# Supplementary material for: Tau forms synaptic nano-biomolecular condensates controlling the dynamic clustering of recycling synaptic vesicles
Source: Nat Commun. 2023 Nov 10;14:7277. doi: 10.1038/s41467-023-43130-4 (PMC10638352; doi:10.1038/s41467-023-43130-4)
Supplement: Supplementary file 4 — Supplementary Data 1 [file 41467_2023_43130_MOESM4_ESM.xlsx]

## Sheet: Summary
Below are the Tab's, their Meaning and a brief explanation of each Column's Meaning
Tab	Tab	Meaning	Column	Meaning	Column	Meaning	Column	Meaning	Column	Meaning	Column	Meaning	Column	Meaning	Column	Meaning	Column	Meaning	Column	Meaning	Column	Meaning	Column	Meaning	Column	Meaning	Column	Meaning	Column	Meaning	Column	Meaning	Column	Meaning	Column	Meaning	Column	Meaning	Column	Meaning	Column	Meaning	Column	Meaning	Column	Meaning
I	Disorder (neuron - mouse)	Neuron (mouse) Proteins identified and their Percentage of Disorder	Mouse gene name	Mouse gene name	Maximum presynaptic up-regulated phosphorylation, log2(High K+ intensity)-log2(Low K+ intensity)	Maximum presynaptic up-regulated phosphorylation, log2(High K+ intensity)-log2(Low K+ intensity)	MobiDB lite or DisProt percentage disordered	Percentage of disorder
II	Disorder (synaptosome - rat)	Synaptosome (rat) Proteins identified and their Percentage of Disorder	Rat gene name	Rat gene name	Maximum presynaptic up-regulated phosphorylation, log2(High K+ intensity)-log2(Low K+ intensity)	Maximum presynaptic up-regulated phosphorylation, log2(High K+ intensity)-log2(Low K+ intensity)	MobiDB lite or DisProt percentage disordered	Percentage of disorder
III	Statistics	Results of statistical testing	High_K_v_Low_K	Log2 ratio of High K versus Low K	Average_Intensity	Average Intensity of peptide across all replicates	P.Value	unadusted p-value	adj.P.Val	adjusted p-value for multiple hypothesis testing
IV	Intensities	Corrected Phosphopeptide intensities	Low_K	Low K concentration	High_K	High K concentration	R1-R4	Replicates 1-4
V	Synaptosome - Rat Alignment	Alignment of all phosphopeptides to Rat Synaptasome Data and conservation of Phosphosite directionality (compared to rat 10s)	High_K_v_Low_K	Log2 ratio of High K versus Low K	adj.P.Val	adjusted p-value for multiple hypothesis testing	conserved_phospho_direction
VI	Tau Map	Global protein alignment of Mouse and Rat Tau - with phosphosite data aligned	global_alignment	Globally aligned AA position	mouse_position	Original Mouse Tau AA position	rat_position	Original Rat Tau AA position	rat_AA	Rat Amino Acid	mouse_AA	Mouse Amino Acid	ID_mouse	Mouse Phosphopeptide	ID_Rat	Rat Phosphopeptide	aligned_phospho	Is there aligned phosphorylation evidence?	conserved_AA	Are the AA's conserved?	multi_site_mouse	Number of phosphosites linked to phosphopeptide with alignment	multi_site_rat	Number of phosphosites linked to phosphopeptide with alignment	High_K_v_Low_K	Log2 ratio of High K versus Low K	High_K_v_Low_K_adj.P.Val	adjusted p-value for multiple hypothesis testing	Rat_FC_76__10s	Rat Log Ratio (relative to control)	Rat_FC_76__90s	Rat Log Ratio (relative to control)	Rat_FC_76__300s	Rat Log Ratio (relative to control)	Rat_FC_76__900s	Rat Log Ratio (relative to control)	Rat_10s_p_value	Rat p-value	Rat_90s_p_value	Rat p-value	Rat_300s_p_value	Rat p-value	Rat_900s_p_value	Rat p-value	Rat_F_p_value	Rat ANOVA-like p-value
Phosphopeptide annotations are as follow (as split by "|")
Phosphppeptide	Gene Symbol	Protein Accession	Phosphosite position	Centered AA sequence on phosphorylation site	Database	Protein Evidence Score	Protein Length
Slc12a5|Q91V14|929|SAYTYEKTLVMEQRS|sp|1|1138	Slc12a5	Q91V14	929	SAYTYEKTLVMEQRS	sp	1	1138

## Sheet: I-Disorder (neuron - mouse)
Mouse gene name	Maximum presynaptic up-regulated phosphorylation, log2(High K+ intensity)-log2(Low K+ intensity)	MobiDB lite or DisProt percentage disordered
Marcks	1.81678	1
Marcksl1	1.34185	1
Mapt	1.33698	1
Sncb	0.827614	1
Ppp1r9a	1.98428	0.85
Raph1	1.29486	0.65
Bsn	1.3174	0.65
Sgip1	0.854624	0.58
Caskin1	0.558552	0.58
Iqsec2	0.816873	0.51
Vamp4	0.478455	0.5
Hap1	0.938862	0.48
Syn1	0.609186	0.47
Pclo	1.50375	0.46
Rims1	1.20695	0.46
Add2	2.1021	0.44
Add1	0.900203	0.42
Cacnb1	0.566994	0.41
Syn3	0.77635	0.41
Stxbp5	1.732	0.38
Aak1	0.613729	0.38
Cspg5	0.413202	0.37
Apba1	0.681639	0.36
Arfgap3	1.35678	0.35
Adra2a	0.840338	0.35
Rph3a	0.783209	0.35
Syn2	1.00765	0.33
Cacna1a	0.342828	0.33
Madd	0.736666	0.32
Synj1	1.28668	0.32
Efnb3	0.616043	0.31
Epn1	0.498448	0.31
Rpl4	0.343054	0.31
Amph	0.490243	0.3
Ncam1	0.66744	0.3
Rimbp2	0.700412	0.27
Ap3d1	0.400919	0.26
Farp1	0.594012	0.24
Cacna1b	1.4459	0.23
Ophn1	0.827017	0.23
Kcna4	0.687621	0.22
Rpl24	0.285345	0.22
Chrm1	0.705763	0.22
Anks1b	0.654599	0.21
Pip5k1c	0.46784	0.2
Apbb1	0.588728	0.2
Bin1	0.198199	0.19
Cacna1e	0.819087	0.19
Rpl6	0.661379	0.18
Trio	0.610678	0.17
Synpr	2.0047	0.17
Dnm3	0.564491	0.17
Rab5a	0.457919	0.16
Kiaa1109	1.0442	0.16
Syt7	0.672155	0.16
Unc13a	1.24068	0.16
Ppfia4	0.894359	0.16
Grin2b	0.700446	0.15
Adgrl1	0.406313	0.15
Kcnq5	0.439591	0.15
Sv2a	0.637852	0.14
Dnm1l	0.58204	0.14
Pcdh17	0.48344	0.14
Kcnc2	0.528394	0.14
Chrm4	0.552487	0.13
Rps6	0.439764	0.13
Git1	0.385974	0.13
Vapa	0.74324	0.13
Ppfia2	0.392568	0.13
Rab3a	0.702725	0.12
Kcnma1	1.04103	0.12
Scn2a	0.906253	0.12
Wfs1	0.773027	0.12
Rab3c	1.53925	0.11
Kalrn	0.80061	0.11
Dock1	0.457715	0.11
Slc30a3	1.22271	0.11
Hcn1	0.328458	0.1
Itsn1	1.04428	0.1
Prkce	0.670181	0.1
Atp2b1	1.04598	0.1
Atp2b3	0.744077	0.1
Cadps	0.433421	0.1
Arhgef7	0.413935	0.09
Nptn	0.729615	0.09
Erc1	0.727946	0.08
Erc2	1.17285	0.08
Gabbr1	0.633057	0.08
Ppp3cc	0.480765	0.08
Stx1b	1.29019	0.07
Dmxl2	0.908725	0.06
Prkar1b	0.464856	0.06
Camk2a	1.48846	0.06
Slc6a11	0.483537	0.06
Svop	0.514763	0.05
Arfgef2	0.745444	0.05
Ston2	0.323842	0.04
Ppp3cb	0.642413	0.04
Gad1	0.739805	0.04
Myo5b	0.463015	0.03
Ptk2b	0.559705	0.03
Gabbr2	0.601868	0.03
Ctnna2	0.67838	0.03
Exoc4	0.388141	0.02
Ptprd	0.313386	0.01
Stxbp1	1.52963	0
Prkcg	1.46193	0
Epha4	1.46123	0
Gabrb2	1.23437	0
Grk2	1.21873	0
Sec22b	1.1076	0
Ephb2	0.947547	0
Cnr1	0.87014	0
Rps28	0.637731	0
Gapdh	0.60192	0
Rpl34	0.573169	0
Slc32a1	0.493335	0
Atp8a1	0.419099	0
Napb	0.321931	0

## Sheet: II-Disorder (synaptosome - rat)
Rat gene name	Maximum presynaptic up-regulated phosphorylation, log2(High K+ intensity)-log2(Low K+ intensity)	MobiDB lite or DisProt percentage disordered
Mapt	1.88914	100
Marcksl1	1.85715	100
Sncb	1.50168	100
Marcks	1.34528	100
Snap25	1.03509	100
Vamp2	1.64197	75.86
Prrt2	0.884854	73.55
Bsn	2.90617	63.2
Caskin1	1.63523	57.9
Rims1	2.25441	51.52
Rims2	2.06014	49.52
Hap1	0.903907	49.44
Syn1	2.02115	46.73
Pclo	2.42117	45.76
Cacnb2	1.04396	45.19
Ppp1r9a	0.868058	44.66
Cacnb1	1.35797	43.05
Dbnl	1.02978	42.89
Arfgap3	1.51629	42.1
Abi1	1.98066	40.97
Syn3	0.801945	40.93
Abi2	0.843716	38.39
Aak1	1.16332	37.32
Arhgap44	0.856849	36.36
Cacnb4	1.62116	36.03
Scrib	0.847159	35.48
Adra2a	1.53672	35.11
Amph	1.03131	34.7
Tnik	1.2866	34.19
Syn2	1.95883	33.11
Ctnnb1	1.04038	32.14
Madd	1.88658	30.65
Synj1	1.32381	30.5
Ppfia3	1.62506	30.2
Magi1	0.684453	29.77
Git2	1.23793	28.99
Efnb3	1.14049	28.82
Ap3d1	1.12334	26.5
Apbb1	1.45967	26.3
Stx12	1.13626	25.18
Gipc1	1.24017	23.72
Kcna4	1.10308	23.66
Rpl24	0.906911	22.29
Add3	0.63077	22.27
Ppfia1	1.63224	21.76
Cacna1b	1.66682	21.7
Chrm1	1.08207	21.52
Gsk3b	1.1014	19.76
Baiap2	1.35242	19.63
Trio	1.34117	18.48
Sh3gl1	0.876442	18.21
Ophn1	0.896259	17.96
Cacna1e	0.779132	16.83
Snap29	1.93294	16.73
Ptprn2	0.808426	16.14
Grin2b	1.08277	15.11
Rimbp2	1.75056	14.78
Kcnq5	0.765027	14.69
Sv2a	2.12147	14.29
Dnm1l	1.44689	14.08
Sept7	0.650134	13.76
Git1	1.49946	13.64
Erc1	1.23085	13.61
Arhgef7	1.19495	13
Atp2b2	0.766341	12.95
Stxbp5	1.01438	12.85
Vapa	0.883356	12.85
Pcdh17	0.865249	12.5
Scn2a	1.12198	12.04
Ctnnd1	1.82214	11.7
Scn2a	1.92448	11.67
Ppfia4	0.634748	11.51
Rab3c	2.54274	11.45
Ppfia2	1.45074	11.39
Dnm1	1.05588	11.34
Dpysl2	1.84078	10.66
Prkce	0.936599	10.45
Dock1	0.834076	10.41
Itsn1	0.791702	10.33
Cadps	1.4615	10.32
Atp2b1	0.766379	9.75
Ctnna2	2.22873	9.03
Erc2	1.05689	8.78
Syt7	1.89126	7.94
Sptbn2	0.929983	7.24
Ppp3cc	1.06954	7.18
Stx1b	1.26061	6.94
Slc6a17	1.75699	6.6
Sept6	0.591537	6.56
Pnkd	0.891612	6.49
Snap91	1.26796	6.44
Camk2a	1.57042	5.86
Slc6a11	1.37652	5.74
Stxbp5l	0.813141	5.32
Dgki	1.08916	5.14
Dmxl2	1.77654	4.88
Rgs7	0.734533	4.61
Ppp3cb	1.08523	4.38
Hip1	0.965935	4.37
Gad2	0.63826	4.27
Picalm	1.35804	4.06
Atp2b4	1.18566	3.82
Gad1	0.758058	3.71
Gabbr2	1.01699	2.98
Grm7	1.49669	2.4
Ptk2b	1.68868	2.38
Cadps2	1.59158	1.92
Cnr1	1.8683	0
Stxbp1	1.45028	0
Slc6a7	1.37925	0
Snap47	1.34657	0
Slc32a1	1.33853	0
Exoc4	1.19521	0
Rapgef4	0.873541	0
Slc17a6	0.803155	0
Flot2	0.734669	0

## Sheet: III-Statistics
Phosphopeptide	High_K_v_Low_K	Average_Intensity	P.Value	adj.P.Val
Slc12a5|Q91V14|929|SAYTYEKTLVMEQRS|sp|1|1138	-1.98579	13.7044	9.81244e-11	1.91874e-06
Rab11fip5|Q8R361|188|SMKDKPRSPFSKLKD|sp|1|645	-2.02621	12.9702	1.88158e-10	1.91874e-06
Itsn1|Q9Z0R4|979|IDTGPTESPASLKRV|sp|1|1714	-2.19207	13.8189	3.38588e-10	1.98677e-06
Begain|Q68EF6|510|AGGDLSLSPSRSADA|sp|1|600	-1.94637	12.7841	3.89659e-10	1.98677e-06
Arhgap32|Q811P8|830|GYTRDKLSPSKKDAE|sp|1|2089	-1.90266	15.0534	6.09525e-10	2.48625e-06
Elfn1|Q8C8T7|649|SSSGSARSPRTFRAE|sp|2|828	-1.70587	11.2295	1.12488e-09	3.82367e-06
Map2|P20357|1650;1657|KKVAIIRTPPKSPAT;TPPKSPATPKQLRLI|sp|1|1828	-2.61397	15.2681	2.55218e-09	5.34112e-06
Cdkl5|Q3UTQ8|543|TDTRTLLSPSGRNNR|sp|1|938	-1.61013	13.8736	2.59559e-09	5.34112e-06
Aak1|Q3UHJ0|389|LPIQPALTPRKRATV|sp|1|959	-2.26368	13.8407	2.60114e-09	5.34112e-06
Iqsec3|Q3TES0|1019|GAQGDPQSKQGSPTA|sp|1|1195	-2.08714	12.4413	2.67866e-09	5.34112e-06
Smap2|Q7TN29|219|DLLASVPSPSSVSRK|sp|1|428	-1.90191	12.4357	2.88072e-09	5.34112e-06
Map4|P27546|796|LVSTGPSSRSPATTL|sp|1|1125	-1.64343	14.4902	3.52663e-09	5.90249e-06
Kazn|Q69ZS8|715|TRAGREDSGGNSKHR|sp|1|779	1.6484	11.1278	4.25687e-09	5.90249e-06
Gdap1l1|Q8VE33|207|HEEEPQLSEPYLSKQ|sp|1|370	1.4957	11.8062	4.31528e-09	5.90249e-06
Lmo7|A0A5F8MPW2|75|SVKTSPGSPSPRSHS|tr|4|188	-1.54857	11.7928	4.34113e-09	5.90249e-06
Gprin3|Q8BWS5|572|PEVSPAPSPGRKSQQ|sp|1|763	-2.92495	13.5935	5.28303e-09	5.91583e-06
Gphn|Q8BUV3|343|SHSAVDITKVARRHR|sp|1|769	-1.39564	14.3223	5.40782e-09	5.91583e-06
Pikfyve|Q9Z1T6|299|VQEDAGKSPARNRSA|sp|1|2097	-1.67597	13.131	5.66669e-09	5.91583e-06
Cacna1b|O55017|875|GEQDRTESTETGARE|sp|1|2327	1.4459	11.8068	5.76252e-09	5.91583e-06
Shank1|D3YZU1|1386|QPPPRPPSPRYDAPP|sp|1|2167	-1.67007	14.4516	6.07955e-09	5.91583e-06
Map2|P20357|1650;1654;1657|KKVAIIRTPPKSPAT;IIRTPPKSPATPKQL;TPPKSPATPKQLRLI|sp|1|1828	-2.38405	12.8186	6.09132e-09	5.91583e-06
Osbpl6|Q8BXR9|9|SSDEKGISPAHKTST|sp|1|959	-1.59379	12.1789	6.64106e-09	6.06308e-06
Cacna1e|A0A571BF18|137|EAHKMQSTPQARRKE|tr|1|585	-1.25785	11.9633	7.01944e-09	6.06308e-06
Nacad|Q5SWP3|1039|VETCRAHSAARSEVS|sp|1|1504	-2.62288	10.7825	7.13478e-09	6.06308e-06
Dab2ip|Q3UHC7|722|RSSGVQPSPARSSSY|sp|1|1189	-1.6904	13.2615	8.68599e-09	7.08603e-06
Elfn2|Q68FM6|530|EIENGQGSAAEISTI|sp|1|823	-1.28106	13.6543	1.02908e-08	7.77732e-06
Pum1|Q80U78|112|TSKHRWPTGDNIHAE|sp|1|1189	-1.38646	9.87396	1.0296e-08	7.77732e-06
Smg6|P61406|1168|TMGKEMGSQEGKQLE|sp|1|1418	1.2144	14.8534	1.20815e-08	8.62066e-06
Cacng8|Q8VHW2|413|KEAAASNTNTLNRKT|sp|1|423	-1.69066	12.4205	1.29488e-08	8.62066e-06
Xrn1|P97789|1303|SPKAECQSQKLSSKQ|sp|1|1719	-1.33572	12.8255	1.30044e-08	8.62066e-06
Atg3|Q9CPX6|133|ITLESKDSIKLQDCS|sp|1|314	1.45668	13.8485	1.32884e-08	8.62066e-06
Ddx46|Q569Z5|771|GKIIKKSSGFSGKGF|sp|1|1032	1.39817	13.9129	1.35259e-08	8.62066e-06
Dync1li2|Q6PDL0|407|PASVPSASPGTSVKK|sp|1|492	-1.29321	13.4235	1.42679e-08	8.818e-06
Epb41l1|Q9Z2H5|782|ATEIRSLSPIIGKDV|sp|1|879	-2.01368	12.0194	1.47676e-08	8.85839e-06
Plcl2|Q8K394|16|AGGALPTSPSPALGA|sp|1|1128	-1.29381	13.5102	1.58776e-08	8.93714e-06
Farp1|F8VPU2|9|GEIEQKPTPASRLGA|sp|1|1048	-1.26773	13.6531	1.62483e-08	8.93714e-06
Synpo|Q8CC35|512|ASSMADRSPQPQRHI|sp|1|929	-1.63471	14.1383	1.64329e-08	8.93714e-06
Cadps|Q80TJ1|89;96|AGGGRPSSPSPSVVS;SPSPSVVSEKEKEEL|sp|1|1355	-1.74575	16.0826	1.70768e-08	8.93714e-06
Ildr2|B5TVM2|532|LPRLVSRTPGTAPKY|sp|1|661	-1.65076	12.8936	1.70899e-08	8.93714e-06
Arpp21|Q9DCB4|242|EHLKDEKSEESQKRF|sp|1|807	1.55889	11.9861	1.83647e-08	9.23679e-06
Elfn2|Q68FM6|493|GLEAGLDTPKVATKG|sp|1|823	-1.461	14.6644	1.85687e-08	9.23679e-06
Itsn2|Q9Z0R6|843|TVSPGSVSPIHGQGQ|sp|1|1659	-1.43269	13.1907	2.08278e-08	1.01139e-05
Erc2|Q6PH08|14;18|TISNLEGSPSRSPRL;LEGSPSRSPRLPRSP|sp|1|957	-1.13188	11.5779	2.3212e-08	1.03024e-05
Tbc1d10b|Q8BHL3|136;142|SPVPGPGTPTRTPSR;GTPTRTPSRMAPGAL|sp|1|798	-1.62265	10.6326	2.35231e-08	1.03024e-05
Gprin3|Q8BWS5|646|AAAQVGLTPGEKKKQ|sp|1|763	-2.19615	13.4985	2.35777e-08	1.03024e-05
Snap91|Q61548|313;317|SPATTVTSPNSTPAK;TVTSPNSTPAKTIDT|sp|1|901	-1.60187	10.364	2.36427e-08	1.03024e-05
Prrc2b|F8WHT3|987|RQGLREESSQRAPEK|tr|1|2230	-1.3301	11.6782	2.37418e-08	1.03024e-05
Tppp|Q7TQD2|151|EGRAPVISGVTKAVS|sp|1|218	1.50703	12.5547	2.51642e-08	1.05775e-05
Spire1|Q52KF3|101|EKGDESSTDLEDLKN|sp|1|598	1.53722	13.0976	2.5413e-08	1.05775e-05
Synpr|Q8BGN8|221|PMEKHSSSYNQGRYN|sp|1|265	2.0047	10.7205	2.72288e-08	1.11066e-05
Camk2b:Camk2g|P28652:Q923T9|516:503|RTSQSEETRVWHRRD:RTSQSEETRVWHRRD|sp:sp|1:1|542:529	1.22263	11.341	3.10713e-08	1.2037e-05
Cacna1c|Q01815|1670|PEIRRAISGDLTAEE|sp|1|2139	-1.14019	12.9993	3.11232e-08	1.2037e-05
Shank1|D3YZU1|1539|VLPTSPTSPRGNEEN|sp|1|2167	-1.06284	12.212	3.12803e-08	1.2037e-05
Camsap1|A2AHC3|638|PMVRKKVSGGHGSRD|sp|1|1581	1.80637	11.9872	3.31714e-08	1.2318e-05
Szt2|A2A9C3|718|LGGVGGSSPSKSPPT|sp|1|3431	-1.20819	13.5349	3.40006e-08	1.2318e-05
Bsn|O88737|241;245|KSQQQLHSPALSPAH;QLHSPALSPAHSPAK|sp|1|3942	-2.47384	12.0976	3.41334e-08	1.2318e-05
Plcl2|Q8K394|18|GALPTSPSPALGAKG|sp|1|1128	-1.66201	13.0249	3.44263e-08	1.2318e-05
Shank2|Q80Z38|67|ATSHRSLSPQLLQQT|sp|1|1476	-1.52939	11.7423	3.56709e-08	1.25432e-05
Fam160a2|Q3U2I3|516|QSLGGSESPGPVPRS|sp|1|975	-1.13837	12.1222	3.79543e-08	1.28031e-05
Dgkb|Q6NS52|95|SNKFPHSSPNVKSKP|sp|1|802	-1.65153	13.1672	3.80043e-08	1.28031e-05
Cacng8|Q8VHW2|280|SRSSSRGSSEASPSR|sp|1|423	1.90019	11.3647	3.84673e-08	1.28031e-05
Cadps|Q80TJ1|89|AGGGRPSSPSPSVVS|sp|1|1355	-1.46757	13.8948	3.8921e-08	1.28031e-05
Epb41l1|Q9Z2H5|489|LKPEQETTPRHKQEF|sp|1|879	-1.25316	15.6365	4.36053e-08	1.37536e-05
Fbxo41|Q6NS60|445|LGSRAQATNGGSERS|sp|1|873	-1.25674	10.3574	4.39121e-08	1.37536e-05
Epb41l1|Q9Z2H5|780|TVATEIRSLSPIIGK|sp|1|879	-1.88218	14.6151	4.40854e-08	1.37536e-05
Brsk1|Q5RJI5|758|SDPDLSSSPRRGPPK|sp|1|778	-1.9049	12.9761	4.54054e-08	1.37536e-05
Epb41l3|Q9WV92|486;495|YATTKGISQTNLITT;TNLITTVTPEKKAEE|sp|1|929	-1.18143	15.1791	4.59382e-08	1.37536e-05
Aak1|Q3UHJ0|671;672;676|NKSKSATTTPSGSPR;KSKSATTTPSGSPRT;ATTTPSGSPRTSQQN|sp|1|959	-2.01358	10.7867	4.64209e-08	1.37536e-05
Hnrnpa2b1|O88569|102|RAVAREESGKPGAHV|sp|1|353	1.92692	13.1428	4.65311e-08	1.37536e-05
Ppp1r37|Q8BKR5|583|EQRISVSSPGRGHKV|sp|1|712	-1.13021	13.2757	4.86548e-08	1.41759e-05
Caskin1|Q6P9K8|1244|PVSKIQGSPTPASKK|sp|1|1431	-1.03513	13.659	4.93538e-08	1.41771e-05
Stip1|Q60864|164|EQLQNKPSDLGTKLQ|sp|1|543	1.61872	13.4871	5.13938e-08	1.4558e-05
Dlgap2|Q8BJ42|212|LHRDGFHTLQYQRAS|sp|1|1059	-1.10977	12.043	5.30188e-08	1.48126e-05
Eif4b|Q8BGD9|219|PPRRGDDSFGDKYRD|sp|1|611	1.24201	12.6688	5.46619e-08	1.50653e-05
Crtc1|Q68ED7|113|RERGRLGSPHRRPLS|sp|1|630	-1.48561	12.5272	5.56161e-08	1.51239e-05
Rabgef1|Q9JM13|124|IQEAKAPSPSINRQT|sp|1|491	-1.57477	12.6333	5.82344e-08	1.55729e-05
Sipa1l1|Q8C0T5|1507|STRDLQASPKPTSKS|sp|1|1782	-1.10329	13.8491	6.15843e-08	1.55729e-05
Zc2hc1a|Q8BJH1|48|TATKKRKTFDSSRQR|sp|1|324	1.40253	11.8514	6.1721e-08	1.55729e-05
Cpsf7|Q8BTV2|191|GIPPRAHSRDSSDSA|sp|1|471	1.41095	10.4673	6.17323e-08	1.55729e-05
Cdkl5|Q3UTQ8|306|TQRLLDRSPSRSTKR|sp|1|938	-1.38086	12.1627	6.24843e-08	1.55729e-05
Map4|P27546|798|STGPSSRSPATTLPK|sp|1|1125	-1.33512	13.5479	6.33785e-08	1.55729e-05
Sorbs1|Q62417|1201|IDLPYSSSPSRSATV|sp|1|1290	-1.3904	13.904	6.34667e-08	1.55729e-05
Braf|P28028|454|NVKALQKSPGPQRER|sp|1|804	-1.0679	11.9111	6.36798e-08	1.55729e-05
Epb41l1|Q9Z2H5|407|QAQTRQASALIDRPA|sp|1|879	1.13758	14.3231	6.46125e-08	1.55729e-05
Gprin1|Q3UNH4|652|SLRQSDGTPYSSAQP|sp|1|932	-1.22867	10.8981	6.49029e-08	1.55729e-05
Csdc2|Q91YQ3|48|IAPRDLPSPLPTKRT|sp|1|154	-1.14405	13.2768	6.85936e-08	1.56446e-05
Synj1|Q8CHC4|830|DLDLLNASFQDESKI|sp|1|1574	1.28668	14.7405	6.92351e-08	1.56446e-05
Dlgap4|B1AZP2|135|EAKARGESPGRIRHL|sp|1|992	-1.29762	11.6344	7.03616e-08	1.56446e-05
Map2:Garem1|P20357:Q3UFT3|1629:656|GTPSYPRTPGTPKSG:YSYPRQKTPGTPKRT|sp:sp|1:1|1828:876	-1.07517	13.127	7.04268e-08	1.56446e-05
Mki67|E9PVX6|634|KRQRRPSTPKKPTSN|sp|1|3177	1.02617	12.9745	7.06559e-08	1.56446e-05
Rap1gap2|Q5SVL6|539|TAKNQSRSPIKRRSG|sp|1|712	-1.14211	12.745	7.0851e-08	1.56446e-05
Ank2|Q8C8R3|1689|KEESSQSSEEKTELK|sp|1|3898	1.62643	11.8521	7.08987e-08	1.56446e-05
Mark2|Q05512|453|STAKVPASPLPGLDR|sp|1|776	-1.25222	14.1132	7.13384e-08	1.56446e-05
Sugp2|Q8CH09|701|KHHGRQASGSLRVKP|sp|1|1067	1.58027	13.1458	7.55394e-08	1.63435e-05
Ak5|Q920P5|504|LLQRSQSSQRGEDGA|sp|1|562	1.43723	13.3031	7.64681e-08	1.63435e-05
Agap3|Q8VHH5|478|PTTAPGTSPRANGLA|sp|1|910	-1.31556	12.2086	7.69295e-08	1.63435e-05
Cacng8|Q8VHW2|411;415|LSKEAAASNTNTLNR;AAASNTNTLNRKTTP|sp|1|423	-1.57684	13.2469	7.83556e-08	1.63718e-05
Lztfl1|Q9JHQ5|235|DKTENQKSLEENLAA|sp|1|299	1.20536	13.3629	7.92313e-08	1.63718e-05
Tbc1d10b|Q8BHL3|129;142|KTEEVRASPVPGPGT;GTPTRTPSRMAPGAL|sp|1|798	-2.06909	11.4825	7.98702e-08	1.63718e-05
Gprasp1|Q5U4C1|756|FWKENEESIVEAPKR|sp|1|1347	1.08132	12.0422	8.02736e-08	1.63718e-05
Cacna1e|Q61290|873|SALDNQRSPLSLGKR|sp|1|2272	-1.4621	15.1061	8.10865e-08	1.63739e-05
Uhrf1bp1l|A2RSJ4|423|PKSPTHASPQHTQTE|sp|1|1457	1.22005	11.8229	8.36938e-08	1.67346e-05
Hnrnpa0|Q9CX86|88|RAVSREDSARPGAHA|sp|1|305	1.86242	13.1755	8.82062e-08	1.74657e-05
Ccm2|Q8K2Y9|15|GKKPGIVSPFKRVFL|sp|1|453	-1.1541	12.1366	9.00377e-08	1.76569e-05
Htt|P42859|1159|LTNPPSLSPIRRKGK|sp|1|3119	-1.12941	11.8833	9.29296e-08	1.78423e-05
Dlgap2|Q8BJ42|389|AKEAYRKSSLNLDKP|sp|1|1059	-1.27253	13.6443	9.29532e-08	1.78423e-05
Mark1|Q8VHJ5|488|DRKKSTASPSNNVYS|sp|1|795	-1.47739	12.269	9.36075e-08	1.78423e-05
Shank1|D3YZU1|519|QPRGRPSSSGTPRDG|sp|1|2167	-1.30645	11.3289	9.60053e-08	1.80183e-05
Begain|Q68EF6|441|AAAGRAASPCNYSER|sp|1|600	-1.50798	11.4399	9.71482e-08	1.80183e-05
Dnm1|A0A0J9YUS0|78|PSPRRAPSPARIAGP|tr|1|110	-1.30062	11.1828	9.7245e-08	1.80183e-05
Snap91|Q61548|312;317|SSPATTVTSPNSTPA;TVTSPNSTPAKTIDT|sp|1|901	-1.54045	12.2748	9.8065e-08	1.80183e-05
Zfand2b|Q91X58|163|ASTSTAPSPSRTLPS|sp|1|257	-1.17657	12.1823	9.98748e-08	1.8187e-05
Rgs3|Q9DC04|812|IFRRRNESPGAQPAS|sp|1|966	-1.19426	12.2078	1.0465e-07	1.88879e-05
Dnm1|P39053-4|853;857|RSGQASPSRPESPRP;ASPSRPESPRPPFDL|sp|NA|864	-1.48647	13.9383	1.06635e-07	1.90774e-05
Aak1|Q3UHJ0|650|FGVPASKSTQLLQAA|sp|1|959	-1.24386	14.057	1.09134e-07	1.93547e-05
Prrc2a|Q7TSC1|1087|RTASETRSEGSEYEE|sp|1|2158	1.46688	13.9366	1.14911e-07	2.02035e-05
Dlgap1|Q9D415|175|ASPDESQTLRYGKRS|sp|1|992	-1.13011	12.4094	1.17802e-07	2.05348e-05
Exoc7|O35250|260|IPNKRKDTPTKKPIK|sp|1|697	-1.15944	12.1688	1.19585e-07	2.06022e-05
Mapkbp1|Q6NS57|19|RIKNLLRSPSIKLRR|sp|1|1503	-1.78751	12.7866	1.20209e-07	2.06022e-05
Wdfy3|Q6VNB8|2416|ARYRRAISYDSKEYY|sp|1|3508	1.02784	13.7315	1.21726e-07	2.0635e-05
Cdkl5|Q3UTQ8|171|NNANYTEYVATRWYR|sp|1|938	-0.994106	12.9648	1.22424e-07	2.0635e-05
Bsn|O88737|1161;1173|TRLYKSGSEYNLPAF;PAFMSLYSPTETPSG|sp|1|3942	-1.32893	12.3621	1.2832e-07	2.13486e-05
Synpo|Q8CC35|488|GTSQIEQSPMMGRRQ|sp|1|929	-1.35822	13.181	1.28873e-07	2.13486e-05
Add2|Q9QYB8|599;606|PGSPVKSTPASPVQS;TPASPVQSPSKAGTK|sp|1|725	1.58106	12.477	1.30198e-07	2.13486e-05
Epb41l4b|A2ALK6|531|NKEAPLRSPNASKAL|tr|1|899	-1.84467	12.4914	1.30844e-07	2.13486e-05
Stxbp5|Q8K400|1059|LFGGGAQSLDREELF|sp|1|1152	1.732	15.7097	1.34631e-07	2.17921e-05
Lmna|P48678|637|VGGSGGGSFGDNLVT|sp|1|665	1.17971	12.569	1.37947e-07	2.21529e-05
Sipa1l2|Q80TE4|149|IGDIFVHSPQRGLHP|sp|1|1722	-1.05647	12.694	1.40519e-07	2.23897e-05
Lzts1|P60853|233|SLKALSFSDGGSKLA|sp|2|599	-1.64332	14.098	1.44811e-07	2.24337e-05
Cadps|Q80TJ1|89;93|AGGGRPSSPSPSVVS;RPSSPSPSVVSEKEK|sp|1|1355	-1.39791	13.3457	1.4614e-07	2.24337e-05
Unc80|Q8BLN6|1261|KGLSRGRSPTVGNKR|sp|1|3261	-0.958318	12.4469	1.46267e-07	2.24337e-05
Adgrb1|Q3UHD1|1523|SKPEKQQTPNKRAWE|sp|1|1582	-1.7939	12.9864	1.47069e-07	2.24337e-05
Prrc2c|Q3TLH4|2634|PIGGRSTTPTSSPFR|sp|1|2846	-1.13522	14.5028	1.48407e-07	2.24337e-05
Palm|Q9Z0P4|108|GESAPAASKENSAAP|sp|1|383	-1.01205	14.9141	1.48695e-07	2.24337e-05
Kcnab2|P62482|20|LSLRQTGSPGMIYST|sp|1|367	-0.991272	13.5308	1.49216e-07	2.24337e-05
Sars|P26638|491|QKKQHEGSKKKAKEV|sp|1|512	1.74431	14.0088	1.49595e-07	2.24337e-05
Dnm1|P39053|776;780|PAGRRSPTSSPTPQR;RSPTSSPTPQRRAPA|sp|1|867	-1.62588	11.4198	1.51851e-07	2.26058e-05
Reps1|O54916|674|LRAAQADSKAEEKTA|sp|1|795	1.40932	12.2068	1.53704e-07	2.27159e-05
Trafd1|Q3UDK1|450|KGPTYSMSPNRTMNN|sp|1|580	-1.03455	12.404	1.60082e-07	2.33498e-05
Osbpl6|Q8BXR9|16|SPAHKTSTPTHRSAS|sp|1|959	-1.68032	10.9447	1.60283e-07	2.33498e-05
Arfgap3|Q9D8S3|231|GLGAKKGSLGAQKLT|sp|1|523	1.35678	12.4758	1.66876e-07	2.41378e-05
Gabra1|P62812|393|ATIAKSATIEPKEVK|sp|1|455	-1.23677	12.24	1.7064e-07	2.43675e-05
Dact3|Q0PHV7|483|RGPAPSPSAPPRRLL|sp|1|610	-0.947031	13.8226	1.70853e-07	2.43675e-05
Wipf3|P0C7L0|392|PPAPPARSPTTELSS|sp|1|485	-1.38237	14.6979	1.73839e-07	2.43729e-05
Osbpl8|B9EJ86|54|QGRDANPTPTRDLPQ|sp|1|889	-1.39661	13.0257	1.74075e-07	2.43729e-05
Trio:Kalrn|Q0KL02:A2CG49|1779:1745|TLRKWLTSPVRRLSS:TLKKWLTSPVRRLNS|sp:sp|1:1|3102:2964	-1.43858	10.6904	1.74476e-07	2.43729e-05
Cdkl5|Q3UTQ8|375|NGNLAGATLSPMHTK|sp|1|938	-1.59959	14.3491	1.80192e-07	2.50001e-05
Dlgap1|Q9D415|120|LSRDGYHTLQYKRTA|sp|1|992	-1.14105	12.5971	1.82674e-07	2.51732e-05
Atg2b|Q80XK6|1773|FPGPKQASPNHRANS|sp|1|2075	-1.93004	10.4602	1.86372e-07	2.55105e-05
Sgip1|Q8VD37|160|VRKSPRRSPGAIKRN|sp|1|806	-1.2558	13.609	1.88657e-07	2.56511e-05
Inpp5f|Q8CDA1|1069|SSSSRAVSPFAKIRS|sp|1|1132	-1.85265	10.0566	1.91425e-07	2.5855e-05
Dgkd|E9PUQ8|44|QKLIRKVSTSGQIRQ|tr|1|1220	-1.17518	13.2309	1.99465e-07	2.66521e-05
Synrg|Q5SV85|467|QDASKSGSIDDSFTD|sp|1|1306	0.966318	15.5286	1.9994e-07	2.66521e-05
Wnk2|Q3UH66|1685|PGQQDNSSPAKTVGR|sp|1|2149	-1.22221	11.857	2.0252e-07	2.68208e-05
Ank3|S4R2K9|1676|LISSPLKSVVSPTKS|tr|1|2622	-0.9496	13.8347	2.08354e-07	2.74154e-05
Smarca4|Q3TKT4|1349|KEVDYSDSLTEKQWL|sp|1|1613	1.58617	14.9675	2.19829e-07	2.87398e-05
Pacs1|Q8K212|493|ADLQGSASPSKVEGT|sp|1|961	-2.01925	13.0172	2.24258e-07	2.90608e-05
Stxbp1|O08599|328|KTTMRDLSQMLKKMP|sp|1|594	1.52963	14.8489	2.26097e-07	2.90608e-05
Erc1|Q99MI1|17;21|KVEPSSQSPGRSPRL;SSQSPGRSPRLPRSP|sp|1|1120	-1.00627	11.1458	2.27394e-07	2.90608e-05
Tmem245|B1AZA5|868|QRTFRDISEDLKSSV|sp|1|876	1.1048	12.6116	2.28534e-07	2.90608e-05
Nalcn|Q8BXR5|803|RNAQREDSEIKMIQE|sp|1|1738	1.15467	14.0813	2.30193e-07	2.90608e-05
Plekho1|Q9JIY0|253|PDKGAPYTPQALKKF|sp|1|408	-1.16964	11.6688	2.30833e-07	2.90608e-05
Speg|Q62407|394|RLSALGRSPRLVRAG|sp|1|3262	-1.12153	10.5087	2.33384e-07	2.92016e-05
Map2|P20357|1620|YSSRTPGTPGTPSYP|sp|1|1828	-1.36937	13.2914	2.38496e-07	2.96593e-05
Mef2d|Q63943|231|GYVSARASPGLLPVA|sp|1|514	-1.36281	12.9876	2.42407e-07	2.99629e-05
Dlg2|Q91XM9|323;328|KTSLPPISPGRYSPI;PISPGRYSPIPKHML|sp|1|852	-1.30177	13.3354	2.50599e-07	3.06552e-05
Ccser1|Q8C0C4|462|ERRLRSSSEGTAGSS|sp|2|895	-1.31426	10.1011	2.51722e-07	3.06552e-05
Ksr2|Q3UVC0|198|IRTHLSQSPRVQTKC|sp|1|959	-1.13561	11.0006	2.52532e-07	3.06552e-05
Mast4|Q811L6|2206|ARPGPDPSPSKSKHQ|sp|1|2618	-1.20804	11.4607	2.5402e-07	3.06552e-05
Palm|Q9Z0P4|151;157|GTPKENRTSTPVRSP;RTSTPVRSPGGSTMM|sp|1|383	-1.22549	14.4547	2.57283e-07	3.08664e-05
Ildr2|B5TVM2|565|SRGGSLETPSKLGAQ|sp|1|661	-1.07167	12.7599	2.61859e-07	3.12316e-05
Agap2|Q3UHD9|167|GGGVPGSSSPHPGTG|sp|1|1186	-1.43563	10.6404	2.63821e-07	3.12827e-05
Cdkn1b|P46414|187|NAGTVEQTPKKPGLR|sp|1|197	-1.48147	12.802	2.66734e-07	3.14453e-05
Tulp4|Q9JIL5|1378|DFNSLISSPRLGREK|sp|1|1547	-0.95202	13.3556	2.68296e-07	3.14477e-05
Hspa12a|Q8K0U4|20;24|PRETAPTSTYSSPAR;APTSTYSSPARSLGD|sp|1|675	-1.13806	11.7637	2.72764e-07	3.16184e-05
Bsn|O88737|263|GKPEQERSPRGPGAT|sp|1|3942	-1.54673	11.5471	2.72853e-07	3.16184e-05
Bsn|O88737|235;245|TTAPRSKSQQQLHSP;QLHSPALSPAHSPAK|sp|1|3942	-1.56889	10.4586	2.84582e-07	3.26312e-05
Pclo:Bsn|Q9QYX7:O88737|1772:1114|LSPIEDASPTEELRQ:LSPIEDASPTEELRQ|sp:sp|1:1|5068:3942	1.50375	13.4314	2.84793e-07	3.26312e-05
Dnm1|P39053|774;778|SVPAGRRSPTSSPTP;GRRSPTSSPTPQRRA|sp|1|867	-1.46835	12.5527	2.87304e-07	3.2735e-05
Lmtk2|Q3TYD6|784;797|VRRHSGTSPQASPAL;ALLTEEGSPTAPTDP|sp|1|1471	-1.00955	12.9633	2.94955e-07	3.33265e-05
Gprin1|Q3UNH4|620|LGKADSASPSPRKAE|sp|1|932	-0.88286	11.836	2.96923e-07	3.33265e-05
Ap3d1|O54774|685|NNPFYIKSSPSPQKR|sp|1|1199	-1.27098	14.3842	2.98015e-07	3.33265e-05
Habp4|Q9JKS5|220|RDFERYSSNDKTNRM|sp|1|411	1.48414	12.8884	2.99032e-07	3.33265e-05
Mink1|Q9JM52|537|RMNKQQNSPLAKAKP|sp|1|1308	-1.26579	13.2774	3.0476e-07	3.37446e-05
Cacna1e|Q61290|29|QSRNRQGTPVPASGP|sp|1|2272	-1.01898	15.3069	3.06092e-07	3.37446e-05
Exoc7|O35250|250|SSSGVPYSPAIPNKR|sp|1|697	-1.1714	13.7753	3.08697e-07	3.38488e-05
Atxn2|O70305|710|PASNRALTPSIEAKD|sp|1|1285	-1.50574	15.1783	3.11268e-07	3.39482e-05
Znf598|Q80YR4|400|AQGEGSGSKEASANG|sp|1|908	1.19976	12.6008	3.15503e-07	3.4227e-05
Lrrfip1|Q3UZ39-2|193;197|RASSRASSARASPVV;RASSARASPVVEERP|sp|NA|628	-0.97685	11.7428	3.27545e-07	3.51443e-05
Limch1|Q3UH68|521|ESIASAGTGSPSKII|sp|1|1057	-1.16739	13.5329	3.29198e-07	3.51443e-05
Map2|P20357|1650;1654|KKVAIIRTPPKSPAT;IIRTPPKSPATPKQL|sp|1|1828	-1.64118	12.726	3.32317e-07	3.51443e-05
Inpp5j|P59644|872;874|LLAPKSRSPSPGKSK;APKSRSPSPGKSKRH|sp|1|1003	-1.05527	11.0403	3.3431e-07	3.51443e-05
Slc39a10|Q6P5F6|538|KWFMKQSTEESTIGR|sp|1|833	1.02803	12.7276	3.34489e-07	3.51443e-05
Bcas3|Q8CCN5|570|VKSPPQISPSKSMGG|sp|1|928	-0.94135	12.3594	3.35676e-07	3.51443e-05
Kcnj3|P63250|447|ISSVPGNSEEKLVSK|sp|1|501	-1.386	13.1306	3.3602e-07	3.51443e-05
Slc12a5|Q91V14|49|DGNPKESSPFINSTD|sp|1|1138	-1.89537	13.0458	3.45111e-07	3.59109e-05
Ildr2|B5TVM2|638|DLSFHSNSEKRRKKE|sp|1|661	-0.943443	12.7831	3.47371e-07	3.595e-05
Atp8a2|P98200|1082|GKAMLRDSNGKRMNE|sp|1|1148	1.18385	11.3798	3.49012e-07	3.595e-05
Map1b|P14873|2281|KESSDKVSRVASPKK|sp|1|2464	-1.421	12.5036	3.53328e-07	3.59787e-05
Map2|P20357|1654|IIRTPPKSPATPKQL|sp|1|1828	-1.63333	13.5177	3.54563e-07	3.59787e-05
Pacs1|Q8K212|428|SLGKDTTSPMELAAL|sp|1|961	-1.47872	15.0663	3.54877e-07	3.59787e-05
Ildr2|B5TVM2|424|HSQQRSKSEMLSRKN|sp|1|661	-1.28716	12.7335	3.58786e-07	3.59787e-05
Pnn|O35691|68|LRRGFSDSGGGPPAK|sp|1|725	1.17281	15.009	3.58999e-07	3.59787e-05
Sptbn2|Q68FG2|2192|LPRGPAPSPMPQSRS|tr|1|2388	-2.07248	11.607	3.59875e-07	3.59787e-05
Ica1|P97411|302|PEPRQLISLEDEHKD|sp|1|478	1.24721	12.1513	3.66358e-07	3.61025e-05
Ank2|Q8C8R3|2410|EDNSSHKTPDSLEPS|sp|1|3898	1.38135	11.5713	3.66903e-07	3.61025e-05
Ube2ql1|E9QMD2|66|PGGSGDASPGPGKGK|tr|1|304	-1.52576	10.6709	3.691e-07	3.61025e-05
Prkcg|P63318|286|NQEEGEYYNVPVADA|sp|1|697	1.46193	13.1111	3.69816e-07	3.61025e-05
Klc1|F6UYN4|30|AHEREFGSVDDENKP|tr|1|172	0.921125	12.0578	3.69964e-07	3.61025e-05
Ank3|A0A087WRU2|693|GLDEEKPSPSKSPSS|tr|1|851	-1.14066	13.437	3.87854e-07	3.7668e-05
Herc1|E9PZP8|1406|RDRDRMNSGAGSGVR|tr|1|4859	-1.08918	12.0304	3.92344e-07	3.79235e-05
Shank1|D3YZU1|1442|QEKALTASPPAARRS|sp|1|2167	-1.30033	14.2544	4.01011e-07	3.85784e-05
Samd14|Q8K070|54|SRSRLRDSASSAEDG|sp|1|417	0.933687	13.5061	4.07882e-07	3.90551e-05
Psmg1|Q9JK23|18|KAPCRAGTEEEEEEE|sp|1|289	1.12861	12.8691	4.14364e-07	3.94904e-05
Ank3|S4R2K9|1873|PHFNRTSSPVKSSLF|tr|1|2622	-0.942451	12.8269	4.17783e-07	3.9502e-05
Synrg|Q5SV85|576|FKTADSVSPLEPPTK|sp|1|1306	-1.02499	13.918	4.18359e-07	3.9502e-05
Dlgap4|B1AZP2|311|VCQKTSATLDKSLLK|sp|1|992	-0.856574	13.7577	4.2212e-07	3.95582e-05
Shank2|Q80Z38|94|SYTPGPRSRSPSLNR|sp|1|1476	-1.37964	10.736	4.27443e-07	3.95582e-05
Larp4b|Q6A0A2|629|SVDRLPSTPTTTACK|sp|1|741	-1.25056	13.4306	4.27646e-07	3.95582e-05
Kif21a|Q9QXL2|1241|EKKVPEPSPVTRRKA|sp|1|1672	-1.13132	12.5214	4.28344e-07	3.95582e-05
Epb41l1|Q9Z2H5|33|AAVTTPVTPAGHSHP|sp|1|879	-1.00964	10.8451	4.28652e-07	3.95582e-05
Agfg1|Q8K2K6|177;181|ALHLNKGTPSQSPVV;NKGTPSQSPVVGRSQ|sp|1|561	-0.904728	11.7419	4.42937e-07	4.06341e-05
Khsrp|Q3U0V1|194|GLPERSVSLTGAPES|sp|1|748	1.55926	12.5455	4.44295e-07	4.06341e-05
Kcnb1|Q03717|541|SKMAKTQSQPILNTK|sp|1|857	-1.21763	16.3776	4.46459e-07	4.06497e-05
Aak1|Q3UHJ0|671;672|NKSKSATTTPSGSPR;KSKSATTTPSGSPRT|sp|1|959	-1.45815	10.0196	4.57888e-07	4.1505e-05
Cit|P49025|1458|FCRDKMNSPGLQSKE|sp|1|2055	-0.790939	12.648	4.62066e-07	4.15642e-05
Arfgap1|V9GWV1|251|KQQSEPASELGHSLN|tr|1|402	1.07279	14.7307	4.62617e-07	4.15642e-05
Dync1li2|Q6PDL0|446|KKTGSPGSPSAGGVQ|sp|1|492	-1.24309	13.4831	4.64898e-07	4.15859e-05
Akr7a2|Q8CG76|40|PPPPRAASGAPLRPA|sp|1|367	0.8369	14.3337	4.80533e-07	4.27968e-05
Rictor|Q6QI06|1384|SRFMKALSYASLDKE|sp|1|1708	-0.997049	12.865	4.91685e-07	4.35996e-05
Map7d2|A2AG50|255|SPDRALGSPLKSSYK|sp|1|781	-1.8086	13.1872	4.98947e-07	4.39938e-05
Papolg|Q6PCL9|509|QKKKKSLSDVSRSSG|sp|1|739	0.907634	11.9498	5.00444e-07	4.39938e-05
Rap1gap|A2ALS5|542|ENSSTQSSPEMPTTK|sp|1|663	1.0335	14.2633	5.10405e-07	4.42096e-05
Tbc1d5|Q80XQ2|588|PSATKKDSFFSNIAR|sp|1|815	0.997818	13.0001	5.13132e-07	4.42096e-05
Ate1|Q9Z2A5|174|KEFIHPQSIEEKLGS|sp|1|516	0.894556	12.6993	5.13947e-07	4.42096e-05
Grin2b|Q01097|1095|SLKKRPASAKSRREF|sp|1|1482	-2.49796	13.8393	5.17282e-07	4.42096e-05
Map2|P20357|883|KYTVPLPSPVQDSEN|sp|1|1828	-2.15149	12.7668	5.17969e-07	4.42096e-05
Rnf168|Q80XJ2|134|VEAERQASKEEENKA|sp|1|565	0.834848	12.1596	5.20239e-07	4.42096e-05
Setd3|Q91WC0|12|SRVKTQKSGTGATAT|sp|1|594	1.1734	12.4872	5.21844e-07	4.42096e-05
Grin2b|Q01097|1183|RSHLKHGTGDKHGVV|sp|1|1482	-2.22385	11.1633	5.23312e-07	4.42096e-05
Rapgef1|Q91ZZ2|360|SRSCGGESPRLSPCS|tr|1|1086	-1.05084	11.7342	5.23417e-07	4.42096e-05
Rims1|Q99NE5|1082|QTTGSGSSQELDHEQ|sp|1|1463	-1.3555	13.8897	5.24576e-07	4.42096e-05
Bsn|O88737|235;241;245|TTAPRSKSQQQLHSP;KSQQQLHSPALSPAH;QLHSPALSPAHSPAK|sp|1|3942	-2.29277	10.6061	5.27325e-07	4.42231e-05
Dnm1|P39053|774;777|SVPAGRRSPTSSPTP;AGRRSPTSSPTPQRR|sp|1|867	-1.06955	11.6036	5.29072e-07	4.42231e-05
Camsap2|Q8C1B1|647|SNPREALSPCPSTIS|sp|1|1461	-1.2934	13.1189	5.34665e-07	4.45081e-05
Epb41l3|Q9WV92|600|EWEKRLSTSPVRLAA|sp|1|929	-1.06019	13.8117	5.46289e-07	4.52909e-05
Ildr2|B5TVM2|558|QARPESSSRGGSLET|sp|1|661	-1.93268	11.8287	5.49331e-07	4.53587e-05
Fgd1|P52734|931|FCPGPTLSEDKEMEE|sp|1|960	1.19946	13.3785	5.54228e-07	4.54245e-05
Taok2|Q6ZQ29|611|ELQENPSTPKREKAE|sp|1|1240	-0.991931	12.4612	5.54582e-07	4.54245e-05
Pcdh9|A0A0A6YY37|820;831|AKHYKSASPQPAFHL;AFHLKPDTPVSVKKH|tr|1|1038	-1.54206	11.7772	5.60529e-07	4.57279e-05
Magi2|Q9WVQ1|1118|PLDYRQHSPDTRQYP|sp|1|1275	-1.08523	11.7071	5.65551e-07	4.59539e-05
Sptan1|P16546|1190|EADSKTASPWKSARL|sp|1|2472	-1.09499	14.0583	5.69329e-07	4.60772e-05
Rasal2|D3YUS5|880|ETQSTPQSAPQVRRP|tr|1|1261	-1.94048	11.2113	5.78236e-07	4.66131e-05
Cacnb4|Q8R0S4|194|VSGTFRATPTTTAKQ|sp|1|519	-0.933799	12.8378	5.83124e-07	4.67229e-05
Map2|P20357|1456|KVAKKEPSTVSRDEV|sp|1|1828	-1.09718	13.1108	5.8418e-07	4.67229e-05
Rab11fip5|A0A0N4SW73|626|ASLAPLASPGKALPE|tr|1|1318	-1.16357	13.8949	5.91397e-07	4.69284e-05
Cep170b|Q80U49|510|AQCMRDSSPATRPAP|sp|1|1574	-1.22311	15.4362	5.92616e-07	4.69284e-05
Kifap3|P70188|60|QKIIRLKSLNANTDI|sp|1|793	0.759888	13.936	5.94523e-07	4.69284e-05
Shisa6|Q3UH99|422|LSDEQLLSTERLHSQ|sp|1|525	-1.14608	13.1344	5.98106e-07	4.69284e-05
Map3k10:Map3k21|Q66L42:Q8VDG6|489:512|HKITVQASPTLDKRK:HKITVQASPTLDKRR|sp:sp|1:1|940:1002	-0.939448	13.0997	5.99227e-07	4.69284e-05
Ppp1r9a|H3BKQ7|916|SSTDGEDSLERKPSD|tr|1|955	1.38502	13.1476	6.02723e-07	4.69284e-05
Atl1|Q8BH66|23|EKSSDWSSEEEEPVR|sp|1|558	1.09011	15.0888	6.02856e-07	4.69284e-05
Sugp2|Q8CH09|1017|KEGHGLGSLGKGIRE|sp|1|1067	1.75597	12.4742	6.08147e-07	4.71603e-05
Map2|P20357|1485|KSEVQAHSPSRKLIL|sp|1|1828	-1.06665	11.2811	6.17787e-07	4.77264e-05
Tenm4|Q3UHK6|29|YTSSSADSEEGKGPQ|sp|1|2771	1.41002	13.0959	6.26273e-07	4.81994e-05
St13|Q99L47|51|PATHKAKSEENTKEE|sp|1|371	1.37707	13.5908	6.31714e-07	4.84354e-05
Cpeb2|Q812E0|96|PGTMNQISPLKKPFS|sp|1|521	-0.971009	13.278	6.40114e-07	4.85658e-05
Map7d1|A2AJI0|552|PAPSPVPSPTPAQPQ|sp|1|846	1.65272	11.5036	6.40492e-07	4.85658e-05
Map1b|P14873|2054|TPQASTYSYETSDRC|sp|1|2464	0.954461	12.6861	6.40559e-07	4.85658e-05
Pi4ka|E9Q3L2|1439|PDNQDTRSNLDITVG|sp|1|2105	-1.02291	13.407	6.46302e-07	4.8674e-05
Nav1|Q8CH77|314|VSSLSNRSSPLSWRY|sp|1|1875	-0.976748	14.0795	6.4676e-07	4.8674e-05
Rasal1|Q9Z268|749|LKLLEDSSLDTEVDP|sp|1|799	0.910927	12.5378	6.591e-07	4.9393e-05
Map1a|Q9QYR6|898|AGTISPTSSLEEDKG|sp|1|2776	1.16237	14.2727	6.61649e-07	4.9393e-05
Syn3|Q8JZP2|454|PQPPRSRSPSQQRLS|sp|1|579	-1.45148	12.3509	6.63579e-07	4.9393e-05
Syngap1|F6SEU4|1105|PARPRQQSLSKEGSI|sp|1|1340	-1.0323	13.0772	6.75774e-07	4.99481e-05
C2cd2l|Q80X80|619|PSVDDVESETGSTGA|sp|1|706	0.814549	14.4645	6.75934e-07	4.99481e-05
Xkr4|Q5GH67|217|QRQASNASKSNIAAT|sp|1|647	1.14082	14.2735	6.80463e-07	4.9978e-05
Slc12a5|Q91V14|955;963|EREREIQSITDESRG;ITDESRGSIRRKNPA|sp|1|1138	-0.980475	11.9928	6.81355e-07	4.9978e-05
Ccnt1|Q9QWV9|494|SAGDKHNSIEDSVTK|sp|1|724	1.22704	11.9054	6.84284e-07	4.9978e-05
Dlg2|Q91XM9|328|PISPGRYSPIPKHML|sp|1|852	-0.857531	12.7672	6.86141e-07	4.9978e-05
Eif4g1|Q6NZJ6|708|AGLGPRRSQQGPRKE|sp|1|1600	-1.28168	11.8788	6.91984e-07	5.02243e-05
Dlgap1:Dlgap2:Dlgap3|Q9D415:Q8BJ42:Q6PFD5|144:238:175|RIRHLVHSVQKLFTK:RIRHLVHSVQKLFTK:RIRHLVHSVQKLFAK|sp:sp:sp|1:1:1|992:1059:977	-0.796511	10.9579	6.96887e-07	5.04007e-05
Epc2|Q8C0I4|60|HHLQRAISAQQVFRE|sp|2|808	1.02564	13.0261	7.02157e-07	5.05764e-05
Ppp1r21|Q3TDD9|101|GESSSQLSQEQKSVF|sp|1|780	1.11447	11.5081	7.05769e-07	5.05764e-05
Cog1|Q9Z160|964|LASEEDDSPAPSLFK|sp|1|980	0.933811	14.0975	7.06755e-07	5.05764e-05
Srcin1|Q9QWI6-2|1076|VFIKKAESEELEVQK|sp|NA|1216	0.878028	13.703	7.24924e-07	5.16952e-05
Sipa1l1|Q8C0T5|1384|SKSQGGSSPLSRENS|sp|1|1782	-0.877675	12.4219	7.31218e-07	5.19623e-05
Wipf3|P0C7L0|140;144|KSGQGPGSRAPSPRL;GPGSRAPSPRLPIKA|sp|1|485	-1.39265	9.67729	7.38093e-07	5.20897e-05
Lmo7|A0A5F8MPW2|77|KTSPGSPSPRSHSPS|tr|4|188	-1.21299	11.416	7.39966e-07	5.20897e-05
Cacng8|Q8VHW2|403|PAAPAPGTLSKEAAA|sp|1|423	-1.17368	11.3035	7.40673e-07	5.20897e-05
Shank2|Q80Z38|456|MTPTVPGSPKGPFLG|sp|1|1476	-1.05883	12.2199	7.49015e-07	5.24954e-05
Alkbh3|Q8K1E6|28|QSATQPASPARSRLS|sp|1|286	-1.72734	10.7058	7.54807e-07	5.27202e-05
Hnrnpm|Q9D0E1|512|QTIERMGSGVERMGP|sp|1|729	0.93109	15.0475	7.63926e-07	5.30963e-05
Tmx4|Q8C0L0|302|RAVVKEGSVSPKEDG|sp|1|335	0.911169	14.4951	7.65501e-07	5.30963e-05
Cpeb4|Q7TN98|332|ITPLNSISPLKKNFA|sp|1|729	-1.10689	11.7184	7.68002e-07	5.30963e-05
Cdkl5|Q3UTQ8|407|NNIPHLLSPKEAKSK|sp|1|938	-0.882683	14.3148	7.76293e-07	5.34882e-05
Map2|P20357|313|QFDSPMPSPFHGGSF|sp|1|1828	-1.8981	14.8882	7.83238e-07	5.36753e-05
Mark3|Q03141|469|GKGIAPASPMLGNAG|sp|1|753	-0.775222	13.0227	7.84273e-07	5.36753e-05
Cep170b|Q80U49|224|YSFRREPSYFEIPTK|sp|1|1574	-0.891813	13.158	7.94783e-07	5.42127e-05
Amer2|Q8CCJ4|71|KLFKKRKSGGTMPSI|sp|1|672	1.21097	12.4228	8.10109e-07	5.50537e-05
Gnl2|Q99LH1|91|TRVIKQASLQKFQEE|sp|1|728	1.14636	13.0387	8.12511e-07	5.50537e-05
Fsd1l|E0CXZ1|312;314|KENKGSGTPSPKRTS;NKGSGTPSPKRTSVG|tr|1|493	-0.919759	12.0967	8.16059e-07	5.5111e-05
Pja2|Q80U04|81|ENTSGSSSLDQVHPA|sp|1|707	0.84856	12.5956	8.25396e-07	5.55576e-05
Sipa1l3|G3X9J0|1358|VDRRREVSPAPVVAG|sp|1|1776	-0.790288	13.2427	8.35765e-07	5.57396e-05
Lrrc7|Q80TE7|865;869|FPSKLETTPTTSPLP;LETTPTTSPLPERKD|sp|1|1490	-1.67844	13.5496	8.36496e-07	5.57396e-05
Dclk1|Q9JLM8-2|362|DLDSVGDSVXXXXXX|sp|NA|363	0.786585	13.3131	8.37873e-07	5.57396e-05
Ppm1h|Q3UYC0|118|TSTPNRNSKRRSSLP|sp|1|513	1.25656	13.7831	8.39307e-07	5.57396e-05
Apc|Q61315|2350|SQLPRTSSPSTASTK|sp|1|2845	-0.880675	13.025	8.41765e-07	5.57396e-05
Aak1|Q3UHJ0|638|RRILSDVTHSAVFGV|sp|1|959	-1.08171	14.729	8.49144e-07	5.60462e-05
Abi1|Q8CBW3|215|TVPNDYMTSPARLGS|sp|1|481	-1.03659	13.2314	8.59004e-07	5.65141e-05
Ptpre|P49446|104|RVMLLSRSPSGPKKF|sp|1|699	-0.85991	13.4338	8.61847e-07	5.65189e-05
Kctd3|Q8BFX3|800|SPTKTTPSPRHKKSD|sp|1|815	-1.13301	12.6402	8.65609e-07	5.65836e-05
Epb41l4b|B1AXV1|24|LQDTNVRSPIPIRVE|tr|4|215	-1.17087	12.0733	8.73455e-07	5.69141e-05
Dnajc8|Q6NZB0|35|KQIEKRDSVLTSKNQ|sp|1|253	1.0548	13.9647	8.86838e-07	5.7525e-05
Tmx1|Q8VBT0|263|SKATSQSSIRQRCVG|sp|1|278	1.05575	13.2722	8.88471e-07	5.7525e-05
Map1b|P14873|1768;1775|LASEKVQSLEGEKLS;SLEGEKLSPKSDISP|sp|1|2464	1.52333	10.4127	8.9738e-07	5.79179e-05
Asap2|Q7SIG6|715|VDEKLQPSPNRREDR|sp|1|958	-0.810699	11.6978	9.01148e-07	5.79777e-05
Dlgap1:Dlgap4:Dlgap2:Dlgap3|Q9D415:B1AZP2:Q8BJ42:Q6PFD5|352:367:440:394|CRRMRSGSYIKAMGD:CRRMRSGSYIKAMGD:CRRMRSGSYIKAMGD:CRRMRSGSYIKAMGD|sp:sp:sp:sp|1:1:1:1|992:992:1059:977	-0.797122	14.0014	9.12e-07	5.84913e-05
Plppr4|Q7TME0|37|GGRTVHTSPGGGLGA|sp|1|766	-0.917841	12.4163	9.19439e-07	5.87835e-05
Cacna1e|Q61290|2111|PSISDTSTPRRSRRQ|sp|1|2272	-0.766179	12.7877	9.2246e-07	5.87924e-05
Shtn1|Q8K2Q9|438|RPKAKPDSLKGSESA|sp|1|631	1.04691	12.4709	9.53391e-07	6.05013e-05
Cep170|Q6A065|922|YNRDNSISPESDVDT|sp|1|1588	1.66415	14.4628	9.55205e-07	6.05013e-05
Ankrd17|Q99NH0|1705|NGKLTVASPKRGPKR|sp|1|2603	-1.92012	11.678	9.8391e-07	6.21264e-05
Bscl2|Q9Z2E9|280|NIRQRDNSHHGAPRR|sp|1|383	1.18861	9.92791	9.9117e-07	6.23917e-05
Dclk2|Q6PGN3|354|FRGLKQISAQGRSSS|sp|1|756	-0.817793	14.1708	9.99199e-07	6.27036e-05
Add2|Q9QYB8|598;608|KPGSPVKSTPASPVQ;ASPVQSPSKAGTKSP|sp|1|725	1.31852	12.3123	1.00228e-06	6.27042e-05
Zfp638:Znf638|A0A0N4SV80:Q61464|1502:1502|PIMKRDDSNNKALAL:PIMKRDDSNNKALAL|tr:sp|1:1|1926:1960	1.08048	11.7802	1.01016e-06	6.30039e-05
Arhgap39|P59281|403|YVEQAGSSPKLRAGP|sp|1|1107	-1.0477	15.1289	1.01722e-06	6.32507e-05
Tbc1d9|Q3UYK3|997|DRGKRANSQENRNYL|sp|2|1264	0.979722	12.0381	1.03629e-06	6.40875e-05
Palm|Q9Z0P4|151;161|GTPKENRTSTPVRSP;PVRSPGGSTMMKAAM|sp|1|383	-0.929416	14.6358	1.03696e-06	6.40875e-05
Micall1|Q8BGT6|647;651|NPFNRKPSPSASPTV;RKPSPSASPTVRKAT|sp|1|870	-1.0646	12.744	1.05106e-06	6.47627e-05
Dmwd|Q08274|639|EAQAGQASWPRSPSK|sp|1|665	-0.837515	13.6282	1.06902e-06	6.56705e-05
Snx2|Q9CWK8|119|RIESKSISAPVIFDR|sp|1|519	-1.4074	14.1746	1.07738e-06	6.59853e-05
Sphkap|Q6NSW3|1403|HNAAGLNSPRRSLCS|sp|1|1687	-1.07787	10.3296	1.0849e-06	6.62472e-05
Tppp|Q7TQD2|15;19|PAKAANKTPPKSPGD;ANKTPPKSPGDPARA|sp|1|218	-1.2017	14.8606	1.09118e-06	6.64314e-05
Rangap1|P46061|411|GSGEEPATPSRKILD|sp|1|589	-1.0676	12.2336	1.10097e-06	6.65528e-05
Cacna1b|O55017|1932|KESLSWGTQRTQDAL|sp|1|2327	-1.07456	13.0849	1.10194e-06	6.65528e-05
Fus|P56959|505|FGPGKMDSRGEHRQD|sp|1|518	1.60806	11.2595	1.10296e-06	6.65528e-05
Exoc4|O35382|238|IDVSNIPTPRKFLDA|sp|1|975	-0.840071	12.4092	1.10791e-06	6.66543e-05
Hnrnpm|Q9D0E1|480|QTMERIGSGVERMGA|sp|1|729	1.19014	13.7497	1.1175e-06	6.69101e-05
Washc2|Q6PGL7|1220|KPDSHQDSVSKTHDI|sp|1|1334	1.1617	11.9696	1.11872e-06	6.69101e-05
Tnik|P83510|519|SRLNRQSSPAMPHKV|sp|1|1323	-0.872518	12.3188	1.12928e-06	6.7344e-05
Shank1|D3YZU1|499;501|PRGARARSPSRGRHP;GARARSPSRGRHPED|sp|1|2167	-1.1266	9.69602	1.14176e-06	6.789e-05
Pde4b|Q3TTI9|480|DIATEDKSPIDTXXX|tr|1|484	-1.27006	14.5261	1.14945e-06	6.81485e-05
Sipa1l1|Q8C0T5|162|MPEAYPSSPRKALRR|sp|1|1782	-1.35246	12.8464	1.15338e-06	6.81829e-05
Map1a|Q9QYR6|1159|KQEATPRSPCTPKEQ|sp|1|2776	-0.969177	12.7873	1.16358e-06	6.85875e-05
Camsap2|Q8C1B1|905|EQQAWVISPPQPSPQ|sp|1|1461	-0.735245	13.8828	1.18119e-06	6.90644e-05
Med1|Q925J9|588|SIKDRHESVGHGEDF|sp|1|1575	0.962861	12.2977	1.18205e-06	6.90644e-05
Fam117b|Q3U3E2|302|HRDKERQSPFHGNHA|sp|1|584	-1.06921	11.5596	1.1828e-06	6.90644e-05
Dnajc6|Q80TZ3|679;683|GFGMGSKSAATSPTG;GSKSAATSPTGSSHG|sp|1|938	-1.67345	10.9685	1.18522e-06	6.90644e-05
Maskbp3|F6RUI8|558|ALKGEIPSPQLTRPK|tr|1|637	-1.63413	12.1972	1.19714e-06	6.9426e-05
Usp32|G3UX31|17|LRLPQIGSKNKLSNS|tr|1|174	-0.957832	12.2535	1.19823e-06	6.9426e-05
Bcr|Q6PAJ1|170|KGPAQPGSADAEKPF|sp|1|1270	1.26593	13.7699	1.20635e-06	6.96982e-05
Psd|Q5DTT2|720|DEEELRRSLSELADP|sp|1|1024	-0.876936	13.5183	1.21094e-06	6.97658e-05
Zswim8|Q3UHH1|1132|YNGRGWGSPGRPKKK|sp|1|1832	-1.18925	12.385	1.21881e-06	7.00213e-05
Shank1|D3YZU1|1528|GPGVPPPSPRRVLPT|sp|1|2167	-1.13013	12.2844	1.2292e-06	7.03534e-05
Pak3|Q61036|2|XXXXXXMSDSLDNEE|sp|1|559	1.20208	13.6555	1.23149e-06	7.03534e-05
Camlg|P49070|55|FHRPGSGSEEENQTK|sp|1|294	0.773604	13.0437	1.23645e-06	7.04399e-05
Syn1|O88935|551;553|PAARPPASPSPQRQA;ARPPASPSPQRQAGA|sp|1|706	-1.29798	12.2095	1.24111e-06	7.05081e-05
Rprd2|Q6NXI6|1040|KNASRKPSDDKHFGQ|sp|1|1469	0.828028	13.3906	1.24577e-06	7.05762e-05
Pclo|Q9QYX7|1538|ETKGKGKSPAGKHRR|sp|1|5068	-0.907529	12.4367	1.27116e-06	7.1815e-05
Mlf2|Q99KX1|171|QRSRNHRTGDQEERQ|sp|1|247	1.94178	12.4992	1.28355e-06	7.23147e-05
Znf280c|Q6P3Y5|127|PALKSSESSDGQTVS|sp|1|742	1.21815	11.4452	1.29695e-06	7.27976e-05
Prrt3|Q6PE13|791|VGPAPSLSELDLRPP|sp|1|971	0.869913	11.2333	1.29926e-06	7.27976e-05
Pdzd2|E9Q1M1|2469|TPRRSQGSPATSPAS|tr|1|2796	-1.56068	9.54905	1.31197e-06	7.33087e-05
Raph1|F2Z3X7|41|ELDRLTQSLDSDKPK|tr|1|213	1.29486	14.2109	1.31585e-06	7.33247e-05
Tp53bp1:Trp53bp1|P70399:A0A5H1ZRL7|1339:1339|GPLKGKASGTEAADF:GPLKGKASGTEAADF|sp:tr|1:4|1969:1919	1.0186	14.3621	1.32497e-06	7.35637e-05
Dclk2|Q6PGN3|343|SSSSSPTSPGSFRGL|sp|1|756	-0.844558	12.6505	1.32987e-06	7.35637e-05
Atp2b2|Q9R0K7|1170|KNNSAIDSGINLTTD|sp|1|1198	-0.861049	14.0142	1.33164e-06	7.35637e-05
Pxk|Q8BX57|475|KRSAVENSEEQPVKH|sp|1|582	1.16301	11.7651	1.33457e-06	7.35637e-05
Apc|Q61315|1342|LQASGLSSESTRHNK|sp|1|2845	1.04526	13.0348	1.36663e-06	7.51279e-05
Prrc2b|Q7TPM1|462|RKLHSWASGPDYQKP|sp|1|1486	1.03605	12.7868	1.37222e-06	7.52322e-05
2010300C02Rik|F7B0R9|426|PALRGSRSPNGQGKG|tr|1|652	-1.25169	12.6672	1.37816e-06	7.53364e-05
Inpp5j|P59644|911|RGGSRSPSPQSRQLP|sp|1|1003	1.26503	13.6079	1.38151e-06	7.53364e-05
Camk2g|Q923T9|37|RCVKKTSTQEYAAKI|sp|1|529	1.29354	12.6612	1.38623e-06	7.53926e-05
Ubap2l|Q80X50|652|QATQLQTTQSVEGAT|sp|1|1107	0.858877	13.033	1.39568e-06	7.54506e-05
Ddx6|P54823|92|IKTSDVTSTKGNEFE|sp|1|483	-0.850421	12.7468	1.39953e-06	7.54506e-05
Kiaa1109:4932438A13Rik|A2AAE1:A0A1D5RMC4|1301;1305:1301;1305|QDKSVGQSPLRSPLK;VGQSPLRSPLKRQAS:QDKSVGQSPLRSPLK;VGQSPLRSPLKRQAS|sp:tr|1:1|5005:2864	-0.76226	12.7209	1.40026e-06	7.54506e-05
Cacna1i|E9Q7P2|2037|PGPRASLSPATRRRL|tr|1|2199	-1.10385	12.3394	1.4047e-06	7.54506e-05
Rock2|P70336|724|DKNKIYESIEEAKSE|sp|1|1388	1.08384	12.6515	1.4058e-06	7.54506e-05
Bsn|O88737|2832|RLNKAHVSPQKQFIA|sp|1|3942	-1.40174	11.6658	1.41677e-06	7.57114e-05
Taok1|Q5F2E8|576|ELNENQSTPKKEKQE|sp|1|1001	-1.45318	14.0347	1.41808e-06	7.57114e-05
Mindy2|Q6PDI6|577|SIKQPGNSERKRKEP|sp|1|601	1.41077	12.2983	1.44213e-06	7.66879e-05
Smpd3|Q9JJY3|272|ARNGAGGTPKGQTPN|sp|1|655	-1.28748	11.829	1.44453e-06	7.66879e-05
Cep170b|Q80U49|843|IQLRSGRSPEPDPAP|sp|1|1574	-1.33014	12.5902	1.44765e-06	7.66879e-05
Maco1|Q7TQE6|305|LNNDLVGSTENLLKE|sp|1|664	-1.02018	12.168	1.47978e-06	7.81867e-05
Add2|Q9QYB8|602|PVKSTPASPVQSPSK|sp|1|725	1.22785	13.5939	1.49355e-06	7.83041e-05
Atxn2l|Q7TQH0|337|RQGSGRESPSLVSRE|sp|1|1049	-0.937965	11.4273	1.49505e-06	7.83041e-05
Arhgap44|Q5SSM3|598|VSKSKELSPGSGQKG|sp|1|814	-1.66796	15.17	1.49745e-06	7.83041e-05
Ankrd34a|B2RW11|391|ESLPGAVSPLSGRRR|tr|1|495	-0.939838	12.4237	1.49861e-06	7.83041e-05
Snupn|Q80W37|37|QYKSKYSSLEQSERR|sp|2|358	0.796501	14.1642	1.50138e-06	7.83041e-05
Tmem74b|A2AU34|192|TFVPGRGSRKTYGSI|tr|1|232	0.908478	11.5877	1.50633e-06	7.83041e-05
Fam168a|Q8BGZ2|107|AFRYTAGTPYKVPPT|sp|1|244	-1.16183	12.2805	1.51036e-06	7.83041e-05
Pcdh1|Q8CFX3|951;962|GRHYRSNSPLPSIQL;SIQLQPQSPSASKKH|tr|1|1038	-1.17332	12.0013	1.51272e-06	7.83041e-05
Fam193a|Q8CGI1|1151|GRLILASSPQPKGKN|sp|1|1231	-0.983584	11.7645	1.53766e-06	7.93937e-05
Dlg2|Q91XM9|323|KTSLPPISPGRYSPI|sp|1|852	-1.00205	14.5159	1.54356e-06	7.94972e-05
Phf3|B2RQG2|813|VKILKRESGEGKTSS|tr|1|2025	0.937562	12.1102	1.55056e-06	7.95508e-05
Btf3:Btf3l4|Q64152:Q9CQH7|80:33|KVVHRTATADDKKLQ:KVVHRTATADDKKLQ|sp:sp|1:1|204:158	1.52924	13.2549	1.5524e-06	7.95508e-05
Dnm1|P39053|774|SVPAGRRSPTSSPTP|sp|1|867	-0.840954	11.41	1.56739e-06	7.9931e-05
Arhgap23|B1AQY2|92|RGGGGGPSPRHRLEP|tr|1|1488	-0.972846	11.7604	1.56766e-06	7.9931e-05
Eef1d|P57776-3|293|RGRRDHRSCNNVGNK|sp|NA|660	-0.880518	12.2622	1.58285e-06	8.05042e-05
Adcy5|P84309|62|KRSGGAVTPQQQQRL|sp|1|1262	-1.24991	9.99432	1.58754e-06	8.05418e-05
Sptan1|P16546|1031|LDPAQSASRENLLEE|sp|1|2472	-0.944939	13.1537	1.60971e-06	8.14643e-05
Peak1|Q69Z38|565;569|PRKNCHKSAPTSPTA;CHKSAPTSPTATNIS|sp|1|1735	-1.16813	12.0789	1.625e-06	8.19179e-05
Dlgap3|Q6PFD5|786|SLPDSGRTSPCPRDG|sp|1|977	-0.792693	12.3733	1.62671e-06	8.19179e-05
Mark2|Q05512|483|STNRSRNSPLLDRAS|sp|1|776	-0.873214	12.9993	1.63571e-06	8.21017e-05
Osbpl8|B9EJ86|39|SDEPQHLTPGKMSQR|sp|1|889	-1.13196	13.1458	1.64077e-06	8.21017e-05
Dlg2|Q91XM9|638|LGDDGYGTKTLRGQE|sp|1|852	-0.892868	13.4284	1.64244e-06	8.21017e-05
Morf4l1|P60762|138|AAPGKKTSGLQQKNV|sp|1|362	1.78034	12.529	1.66102e-06	8.28275e-05
Babam1|Q3UI43|48|RALGAQASVGSRSEG|sp|1|333	0.949341	13.6057	1.67697e-06	8.34192e-05
Psd3|Q2PFD7|383|DDVFLRESKEHLEEN|sp|1|1037	-0.85976	13.9214	1.69826e-06	8.42725e-05
Map1b|P14873|601|VKTESKPSVTEKEVS|sp|1|2464	1.06095	16.5015	1.70989e-06	8.46438e-05
Bscl2|Q9Z2E9|297|RHQPGQESTQQSDVT|sp|1|383	0.899584	14.3215	1.71417e-06	8.46499e-05
Smpd3|Q9JJY3|292|GDSGSLGSPSASRES|sp|1|655	-0.776908	12.9569	1.73896e-06	8.55297e-05
Ablim2|Q8BL65|357|EGDQDDRSYKQCRTS|sp|1|612	-0.807364	14.3291	1.74037e-06	8.55297e-05
Shank3|Q4ACU6|366|AGPSGLASPRPLQRS|sp|1|1730	-0.814726	11.5559	1.75023e-06	8.56982e-05
Eps8|Q08509|515|AAMPFKSTPNHQVDR|sp|1|821	-2.72705	9.37785	1.7522e-06	8.56982e-05
Rnf214|Q8BFU3|150|QLASGNCSEEKCPAA|sp|1|668	0.864551	13.5746	1.75771e-06	8.57619e-05
Mast1|Q9R1L5|772|EKTWRGGSPEIKRFS|sp|1|1570	-1.5667	13.5944	1.80024e-06	8.72839e-05
Slain2|Q8CI08|88|SGPRRTSSEDLRDAT|sp|1|581	0.737748	11.7687	1.80032e-06	8.72839e-05
Itsn1|Q9Z0R4|623|QQLQKQRSLEAARLK|sp|1|1714	1.04428	12.483	1.80174e-06	8.72839e-05
Dync1li1|Q8R1Q8|405;408|SPRVPGGSPRTPNRS;VPGGSPRTPNRSVSS|sp|1|523	-0.98372	9.79655	1.81048e-06	8.74994e-05
Nt5c2|Q3V1L4|511|LATRNRTSVDFKDTD|sp|1|560	1.14898	13.4267	1.81505e-06	8.75131e-05
Adgrl3|Q80TS3|1230|GKTSGSRTPGRYSTG|sp|1|1537	-0.788449	11.9796	1.85054e-06	8.90136e-05
Hmg20a|Q9DC33|200|QDAARQATHDHEKET|sp|1|346	1.59763	11.4416	1.87717e-06	9.00818e-05
Sept5:Gm49601:Septin5|A0A338P769:A0A338P6R8:Q9Z2Q6|345:345:336|IPILPLPTPDAETEK:IPILPLPTPDAETEK:IPILPLPTPDAETEK|tr:tr:sp|1:3:1|378:365:369	-1.00708	14.7375	1.88716e-06	9.03489e-05
Cttn|Q60598|401|QARAKKQTPPASPSP|sp|1|546	0.970189	12.1569	1.91677e-06	9.15513e-05
Pdzd2|E9Q1M1|1932|TSIRTITSPLTSPKP|tr|1|2796	-1.1237	11.8134	1.95475e-06	9.30133e-05
Mta1|Q8K4B0|558|DPVKSSSSVLSSLTP|sp|1|715	0.938558	11.3288	1.95649e-06	9.30133e-05
Ncoa7|Q6DFV7|612|VLDSLGSSLDKMCHS|sp|1|943	1.22872	13.503	1.97312e-06	9.35856e-05
Klc2|D3YXZ3|584|SLNFLNKSVEEPVQP|tr|1|617	0.933195	13.0113	1.99942e-06	9.46129e-05
Rai14|Q9EP71|318|PFKAEISSIQENKDR|sp|1|979	-1.09892	13.8964	2.01357e-06	9.50618e-05
Kcnma1|Q08460|728|MRNSPNTSPKLMRHD|sp|1|1209	1.04103	14.778	2.02131e-06	9.52071e-05
Map2|P20357|888|LPSPVQDSENLSGES|sp|1|1828	-1.4409	11.8685	2.03241e-06	9.55091e-05
Mtmr6|Q8VE11|585|LRAIEGSSPADNRYC|sp|1|617	-0.996482	12.2505	2.0506e-06	9.61426e-05
Nyap2|Q8BM65|454|STLYRTQSPHGYPKS|sp|1|682	-1.21414	12.2846	2.05975e-06	9.63498e-05
Lzts3|A2AHG0|675|GAAGGSSTPTPQHGE|sp|1|700	-0.767391	13.6699	2.07508e-06	9.67386e-05
Synj1|Q8CHC4|1073|IRPSRAPSRTPGPPS|sp|1|1574	-0.848941	11.713	2.07754e-06	9.67386e-05
Trak2|G3UYW9|387|GTMRKKLSLDEESVS|tr|1|672	1.01315	13.9462	2.08856e-06	9.70302e-05
Peak1|Q69Z38|691|QAKGFSNSTERKRGS|sp|1|1735	-1.24667	12.9244	2.11318e-06	9.78294e-05
Kdm2a|P59997|425|KKTLSGDSSSDSTRG|sp|1|1161	0.744096	12.7694	2.11536e-06	9.78294e-05
Herc1|E9PZP8|1410|RMNSGAGSGVRADDP|tr|1|4859	-0.82439	12.9118	2.13567e-06	9.85453e-05
Trip12|G5E870|1030|LSPQGRLSDVLKRKR|sp|1|2025	-1.08096	14.3023	2.14637e-06	9.86418e-05
Upf2|A2AT37|10|AERKKSASMEEKESL|sp|1|1269	0.706496	12.7814	2.14744e-06	9.86418e-05
Myo18a|Q9JMH9|865|QASHLVRSLAHADEA|sp|1|2050	1.03661	11.6526	2.20126e-06	0.000100887
Frmd4a|Q8BIE6|679|STRSVDISPTRLHSL|sp|1|1020	-0.729715	14.8811	2.22975e-06	0.000101963
2010300C02Rik|E9Q3M9|47|KKRKESPSPTGNSAW|tr|1|1175	-0.940814	15.0132	2.2357e-06	0.000102007
Atp2b1|G5E829|1177;1182|DAPTKRNSSPPPSPN;RNSSPPPSPNKNNNA|sp|1|1220	-1.02767	9.92424	2.27414e-06	0.000103411
Jmy|Q9QXM1|108|QAWAEGGSPRSARSL|sp|1|983	-1.30491	13.6662	2.27662e-06	0.000103411
Cep170b|Q80U49|709|LPSGRADSPAGLEAA|sp|1|1574	-0.818792	13.7698	2.28856e-06	0.000103723
Lsm14b|Q8CGC4|233|NRRTRNRSRGQNRPT|sp|1|385	-1.11965	11.9915	2.31582e-06	0.000104247
Ank3|A0A087WNU5|2427|MTMKKEGSGEVTDKT|tr|1|2871	0.640091	13.0919	2.32393e-06	0.000104247
Thrap3|Q569Z6|354|RYLEEQKTENGKDKE|sp|1|951	1.1764	11.8419	2.32472e-06	0.000104247
Hnrnpu|Q8VEK3|58|AMEPGNGSLDLGGDA|sp|1|800	0.87101	13.1462	2.32525e-06	0.000104247
Crtc3|Q91X84|370|SLRLFSLSNPSLSTT|sp|1|619	-1.50115	15.4477	2.32686e-06	0.000104247
Jph1|Q9ET80|584|SALVPRPSPNKWGPP|sp|1|660	-1.3279	13.4293	2.33079e-06	0.000104247
Fam126b|Q8C729|508|GEGKELLSPGAPLTK|sp|1|530	-0.763405	14.0738	2.35066e-06	0.000104905
Adgrb2|Q8CGM1|1375|PRARPEGTPRRAAKT|sp|1|1561	-1.44424	10.1738	2.36229e-06	0.000105194
Pdlim5|Q8CI51|137|RPFGSVSSPKVTSIP|sp|1|591	-1.22796	12.4869	2.37769e-06	0.000105649
Map1b|P14873|1225|ALRDAYCSEEKELKA|sp|1|2464	0.769451	15.1984	2.40687e-06	0.000106511
Abi2|P62484|210|VPNDYVPSPTRNMAP|sp|1|446	-0.88127	12.8476	2.40753e-06	0.000106511
Agap2|Q3UHD9|262|AGTRGKLSPRKGKSK|sp|1|1186	-0.910904	14.8771	2.41292e-06	0.000106518
Mta2|Q9R190|587|ASGIRSSSQPAAKRQ|sp|1|668	1.02305	14.2531	2.4357e-06	0.000107292
Cacng8|Q8VHW2|415|AAASNTNTLNRKTTP|sp|1|423	-1.29475	13.2431	2.44885e-06	0.000107585
Dclk1|Q9JLM8|298|SRRGTTKSPGPSRRS|sp|1|756	-0.877026	11.5853	2.455e-06	0.000107585
Bsn|O88737|1370|DPLKLHSSPVSSTLT|sp|1|3942	-0.968772	12.2386	2.45819e-06	0.000107585
Eif4enif1|Q9EST3|767|LQRSSCSTPLSQTSR|sp|1|983	-1.22436	11.0182	2.4636e-06	0.000107591
Arhgap39|P59281|362|TTKQTPTSPCQQLMR|sp|1|1107	-1.01629	12.8103	2.47097e-06	0.000107682
Kcnn2|P58390|152|SLLLRTSSPGGAFRT|sp|1|839	-0.86886	12.0597	2.47752e-06	0.000107738
Camk2b|P28652|367;371|KNSSAITSPKGSLPP;AITSPKGSLPPAALE|sp|1|542	0.748375	12.8406	2.48463e-06	0.000107817
Prrc2c|Q3TLH4|2625|GIDIKPGTPPIGGRS|sp|1|2846	-0.937611	15.0822	2.49749e-06	0.000108145
Kcnb1|Q03717|655|RSGFFVESPRSSMKT|sp|1|857	-0.832185	14.7471	2.54233e-06	0.000109783
Gabrb3|P63080|433|THLRRRSSQLKIKIP|sp|1|473	1.13423	14.6331	2.54608e-06	0.000109783
Epb41l3|Q9WV92|804|STSVGSISPGGAKLE|sp|1|929	-0.873173	13.4515	2.56063e-06	0.000109992
Ank3|S4R2K9|1853|KSAAALLSPIKTLTT|tr|1|2622	-2.06196	9.37465	2.56172e-06	0.000109992
Nhsl2|B1AXH1|341|ARFPSLTSPGLRHSS|sp|1|1219	-1.76779	13.186	2.60145e-06	0.000111375
Thrap3|Q569Z6|211|QTFSGGTSQDIKGSE|sp|1|951	1.41156	14.4596	2.60484e-06	0.000111375
Gprin1|Q3UNH4|764;771|QAAPRAPSPAPRPPS;SPAPRPPSRRDAGLQ|sp|1|932	-1.65705	11.4423	2.6165e-06	0.000111639
Phactr1|Q2M3X8|208|PMPRDPCSYEVLQAS|sp|1|580	-1.06126	12.0409	2.68047e-06	0.000113995
Lrrc7|Q80TE7|869|LETTPTTSPLPERKD|sp|1|1490	-1.15361	12.7629	2.68419e-06	0.000113995
Plppr4|Q7TME0|685|SLKDSFGSGDRKRSN|sp|1|766	-1.01815	12.7508	2.68849e-06	0.000113995
Cend1|Q9JKC6|44|TKPVKKDTQAEKQEQ|sp|1|149	1.53995	14.436	2.69697e-06	0.000114118
Prickle2|Q80Y24|572|QEHLSRFSMPDLSKD|sp|1|845	-0.691074	14.371	2.71671e-06	0.000114515
Kiaa1522|A2A7S8|543|GLAVAPASPGKAQPP|sp|1|1013	-0.870107	12.1651	2.71759e-06	0.000114515
Agfg1|Q8K2K6|177|ALHLNKGTPSQSPVV|sp|1|561	-1.06174	12.6201	2.74205e-06	0.000115307
Fam160a2|Q3U2I3|900|GLGLGGGSPGASTPV|sp|1|975	-0.880873	13.1172	2.78253e-06	0.000116494
Arhgap32|Q811P8|892|EKVVYAFSPKIGRKL|sp|1|2089	-1.31489	10.3167	2.7842e-06	0.000116494
Atp2b1|G5E829|1178|APTKRNSSPPPSPNK|sp|1|1220	1.04598	12.217	2.78741e-06	0.000116494
Brsk2|Q69Z98|440|PHPSPRGSPLPTPKG|sp|1|735	-0.896504	15.2969	2.81045e-06	0.000117217
Camk2a|P11798|279|SHRSTVASCMHRQET|sp|1|478	0.880454	11.4767	2.83969e-06	0.000118195
Appl1|Q8K3H0|401|ALEAVTPSPSFQQRH|sp|1|707	-0.673659	12.0306	2.84618e-06	0.000118224
Phldb1|Q6PDH0|491|LSREVAESPRPRRWA|sp|1|1371	-1.3746	11.9198	2.85306e-06	0.000118269
Map2|P20357|1264|RSDTLQISDLLVSES|sp|1|1828	-1.30139	14.4013	2.89483e-06	0.000119757
Bin1|O08539|324|PEPASGASPGATIPK|sp|1|588	-0.659968	12.8003	2.92541e-06	0.000120777
Rims1|Q99NE5|887;899|LDRARSASTNCLRPD;RPDTSLHSPERERGR|sp|1|1463	-0.884123	11.0341	2.9711e-06	0.000122415
Map2|P20357|283|WGLAAPISPGPLTPM|sp|1|1828	-1.29515	12.6161	3.01975e-06	0.000124019
Jph4|Q80WT0|569|SESEPVTTPVLRGLS|sp|2|628	-0.906676	12.2014	3.02219e-06	0.000124019
Cand1|Q6ZQ38|1226|SSSTNLESMDTSXXX|sp|1|1230	0.634685	13.7976	3.0366e-06	0.00012412
Pum1|Q80U78|807|SSASSLFSPSSTLFS|sp|1|1189	-1.03092	11.844	3.03997e-06	0.00012412
Robo2|Q7TPD3|1243|PLRALDQTPGSSMDN|sp|1|1470	-0.694944	13.5327	3.04291e-06	0.00012412
Dync1li1|Q8R1Q8|213|ASPQRRTTGAQEDRG|sp|1|523	0.894163	10.1492	3.11572e-06	0.000126837
Slc4a10|Q5DTL9|276|AENKNDVSRENSTVD|sp|1|1118	-1.37479	13.6417	3.18374e-06	0.000129347
Camsap1|A2AHC3|560;572|SPQMPRTSPQAPGLV;GLVASIRSPQRQADT|sp|1|1581	-0.872678	11.2993	3.20239e-06	0.000129739
Gtpbp1|O08582|47|GGFDSDCSEDGEALN|sp|1|668	0.914734	13.1238	3.2061e-06	0.000129739
Fry|E9Q8I9|1936|SDLFTVLSRSSSPDL|sp|1|3020	-0.770097	14.6851	3.25777e-06	0.000131569
Cadps|Q80TJ1|89;91;96|AGGGRPSSPSPSVVS;GGRPSSPSPSVVSEK;SPSPSVVSEKEKEEL|sp|1|1355	-1.02817	11.7205	3.28123e-06	0.000132117
Paip1|Q8VE62|2|XXXXXXMSDSFDRAP|sp|1|400	1.16761	13.9008	3.28897e-06	0.000132117
Afdn|Q9QZQ1|181|KEALRQASDKEERPS|sp|1|1820	1.16875	11.8913	3.29078e-06	0.000132117
Gprin3|Q8BWS5|531|AKDKKPASPLIVKDH|sp|1|763	-1.70445	11.2711	3.31541e-06	0.0001326
Rbfox2|Q8BP71|27|ARGMKRESEVELPVP|sp|1|449	0.748403	13.4425	3.31613e-06	0.0001326
Dnm1|P39053|774;780|SVPAGRRSPTSSPTP;RSPTSSPTPQRRAPA|sp|1|867	-1.38261	11.4529	3.32232e-06	0.0001326
Garnl3|Q3V0G7|449|MLNRRSFSDVLPESP|sp|1|1038	0.751519	13.6323	3.32972e-06	0.000132636
Stx1b|P61264|160|EITGRTTTNEELEDM|sp|1|288	1.29019	13.8765	3.40957e-06	0.000135552
Map2|P20357|361|DPSALATSKESSKDE|sp|1|1828	-1.96857	13.7962	3.42089e-06	0.000135635
Dclk1|Q9JLM8|330;337|STPRSGKSPSPSPTS;SPSPSPTSPGSLRKQ|sp|1|756	-0.969261	12.5573	3.42495e-06	0.000135635
Scaf1|Q5U4C3|493|RYRQRSASPGPPPAR|sp|1|1256	1.06354	11.4179	3.47097e-06	0.000137191
Plppr2|Q8VCY8-2|364|RAPAMCSSPRVPRPR|sp|NA|452	-0.845412	12.4441	3.51569e-06	0.00013869
Syn3|Q8JZP2|452|QSPQPPRSRSPSQQR|sp|1|579	-0.962072	10.7764	3.53109e-06	0.000139028
Map2:Garem1|P20357:Q3UFT3|1632:659|SYPRTPGTPKSGILV:PRQKTPGTPKRTCPA|sp:sp|1:1|1828:876	-0.974951	12.1989	3.54046e-06	0.000139129
Pnn|O35691|66|LLLRRGFSDSGGGPP|sp|1|725	1.10544	13.5092	3.55402e-06	0.000139393
Prickle2|Q80Y24|741|QESLGQGSRRDLYSQ|sp|1|845	-0.818173	12.7791	3.57026e-06	0.000139761
Cnnm2|Q3TWN3|824|MASRMDKTPQSSDSE|sp|1|875	-1.24777	12.1116	3.61934e-06	0.000141285
Lrrc7|Q80TE7|929;933|VIAISKSTERLSPLM;SKSTERLSPLMKDIK|sp|1|1490	-0.834401	12.7139	3.62306e-06	0.000141285
Agfg2|Q80WC7|164|SKGSVSATPVQGSVP|sp|1|479	-1.61692	12.1096	3.72539e-06	0.000144999
Wdr47|Q8CGF6|332|TSHDKRISDLGNKTS|sp|1|920	1.55175	12.7182	3.75272e-06	0.000145784
Arfgap1|Q9EPJ9|342|AEPPKAKSPSSDSWT|sp|1|414	-0.986115	13.2871	3.76271e-06	0.000145895
Lmo7|F6TFN2|936|TDRSKSRSTTELNDP|tr|1|1189	-0.866681	14.1365	3.77942e-06	0.000146264
Dnm1|P39053|795|VPPARPGSRGPAPGP|sp|1|867	-0.753184	12.0499	3.80443e-06	0.000146929
Gprin1|Q3UNH4|540|GIPELQASEKGNPVN|sp|1|932	1.15921	12.7088	3.81101e-06	0.000146929
Htatsf1|Q8BGC0|242|KDYKKKLSLQQKQLD|sp|1|757	1.35562	13.7119	3.85371e-06	0.000148295
Kif1a|P33173|1528;1533;1537|YGATDVRTPQPCSRP;VRTPQPCSRPASPEP;QPCSRPASPEPELLP|sp|1|1695	-0.975819	12.8135	3.92381e-06	0.000150708
Nav1|Q8CH77|311|PRSVSSLSNRSSPLS|sp|1|1875	-1.25889	13.1136	3.95131e-06	0.000151479
Pclo:Bsn|Q9QYX7:O88737|1766:1108|KTPPSNLSPIEDASP:KTPPSNLSPIEDASP|sp:sp|1:1|5068:3942	1.30324	12.1671	3.97258e-06	0.000151909
Gabrb3|P63080|432|KTHLRRRSSQLKIKI|sp|1|473	1.33179	15.2347	3.97742e-06	0.000151909
Huwe1|Q7TMY8|1368|GGVVRDLSMSEEDQM|sp|1|4377	0.608518	14.7433	4.00025e-06	0.000152496
Camsap2|Q8C1B1|429|EDSAQSSTPNRGIIR|sp|1|1461	-1.12605	11.7807	4.02673e-06	0.000153219
Stxbp5l|Q5DQR4|592|PSRSLSGSTNTVSSE|sp|1|1185	-0.621132	13.5776	4.03687e-06	0.000153318
Klhl24|Q8BRG6|19|EDLGVRDSPATKRKV|sp|2|600	-0.817862	14.6358	4.05816e-06	0.000153841
Zyx|Q62523|336|QNQNQVRSPGGPGPL|sp|1|564	-0.871892	12.8769	4.08547e-06	0.000154588
Fam172a|Q3TNH5|216|QKMHKQSSSSDGTDE|sp|1|417	0.690323	11.2995	4.105e-06	0.000155014
Ttbk1|Q6PCN3|1054|SRIPVLLSEEDTGSE|sp|1|1308	0.812845	12.6759	4.11192e-06	0.000155014
Bod1l|E9Q6J5|1242|KALSRAPSENEKGQK|sp|1|3032	0.748769	13.115	4.15116e-06	0.000156205
Tmub1|Q9JMG3|71|EEAPGAESPSLRHRG|sp|1|245	-0.995442	12.8009	4.19227e-06	0.000157461
Fmn2|Q9JL04|747;760|PPEGLLGSPAAASGE;GESALLTSPSGPQTK|sp|1|1578	-1.24057	11.1975	4.20359e-06	0.000157596
Inpp5f|Q8CDA1|1103|AVAKVQKSPAEPEAV|sp|1|1132	-0.934077	13.1195	4.21289e-06	0.000157655
Luc7l3|Q5SUF2|115|ALSQNQQSSGAAGPT|sp|1|432	0.740098	13.1169	4.2352e-06	0.0001582
Stom|P54116|8|MSDKRQSSHVQSQRI|sp|1|284	1.20644	10.4939	4.25048e-06	0.000158401
Camsap3|Q80VC9|754|ATGPKAASPSPARRA|sp|1|1252	-0.686564	12.6533	4.26249e-06	0.000158401
Epb41l3|Q9WV92|799|TVRVESTSVGSISPG|sp|1|929	-0.911875	14.4805	4.26388e-06	0.000158401
Map1a|Q9QYR6|2066|GPDRRTPSPKEAGRS|sp|1|2776	0.924624	13.2218	4.359e-06	0.00016164
Plch2|A2AP18|987;1001|LRGTKPGSLDSHAAG;GQPLPRPSVSQRLLR|sp|1|1501	1.10887	11.5221	4.38512e-06	0.000162313
Ank3|A0A087WRU2|363|RQQKQPPSPQGSPED|tr|1|851	-0.781254	14.1469	4.45129e-06	0.000164464
Prrc2c|Q3TLH4|2795|GKTQRVDSDTSNPET|sp|1|2846	0.980737	11.4463	4.49544e-06	0.00016552
Rims1|Q99NE5|95|VCVPRKPSSEEGGPD|sp|1|1463	1.20695	13.2554	4.4961e-06	0.00016552
Gprasp1|Q5U4C1|295|EVRVESTSGSECENP|sp|1|1347	1.32975	12.7782	4.51032e-06	0.000165744
Peak1|Q69Z38|716|CLNRGQSSPQRSYSS|sp|1|1735	-1.26742	10.9363	4.59621e-06	0.000168593
Eif3a|P23116|574|RILARRQTIEERKER|sp|1|1344	1.56395	12.4854	4.60439e-06	0.000168593
Parp3|Q3ULW8|8|MAPKRKASVQTEGSK|sp|2|533	0.837223	11.863	4.6236e-06	0.000168993
Cdv3|Q4VAA2|58|SLGSGARSGDGGSLG|sp|1|281	0.751279	13.0091	4.63193e-06	0.000168995
Rasal2|D3YUS5|140|LEVPAERSPRRRSIS|tr|1|1261	-1.2749	12.4475	4.65303e-06	0.000169428
Wnk3|Q80XP9|1254|YRLRQSTSFFKRSKV|sp|1|1757	0.810952	12.3447	4.66041e-06	0.000169428
Xkr4|Q5GH67|214|STPQRQASNASKSNI|sp|1|647	1.13386	11.3715	4.6787e-06	0.00016979
Enah|Q03173|721|AKAPSTSTPEPTRKP|sp|1|802	-1.86882	12.2988	4.75525e-06	0.000172262
Ppp1r9a|H3BL28|929|FTFNDDFSPSSTSSA|tr|1|1042	1.98428	13.7355	4.79167e-06	0.000173273
Mink1|Q9JM52|746;750|ASTKLDSSPVLSPGN;LDSSPVLSPGNKAKP|sp|1|1308	-0.849845	11.7644	4.83755e-06	0.000174623
Chrm3|Q9ERZ3|577|QQYQQRQSVIFHKRV|sp|1|589	-0.987765	11.6754	4.86769e-06	0.0001754
Crip2:Crip3|Q9DCT8:Q6Q6R3|19:19|VYFAEKVSSLGKDWH:VYFAEKVSSLGKNWH|sp:sp|1:2|208:243	1.64501	12.467	4.91021e-06	0.000176446
Cdkl5|Q3UTQ8|446|RSQQNRHSFMESSQS|sp|1|938	-0.914411	9.85857	4.91401e-06	0.000176446
Mapk1|P63085|183;185|HDHTGFLTEYVATRW;HTGFLTEYVATRWYR|sp|1|358	0.651814	11.7338	4.96176e-06	0.000177604
Ilrun|Q3TT38|215|GNFNPFASPQKNRQS|sp|2|291	-1.26615	12.4729	4.97647e-06	0.000177604
Map1b|P14873|1918|SPCDSGYSYETIEKT|sp|1|2464	1.12614	13.3243	4.97946e-06	0.000177604
Sipa1l2|Q80TE4|1082|LQPVSRASPVPGTPD|sp|1|1722	-1.11939	12.9145	4.98255e-06	0.000177604
Erc2|Q6PH08|321|SKGLPSKSLEDDNER|sp|1|957	1.17285	13.0367	4.9956e-06	0.000177604
Gabra1|P62812|375|APTATSYTPNLARGD|sp|1|455	-1.5578	12.1396	4.99851e-06	0.000177604
Add2|Q9QYB8|602;608|PVKSTPASPVQSPSK;ASPVQSPSKAGTKSP|sp|1|725	1.61467	10.8459	5.04363e-06	0.000178758
Etl4:Skt|D3Z781:A2AQ25|1197:1796|GGDCKPTSPSLPASK:GGDCKPTSPSLPASK|tr:sp|1:1|1347:1946	-0.946509	16.5945	5.04851e-06	0.000178758
Chrm1|P12657|228|ELAALQGSETPGKGG|sp|1|460	0.705763	11.989	5.07571e-06	0.000179409
Vps51|Q3UVL4|665|GRYAPSYTPSAPMDT|sp|1|782	-0.7874	12.8852	5.10548e-06	0.000180149
Map2|P20357|360|QDPSALATSKESSKD|sp|1|1828	-1.61243	11.849	5.14295e-06	0.000180987
Magi2|Q9WVQ1|417|PLFTRDASQLKGTFL|sp|1|1275	1.19975	13.5715	5.14698e-06	0.000180987
Slc2a13|Q3UHK1|18|YTLRSLSSLMGERRR|sp|1|637	0.930637	12.0124	5.15963e-06	0.00018112
Khsrp|Q3U0V1|196|PERSVSLTGAPESVQ|sp|1|748	1.5726	13.0898	5.16992e-06	0.000181169
Vcpip1|Q8CDG3|755;760|STIRDGPSSAPATPT;GPSSAPATPTKAPYS|sp|1|1220	-0.930331	13.9403	5.19861e-06	0.000181862
Epn1|Q80VP1|419|ALPTSGSSTGELELL|sp|1|575	-0.60832	13.1815	5.2088e-06	0.000181906
Map2|P20357|1635|RTPGTPKSGILVPSE|sp|1|1828	-1.1371	13.0894	5.22046e-06	0.000182002
Ranbp1|P34022|199|REEAEEKSEEKQXXX|sp|1|203	-0.829971	13.2399	5.23765e-06	0.00018229
Dlg2|Q91XM9|360|KLCDKPASPRHYSPV|sp|1|852	-1.2354	13.3718	5.27942e-06	0.000183431
Mycbp2|Q7TPH6|2884;2889|SSGFRAESPGPGSRS;AESPGPGSRSSSPKP|sp|1|4749	-1.483	10.637	5.3025e-06	0.000183919
Sipa1l1|Q8C0T5|1249|QDPVVHLSPNKQGHS|sp|1|1782	-0.73764	12.0853	5.33072e-06	0.000184323
Gphn|Q8BUV3|286|LSTASCPTPKQIRRP|sp|1|769	-1.26148	12.5306	5.33223e-06	0.000184323
Grk2|Q99MK8|670|KMKNKPRSPVVELSK|sp|1|689	-0.663423	13.3404	5.35216e-06	0.000184567
Clint1|Q99KN9|465|LGLPMSRSQNTDMVQ|sp|1|631	-0.876893	11.7391	5.35736e-06	0.000184567
Grm5|Q3UVX5|1202|DYTQSSSSLXXXXXX|sp|1|1203	-0.608238	12.7527	5.38228e-06	0.000185112
Ank1|Q02357|852|KLDQVVESPAIPRIP|sp|1|1862	-0.836012	11.1307	5.41096e-06	0.000185697
Add2|Q9QYB8|618|GTKSPAVSPSKTSED|sp|1|725	2.1021	13.5182	5.41749e-06	0.000185697
Mast2:Mast1:Mast4|Q60592:Q9R1L5:Q811L6|1337:1260:1436|KSAEPPRSPLLKRVQ:KSAEPPRSPLLKRVQ:KSAEPPRSPLLKRVQ|sp:sp:sp|1:1:1|1734:1570:2618	-0.742957	12.7771	5.45549e-06	0.000186408
Epb41l3|Q9WV92|488;495|TTKGISQTNLITTVT;TNLITTVTPEKKAEE|sp|1|929	-0.714507	12.8068	5.45651e-06	0.000186408
Phax|Q9JJT9|155|KKLAKKESQEYTKEL|sp|1|385	0.721812	12.2305	5.51643e-06	0.00018814
Bsn|O88737|1407|RGYMTPTSPAGSERS|sp|1|3942	-1.11605	13.0712	5.54437e-06	0.000188777
Trio|Q0KL02|2420|PKMKVMESPRKAPGS|sp|1|3102	-0.79123	12.0993	5.55693e-06	0.000188889
Egln1|Q91YE3|97|GAARRGDSAAASRVP|sp|1|400	0.659836	10.5754	5.57086e-06	0.000189048
Psd3|Q2PFD7|1029|RKDHRPETPGIKQKV|sp|1|1037	-0.895245	13.5395	5.58669e-06	0.00018927
Cep170|Q6A065|985|EKKAKSRSADIGARA|sp|1|1588	1.36203	11.186	5.60558e-06	0.000189595
Ubxn6|Q99PL6|36|EKTTKGKSPQLALRQ|sp|1|442	-1.00009	12.9076	5.70631e-06	0.000192682
Smarcc2|Q3UID0|586|PELQSSASQQMLNFP|tr|1|1130	0.984135	12.7996	5.76865e-06	0.000194145
Clasp2|Q8BRT1|1273|IKRAQTGSAGADPTA|sp|1|1286	1.2457	11.2201	5.76867e-06	0.000194145
Map3k10|Q66L42|714|GRFPRGLSPTGRPGG|sp|1|940	-0.910283	11.3302	5.78215e-06	0.000194278
Hnrnpul2|Q00PI9|222|FREEAYHSRSKSPPP|sp|1|745	0.765179	11.652	5.80789e-06	0.000194514
Rbm39|Q8VH51|337|TDASSASSFLDSDEL|sp|1|530	0.951838	12.9234	5.80825e-06	0.000194514
Trim67:Trim9|Q505D9:Q8C7M3|116:95|SYTPSLKSPNGVRVL:PTTPCQKSPNGVRVF|sp:sp|2:1|768:817	-0.884214	11.2457	5.84922e-06	0.000195565
Efnb1|P52795|283|AAALSLSTLASPKGG|sp|1|345	-0.621369	14.309	5.87872e-06	0.000196103
Nudt5|Q9JKX6|6|XXMETRESTESSPGK|sp|1|218	0.836179	12.0374	5.88453e-06	0.000196103
Dock9|Q8BIK4|1220|PAGNPLMTPQKGNTL|sp|1|2055	-0.719919	13.547	5.94638e-06	0.00019762
Ank3|S4R2K9|1679|SPLKSVVSPTKSAAD|tr|1|2622	-0.863437	10.8007	5.96648e-06	0.00019762
Macf1|Q9QXZ0|7346|SKKTTTASPRTPGPK|sp|1|7354	-1.0186	11.7991	5.9671e-06	0.00019762
Epb41l3|Q9WV92|470|IYMKDSVSAAEVGTG|sp|1|929	-0.793728	15.0712	5.97265e-06	0.00019762
Cfdp1|O88271|236|AKKQKMSTLEKSKLD|sp|1|295	1.26839	13.6475	5.97851e-06	0.00019762
Grin2b|Q01097|1255|AGNLYDISEDNSLQE|sp|1|1482	0.662265	13.7571	5.99711e-06	0.000197817
Gpr162|Q3UN16|534|RPRPLGFSPRRLSLG|sp|1|588	-0.92163	10.4646	6.00953e-06	0.000197817
Cdv3|Q4VAA2|131|RVQAMQISEKEDDDN|sp|1|281	1.07914	13.1226	6.01824e-06	0.000197817
Srrm2|Q8BTI8|1117|YPLVDSKSFLVQSRL|sp|1|2703	0.92846	12.8901	6.02863e-06	0.000197817
Znf365|Q8BG89|139|AVDIRADSLDAPCAS|sp|1|408	0.84237	13.6489	6.03295e-06	0.000197817
0610010F05Rik:Kiaa1841|Z4YM60:Q68FF0|207:701|PVTARQNSSDKNQRX:PVTARQNSSDKNQRS|tr:sp|1:1|213:718	0.747338	14.554	6.05562e-06	0.000198241
Kiaa1109:4932438A13Rik|A2AAE1:A2AB97|4539:1041|LYNALDSSMTDKSEI:LYNALDSSMTDKSEI|sp:tr|1:1|5005:1507	1.0442	11.792	6.07742e-06	0.000198636
Prrc2c|Q3TLH4|1517|IAKRSFSSQRPGVDR|sp|1|2846	-1.34785	13.1296	6.10289e-06	0.000198785
Map1b|P14873|2012|ETTEKITSFPESESY|sp|1|2464	0.732547	13.298	6.10568e-06	0.000198785
Eps8l1|Q8R5F8|544|PQVHRSQSPARHLET|sp|1|716	-0.790697	11.2129	6.11122e-06	0.000198785
Srgap1|Q91Z69|883|NRGLNNDSPERRRRP|sp|1|1062	-0.633441	12.8432	6.12682e-06	0.000198975
Sptbn1|Q62261|2168|KESSPVPSPTLDRKA|sp|1|2363	0.981108	15.3578	6.22602e-06	0.000201455
Rbm14|Q8C2Q3|623|RLSESQLSFRRSPTK|sp|1|669	0.684393	11.4005	6.228e-06	0.000201455
Eif4g3|Q80XI3|699|LNVGPRRSQPGQRRE|sp|1|1579	-1.47888	9.6434	6.23281e-06	0.000201455
Pakap:Akap2|A2API8:O54931|807:766|QRQVRQSTPSPRAKN:QRQVRQSTPSPRAKN|tr:sp|1:1|921:893	-1.53812	10.429	6.26328e-06	0.00020212
Add2|Q9QYB8|455|EVQRNMGSPRPKTTW|sp|1|725	-0.733162	12.9987	6.27475e-06	0.00020217
Rtn4|Q99P72|430|ENASFPRTPELVKDG|sp|1|1162	-0.963958	13.6299	6.29773e-06	0.000202336
Grin2b|Q01097|1039|HSQLSDLYGKFSFKS|sp|1|1482	-1.07486	12.052	6.29976e-06	0.000202336
Cacna1c|Q01815|1881|DKREIQPSPKRSFLR|sp|1|2139	-1.07264	12.2025	6.31677e-06	0.000202564
Prickle2|Q80Y24|667|GVHIQPMSERTRRRT|sp|1|845	-0.919857	12.2693	6.34108e-06	0.000203024
Slc12a5|Q91V14|1029|TDPEVHLTWTKDKSV|sp|1|1138	-1.92852	13.6013	6.38916e-06	0.000204213
Gigyf1|Q99MR1|408|ELRGLSLSPRISSPP|sp|1|1044	-0.841016	12.3706	6.39825e-06	0.000204213
Dync1li1|Q8R1Q8|405|SPRVPGGSPRTPNRS|sp|1|523	-0.792215	12.9605	6.40974e-06	0.00020426
Ptpn2|Q06180|320|YNGKRIGSEDEKLTG|sp|1|406	0.77903	12.228	6.42861e-06	0.000204542
Sash1|P59808|718|SGRSPRDSGCYESSE|sp|1|1230	0.85569	13.9804	6.44627e-06	0.000204777
Slc4a10|Q5DTL9|276;280|AENKNDVSRENSTVD;NDVSRENSTVDFSKG|sp|1|1118	-1.05408	12.8532	6.46396e-06	0.000204777
Dock7|Q8R1A4|30|ISGQYSGSPQLLKNL|sp|1|2130	-1.35393	13.8357	6.46612e-06	0.000204777
Kifc2|O08672|643|VWKAGVASPVQRDPN|sp|1|792	-0.766428	11.7312	6.48005e-06	0.0002049
Rapgef2|Q8CHG7|1022|KPVKSETSPVAPRAG|sp|1|1496	-0.846374	13.6724	6.5459e-06	0.000206662
Bsn|O88737|1173|PAFMSLYSPTETPSG|sp|1|3942	-1.21402	12.5428	6.57647e-06	0.000207306
Camk2g|A0A286YDL6|177|PLRTGNGSLVPEGRS|tr|1|241	1.06826	12.6943	6.59238e-06	0.000207487
Fam126b|Q8C729|306|KVLKVEVTPTVPRIS|sp|1|530	-0.988884	11.2774	6.67168e-06	0.000209594
Camkv|Q3UHL1|441;457|DRSATPATDGRATPA;EESTVPATQSSALPA|sp|1|512	-0.771472	15.3607	6.69702e-06	0.000209594
Etl4:Skt|D3Z781:A2AQ25|1163:1762|TSKNRPGSLDKASKQ:TSKNRPGSLDKASKQ|tr:sp|1:1|1347:1946	0.753538	13.5698	6.69789e-06	0.000209594
Sipa1l1|Q8C0T5|1412|MSSRHSASPVVFSSA|sp|1|1782	-0.646273	12.4658	6.70043e-06	0.000209594
Cfdp1|O88271|218|GSGIKRASGMSSLLG|sp|1|295	1.01779	12.3125	6.74012e-06	0.000210391
Osbpl11|Q8CI95|27|EGLATAVTPNKNSGN|sp|1|751	-1.11474	12.1112	6.76059e-06	0.000210391
Map4|P27546|828|RMTAKSASADLSRSK|sp|1|1125	1.24464	13.5625	6.76222e-06	0.000210391
Edc3|Q8K2D3|173|SRHPNQATPKKSGLK|sp|1|508	-1.07579	12.4164	6.76716e-06	0.000210391
Stk39|Q9Z1W9|382|KVRRVPGSSGHLHKT|sp|1|556	-0.668494	12.0395	6.85948e-06	0.000212697
Aak1|Q3UHJ0|635|AGHRRILSDVTHSAV|sp|1|959	-1.11307	11.1292	6.87802e-06	0.000212697
Tjp1|P39447|353|MSKPGAISTPVKHVD|sp|1|1745	-0.975389	11.5885	6.88887e-06	0.000212697
Iqsec1|A0A1D5RM83|88|LGCRRDKSEEESSRS|tr|1|1051	0.71315	13.6909	6.89771e-06	0.000212697
Dctn2|Q99KJ8|129|TTVKESATEEKLTPV|sp|1|402	0.672761	13.6668	6.90008e-06	0.000212697
Pcdh19|Q80TF3|1134|KDGRDKESPSVKRLK|sp|1|1145	-0.979721	13.1127	6.90392e-06	0.000212697
Fry|E9Q8I9|2515|EERQLSRSTPSLNKM|sp|1|3020	-0.602448	14.3173	6.95081e-06	0.000213519
Aak1|Q3UHJ0|668|ASLNKSKSATTTPSG|sp|1|959	-1.02814	12.8011	6.95466e-06	0.000213519
Srcin1|Q9QWI6-2|396|APTGQGVSPSPSAIL|sp|NA|1216	-0.945373	12.3606	6.9689e-06	0.000213519
Camk2b|P28652|358|GVKPQTNSTKNSSAI|sp|1|542	1.46621	13.5499	6.97246e-06	0.000213519
Gphn|Q8BUV3|338|NILRASHSAVDITKV|sp|1|769	-1.06994	13.5718	7.02417e-06	0.000214779
Thrap3|Q569Z6|860|NNDFQKRSREEEWDP|sp|1|951	0.817737	12.7567	7.0374e-06	0.000214862
Dscam|Q9ERC8|1655|TLSKQQQTLRMHIDI|sp|1|2013	-0.679401	11.4941	7.09544e-06	0.000216101
Fam192a|Q91WE2|161|GAVKHKSSESGNSVK|sp|1|254	1.10791	12.9659	7.09917e-06	0.000216101
Dclk2|Q6PGN3|346|SSPTSPGSFRGLKQI|sp|1|756	-0.625662	12.8356	7.17752e-06	0.00021816
Ank3|S4R2K9|1568|KSISDVASPIRSFRT|tr|1|2622	-1.20568	13.1262	7.27867e-06	0.000220868
Synpo|Q8CC35|765|GFRVASLSPARTPPA|sp|1|929	-1.35561	14.3881	7.28826e-06	0.000220868
Golga3|A0A0R4J1H6|939|QKMKRLGSDLSSAQK|tr|1|1447	0.70127	12.6359	7.3149e-06	0.000221346
Gramd1b|Q80TI0|274|IETKPDASPQLPKKS|sp|1|738	-0.823834	13.5744	7.46237e-06	0.000225408
Shank1|D3YZU1|1536|PRRVLPTSPTSPRGN|sp|1|2167	-0.69764	12.2658	7.47124e-06	0.000225408
Elfn2|Q68FM6|639|CSVSSSGSIKSAKVF|sp|1|823	-1.22389	13.7859	7.48906e-06	0.000225555
Sub1|P11031|56|LASSKQSSSSRDDNM|sp|1|127	1.18141	13.3818	7.51474e-06	0.000225555
Dbnl|Q62418|291|SQPGKLRSPFLQKQL|sp|1|436	-1.16608	12.4475	7.51573e-06	0.000225555
Dhx57|Q6P5D3|43|GGGGGGGSCGGGGGG|sp|1|1388	1.17736	8.77181	7.52033e-06	0.000225555
Tmcc1|Q69ZZ6|134|KSEAPKGSPQINRKS|sp|1|649	-0.769253	12.6305	7.5762e-06	0.000226897
Tspyl5|Q69ZB3|41|HDEKPPQSPRLGEDS|sp|2|406	-0.615832	13.0793	7.60153e-06	0.000227322
Map2|P20357|283;288|WGLAAPISPGPLTPM;PISPGPLTPMREKDV|sp|1|1828	-1.5126	12.7436	7.6729e-06	0.00022912
Sncb|Q91ZZ3|45|LYVGSKTSGVVQGVA|sp|1|133	0.827614	13.6811	7.68794e-06	0.000229233
Rnf112|Q96DY5|395|WVNKDQASPRGNTED|sp|1|654	-0.789584	11.8201	7.72652e-06	0.000230047
C5|P06684|1048|DTLSKRQSLEKKIKQ|sp|1|1680	0.949588	13.9242	7.84123e-06	0.000233039
Shank1|D3YZU1|898|GLMLRQKSIGAAEDD|sp|1|2167	-0.713497	13.3618	7.84986e-06	0.000233039
Ppip5k1|A2ARP1|959|PDRALQTSPQPVEGT|sp|1|1436	-0.721382	13.9987	7.86486e-06	0.000233049
Myt1l|P97500|372|EDDFPGRTPDRSYSD|sp|1|1187	-0.651729	12.2446	7.87304e-06	0.000233049
Chd5|A2A8L1|1183|RPGLGSKSGSMTKQE|sp|1|1946	1.08023	13.9907	7.89508e-06	0.000233363
Ebag9|Q9D0V7|86|NVATQQNSLEQLEPD|sp|1|213	0.7013	12.9901	7.93692e-06	0.00023426
Ncl|P09405|561|IRLELQGSNSRSQPS|sp|1|707	0.856832	12.6277	8.05604e-06	0.000237266
Epb41l3|Q9WV92|802|VESTSVGSISPGGAK|sp|1|929	-1.07052	16.1418	8.06203e-06	0.000237266
Kcnb2|A6H8H5|805|RSFTEIDTGEDEDFL|sp|1|907	-1.01784	11.3444	8.07788e-06	0.000237389
Synrg|Q5SV85|471|KSGSIDDSFTDFQEM|sp|1|1306	0.976803	13.0594	8.12601e-06	0.00023846
Rundc3a|O08576|436|NECLVSDSPEGSPAL|sp|1|446	0.730305	12.3166	8.16431e-06	0.00023924
Synrg|Q5SV85|974|TEQKEFESGDFQDFT|sp|1|1306	-0.659752	13.7157	8.26688e-06	0.000241898
Atl1|Q8BH66|15|RNSWGGFSEKSSDWS|sp|1|558	0.92783	12.9815	8.29565e-06	0.000242113
Huwe1|Q7TMY8|1370|VVRDLSMSEEDQMMR|sp|1|4377	0.708431	12.6246	8.29796e-06	0.000242113
Bclaf1|Q8K019|198|FEHDPSESIDEFNKS|sp|1|919	0.67545	12.9693	8.33203e-06	0.00024276
Bsn|O88737|435|AKTGGTASPKHGRAE|sp|1|3942	-0.974749	16.7109	8.37405e-06	0.000243636
Scyl2|Q8CFE4|622|VMQEQQRSLDIGNQM|sp|1|930	0.790696	13.4581	8.40519e-06	0.000244194
Arfgap2|Q99K28|412|RREVETRSSGLESSE|sp|1|520	0.919657	12.8445	8.50302e-06	0.000246684
Dnm1|P39053-4|851|PSRSGQASPSRPESP|sp|NA|864	-0.701509	13.8217	8.55815e-06	0.000247931
Dnajc6|Q80TZ3|591;595|TPRRTATSASASPTL;TATSASASPTLRVGE|sp|1|938	-0.86132	11.9108	8.5776e-06	0.000248142
Gprin1|Q3UNH4|369|LRNSELVSPVKPERL|sp|1|932	-0.734145	13.6973	8.602e-06	0.000248496
Fam117b|Q3U3E2|51|KQQQQHGSPTRGGGG|sp|1|584	-1.27442	11.352	8.66286e-06	0.0002499
Grin2b|Q01097|1477|HVYEKLSSIESDVXX|sp|1|1482	0.700446	12.1482	8.67533e-06	0.000249906
Sphkap|Q6NSW3|1369;1373|AVTEGNHSPVSSPGK;GNHSPVSSPGKTAPV|sp|1|1687	-1.167	11.7683	8.71181e-06	0.000250603
Cnnm1|Q0GA42|933|SGRKRKKSADGERAS|sp|1|951	-0.919169	11.6765	8.81737e-06	0.000252554
Dock4|P59764|1726|SRENSCLSPRDRPCS|sp|1|1978	-0.640761	13.8127	8.82263e-06	0.000252554
Larp1|Q6ZQ58|498|ETESAPGSPRAVTPV|sp|1|1072	0.581703	14.2479	8.8231e-06	0.000252554
Alyref2:Alyref|Q9JJW6-2:O08583|199:237|RNSKQQLSAEELDAQ:RNSKQQLSAEELDAQ|sp:sp|NA:1|217:255	0.790282	13.3092	8.82917e-06	0.000252554
Unc80|Q8BLN6|707|SENKENESVEKRPSE|sp|1|3261	0.839071	12.8272	8.84236e-06	0.000252577
Usp32|F8VPZ3|1386;1390|SSRKSGASCPSSKNS;SGASCPSSKNSSPNS|tr|1|1604	-1.09193	11.4797	9.0015e-06	0.000256508
Rims2|Q9EQZ7|965|RRQLHGESPTRRLQR|sp|1|1530	-0.780997	11.8699	9.01108e-06	0.000256508
Klc1|O88447|514|EVLNDPESMEKRRSR|sp|1|541	0.676201	11.2074	9.01772e-06	0.000256508
Slc12a2|P55012|223|RIDHYRHTAAQLGEK|sp|1|1205	-0.719605	11.9844	9.04343e-06	0.000256866
Rapgef2|Q8CHG7|1315|RQNQSRESLEQAQSR|sp|1|1496	1.06108	10.5579	9.05548e-06	0.000256866
Camsap2|Q8C1B1|836|PPGRWLKSPTTPVDP|sp|1|1461	-0.587298	13.5981	9.08289e-06	0.000257285
Rbm10|Q99KG3|710|LAERQHTSMDLPKLA|sp|1|930	0.821586	12.8377	9.1424e-06	0.000258094
Map2|P20357|1783;1787;1791|GAEIITQSPSRSSVA;ITQSPSRSSVASPRR;PSRSSVASPRRLSNV|sp|1|1828	-0.766095	13.8075	9.14358e-06	0.000258094
Cdkl5|Q3UTQ8|529|LDLNSPTSPTPTRHT|sp|1|938	-0.613842	12.997	9.14939e-06	0.000258094
Rnf11|Q9QYK7|63|TRLATQLTEEEQIRI|sp|1|154	0.845719	11.3792	9.19537e-06	0.000258799
Rnf123:Srbd1|Q5XPI3:Q497V5|19:506|RKSYRLTSDAEKSRV:EFRAKLTSDAEKQSV|sp:sp|1:2|1314:982	0.719465	13.249	9.19977e-06	0.000258799
Hnrnpm:Plvap|Q9D0E1:Q91VC4|527:4|AIERMGLSMDRMVPT:XXXXMGLSMDRSPYA|sp:sp|1:1|729:438	1.01539	13.1513	9.22618e-06	0.000259081
Camk2a|P11798|257|KMLTINPSKRITAAE|sp|1|478	1.21664	13.409	9.23521e-06	0.000259081
Lrrc7|Q80TE7|1188|EVKAQAGSFPAKNLT|sp|1|1490	0.785331	14.6133	9.39916e-06	0.000263319
Enah|Q03173|351;359|PRPLNKNSRPSSPVN;RPSSPVNTPSSQPPA|sp|1|802	-0.584781	13.1912	9.44362e-06	0.000264201
Mapk1|P63085|183;188|HDHTGFLTEYVATRW;FLTEYVATRWYRAPE|sp|1|358	0.590019	13.2869	9.48476e-06	0.000264951
Arfgap2|Q99K28|239|AQKVSNQSFTEIERQ|sp|1|520	0.761921	14.3952	9.49646e-06	0.000264951
Akap5|D3YVF0|262|VTSAAPPSPATTHQH|sp|1|745	-0.901629	12.3003	9.50941e-06	0.000264951
Bsn|O88737|572|GSLPAKASPQATKAS|sp|1|3942	-0.941583	14.2903	9.55714e-06	0.000265918
Tbc1d9b|Q5SVR0|801|VIQSLEDTAKRSVVR|sp|1|1263	0.813623	13.1761	9.60661e-06	0.00026693
Map2|P20357|1445|TGRGRISTPERKVAK|sp|1|1828	-1.08154	12.6592	9.63895e-06	0.000267195
Pa2g4|P50580|363|ALLQSSASRKTQKKK|sp|1|394	0.890302	11.8037	9.64828e-06	0.000267195
Arfgap1|Q9EPJ9|344|PPKAKSPSSDSWTCA|sp|1|414	-1.09052	15.2743	9.65544e-06	0.000267195
Ank3|A0A087WNU5|1390|NRVPTQQSEDDQPPE|tr|1|2871	0.692062	13.0865	9.70735e-06	0.000268268
Eif3a|P23116|1149|KEKAREESWGPPRES|sp|1|1344	-0.860431	12.367	9.76072e-06	0.000269377
Psma1|Q9R1P4|247|PQRKAQPSQAAEEPA|sp|1|263	0.990241	15.1371	9.79461e-06	0.000269947
Camk4|P08414|196|EHQVLMKTVCGTPGY|sp|1|469	0.802216	11.9434	9.89213e-06	0.000272267
Zfyve19|Q9DAZ9|219|ARSQRTNSQGQASQS|sp|1|389	0.574723	14.6187	9.99907e-06	0.00027484
Lmtk2|Q3TYD6|603|AHPKEASSTEDSRAT|sp|1|1471	-0.966834	11.1887	1.00127e-05	0.000274843
Gramd1b|Q80TI0|30|ILRKRSRSPTPQNQD|sp|1|738	-0.681184	12.4618	1.0028e-05	0.000274894
Stam|P70297|156|AAEQAKASPALVAKD|sp|1|548	-0.736983	14.288	1.00424e-05	0.00027492
Usp9x|G3UY52|81|SSSRFSQSQRSPHVF|tr|1|174	1.30884	11.5466	1.00951e-05	0.000275992
Ampd2|Q9DBT5|111|FLKTDSDSDLQLYKE|sp|1|798	1.01759	15.6244	1.01435e-05	0.000276908
Abr|Q5SSL4|74|GGDSVSPTPPEGLAP|sp|1|859	-0.673217	12.5946	1.01558e-05	0.000276908
Map7d2|A2AG50|346|TSKTYPQSPKTAKPT|sp|1|781	-0.64031	12.8003	1.01995e-05	0.000277728
Atxn2|O70305|661|PKTHRPRSPRQSSIG|sp|1|1285	-0.919392	11.0574	1.02292e-05	0.000278167
Usp32|F8VPZ3|1386|SSRKSGASCPSSKNS|tr|1|1604	-1.1745	12.5135	1.02681e-05	0.000278664
Tom1|O88746|174|RTVFNSETPSRQNSV|sp|1|492	-0.823568	12.343	1.02748e-05	0.000278664
Kif21b|Q9QXL1|908|QKKGASQSFSKAARL|sp|1|1668	1.29769	13.2278	1.03123e-05	0.000279309
Prpf3|Q922U1|164|KKQLSFISPPAPQPK|sp|1|683	1.20712	12.2994	1.0329e-05	0.000279344
Ccdc86|Q9JJ89|39|RALVDFKSNSEETGE|sp|1|426	0.679307	13.6073	1.0341e-05	0.000279344
Map1a|Q9QYR6|991;1008|DSTVKMASPPPSGPP;AHTPFHQSPVEEKSE|sp|1|2776	1.01159	12.0144	1.04217e-05	0.000281075
Tnks1bp1|P58871|568|DGESQPRSPALLPST|sp|1|1720	-0.906767	13.3816	1.04327e-05	0.000281075
Plcl2|Q8K394|126|RKKTVSFSSMPTEKK|sp|1|1128	1.01656	13.6559	1.06376e-05	0.000286218
Dlgap4|B1AZP2|714|SMSSRRDTDSDTQDA|sp|1|992	0.724077	13.8302	1.07469e-05	0.000288779
Astn1|Q61137|376;379|RRRSRVGSPRSPVNK;SRVGSPRSPVNKTTL|sp|1|1302	-0.758824	12.9938	1.07757e-05	0.000288808
Tom1|O88746|176|VFNSETPSRQNSVSS|sp|1|492	0.584627	12.3319	1.07763e-05	0.000288808
Plekha6|Q7TQG1|933|SRQERPKSAVFSGEG|sp|1|1173	-1.08331	14.3159	1.08044e-05	0.000289181
Apc|Q61315|2330|SPGRNSISPGRNGIS|sp|1|2845	-0.776038	13.5675	1.08326e-05	0.000289438
Otud7b|B2RUR8|464|EPRSTPESGESDKES|sp|1|840	0.801859	12.7767	1.08424e-05	0.000289438
Dnttip2|Q8R2M2|300|VRKENCKSLDEEDLK|sp|1|758	0.806445	12.8023	1.09487e-05	0.000291892
Map9|Q3TRR0|102|KKVNRAISNDALDSS|sp|1|646	-0.999854	12.89	1.09718e-05	0.000292127
Kif21b|Q9QXL1|906|KFQKKGASQSFSKAA|sp|1|1668	1.29389	13.3884	1.10022e-05	0.000292556
Fry|E9Q8I9|1545|TVVAGQDSFPDPEES|sp|1|3020	0.805898	11.6375	1.1045e-05	0.000293247
Dync1li1|Q8R1Q8|414|RTPNRSVSSNVASVS|sp|1|523	1.16595	12.7643	1.1057e-05	0.000293247
Ophn1|Q99J31|652|ETDPGRKSPSRPVSD|sp|1|802	-0.765228	12.0194	1.10971e-05	0.000293928
Tcea1|P10711|81|KKLLDGPSTDKDPEE|sp|1|301	1.26168	14.1364	1.11881e-05	0.000295927
Add2|Q9QYB8|532|AEKSRSPSTESQLMS|sp|1|725	-0.773993	13.8462	1.12036e-05	0.000295927
Gpsm1|Q6IR34|384|LALGRLTSPAAAEKP|sp|1|673	-1.06706	13.9037	1.1216e-05	0.000295927
Erc2|Q6PH08|666|KRDSKLKSLEIAIEQ|sp|1|957	1.05133	11.944	1.13332e-05	0.000298632
Kiaa0319l:AU040320|Q8K135:Z4YK56|977:977|LDATDQESLELKPTS:LDATDQESLELKPTS|sp:tr|1:1|1048:1085	0.610403	14.4229	1.13517e-05	0.000298733
Camsap2|Q8C1B1|910|VISPPQPSPQKQIRD|sp|1|1461	-1.20427	8.63239	1.13968e-05	0.000299225
Shank1|D3YZU1|540|GSGGPGGSLGSRGRR|sp|1|2167	-0.709178	10.5204	1.14e-05	0.000299225
Ank3|G5E8K5|27|KKSDANASYLRAARA|sp|1|1961	1.11888	12.5062	1.14144e-05	0.000299225
Tnks1bp1|P58871|713|AELKDRQSPSTCSEG|sp|1|1720	-0.674844	14.1459	1.14663e-05	0.000300199
Synj1|Q8CHC4|1081;1084|RTPGPPSSQGSPVDT;GPPSSQGSPVDTQPA|sp|1|1574	-0.780105	11.8306	1.15581e-05	0.000302215
Carmil2|Q3V3V9|1256|PKLEAPPSPSLGSGL|sp|1|1296	-0.828823	13.3715	1.16045e-05	0.000302591
Tomm70|Q9CZW5|84|ASGLKRNSERKTPEG|sp|1|611	1.45105	12.6446	1.16055e-05	0.000302591
Rbm33|Q9CXK9|804|AVVSSRSSQGNTDAK|sp|1|1231	0.76488	12.0767	1.1617e-05	0.000302591
Ppp1r37|Q8BKR5|573|SPPSSPSSPTEQRIS|sp|1|712	-1.17852	10.4697	1.16945e-05	0.000304222
Champ1|Q8K327|779|KHLTHCQSRHNEEVN|sp|1|802	1.07	9.74032	1.1735e-05	0.000304849
Mark1|Q8VHJ5|475|SKSEVTASPLVGPDR|sp|1|795	-1.48428	12.3154	1.17485e-05	0.000304849
Syngap1|F6SEU4|898|LSQGSGSSITAAGMR|sp|1|1340	-0.890509	12.199	1.18187e-05	0.000306279
Ralgps1|A2AR50|435|WRVPVRNSPRTRSCV|sp|1|585	-0.906019	11.7331	1.18727e-05	0.00030729
Psd|Q5DTT2|68|GRVTAPCTPLRAPPS|sp|1|1024	-0.953353	11.9581	1.18944e-05	0.000307461
Dlgap2|Q8BJ42|376|MKRSSWSTLTVSQAK|sp|1|1059	-0.691812	11.3098	1.19197e-05	0.000307723
Hecw2|Q6I6G8|443|SERSMGASPKLRSSF|sp|1|1578	-0.914315	13.9175	1.19756e-05	0.000308487
Keap1|Q9Z2X8|43|TECKAEVTPSQDGNR|sp|1|624	-0.573182	12.4899	1.19795e-05	0.000308487
Rab11fip5|A0A0N4SW73|1188|EEPQPSGSPHPVKPL|tr|1|1318	-1.15613	12.4564	1.20159e-05	0.000309035
Rapgef2|Q8CHG7|1079|LPPFGINSPQALKKI|sp|1|1496	-1.19034	12.4325	1.20403e-05	0.000309272
Prrc2a|Q7TSC1|1002|TPPGGNLSPAPRLRR|sp|1|2158	-0.660631	12.4168	1.21069e-05	0.000310591
Peak1|Q69Z38|584|SKTIPVKSPNLSEIK|sp|1|1735	-0.781923	12.8894	1.21516e-05	0.000311346
Sipa1l3|G3X9J0|286|KPVRGLGSGDTVDSS|sp|1|1776	0.752769	13.0773	1.21766e-05	0.000311595
Pacs1|Q8K212|427|GSLGKDTTSPMELAA|sp|1|961	-0.839248	13.0365	1.22713e-05	0.000313625
Grb10|Q60760|50|SRGQPQASPRQKMQR|sp|1|621	-0.865109	11.1992	1.22897e-05	0.000313702
Adcy9|P51830|1273|VDGSIGRSPTDEIAN|sp|1|1353	-0.676103	12.9177	1.23214e-05	0.00031412
Dmxl1|Q6PNC0|2372|QANSKALSVEGEKQN|sp|1|3013	1.54293	14.7811	1.23421e-05	0.000314253
Ppp1r9b:Ppp1r9a|Q6R891:Q8BMP0|17:17|GGPLRSASPHRSAYE:RTTLRSASPHRNAYR|sp:tr|1:1|817:447	-0.841067	10.5349	1.2363e-05	0.000314392
Pa2g4|P50580|360|ELKALLQSSASRKTQ|sp|1|394	0.949057	12.462	1.24436e-05	0.00031605
Stim1|P70302|575|LVEKLPDSPALAKKT|sp|1|685	-0.659129	12.2541	1.25433e-05	0.000318184
Usp31|E9Q6Y8|1215|GLKRDSKSEDKGLSF|tr|1|1344	0.9434	13.5076	1.25693e-05	0.000318448
Mpp2|Q9WV34|42|FLRGIMESPIVRSLA|sp|1|552	-0.862212	13.1257	1.26039e-05	0.000318836
Gabra3|P26049|414|AKDTEFSTISKSAAA|sp|1|492	-0.870814	12.2321	1.26425e-05	0.000318836
Lmo7|F6TFN2|417|SSLPRSYTMDDGWKY|tr|1|1189	-0.62449	13.888	1.26428e-05	0.000318836
Rap1gap|A2ALS5|495|KKSGPFGSRRSSAIG|sp|1|663	-0.768246	13.5537	1.26472e-05	0.000318836
Eif4g2|Q62448|507|AQPPRTQTPPLGQTP|sp|1|906	-0.624766	12.9505	1.26919e-05	0.00031957
Map7d2|A2AG50|699|DVQSMDVSPVSKEEL|sp|1|781	-0.765899	12.8576	1.27629e-05	0.000320962
Sipa1l2|Q80TE4|1209|KDGSCKESPNKLSHI|sp|1|1722	-0.639502	14.153	1.27922e-05	0.000321177
Usp15|Q8R5H1|229|RGPSTPKSPGASNFS|sp|1|981	-0.804627	13.6811	1.2803e-05	0.000321177
Eif4g1|Q6NZJ6|212|SGARTASTPTPPQTG|sp|1|1600	-0.89202	12.5473	1.28659e-05	0.000322359
Pitpnm3|Q3UHE1|321|SSKRLSKSNVDVSSG|sp|1|974	-0.60986	14.2187	1.29251e-05	0.000323181
Slc4a3|P16283|207|QRSGSSPSPRARASR|sp|1|1227	-0.688855	12.9724	1.29304e-05	0.000323181
Osbpl6|Q8BXR9|190|RQNEIVRSPRDASFH|sp|1|959	-0.766112	12.3944	1.30525e-05	0.000325834
Tpd52l2|Q3TUJ9|96|LKQNLSRSWHDVQVS|tr|1|186	-0.822939	13.1328	1.3114e-05	0.000326737
Arhgap32|Q811P8|935|NTVAQNASPTSWDKS|sp|1|2089	-0.97398	11.5895	1.31207e-05	0.000326737
Thrap3|Q569Z6|556|GDFSSGKSSFSITRE|sp|1|951	0.843707	12.0467	1.31951e-05	0.000328188
Gpsm1|Q6IR34|469|RPREGSHSPLDSADV|sp|1|673	-0.908438	12.4013	1.32114e-05	0.000328192
Grk2:Grk3:Adrbk2|Q99MK8:Q8BVT9:Q3UYH7|487:445:487|ADAFDIGSFDEEDTK:ADAFDIGSFDEEDTK:ADAFDIGSFDEEDTK|sp:tr:sp|1:1:1|689:556:688	1.21873	15.4182	1.32397e-05	0.000328496
Rpgr|Q9R0X5|914|YDRVKSSSSEILGGN|sp|1|1001	-0.575989	13.4058	1.33452e-05	0.000330711
Psd|Q5DTT2|722|EELRRSLSELADPNP|sp|1|1024	-0.712825	12.802	1.34899e-05	0.000333892
Agap2|Q3UHD9|821|LSREPPPSPMVKKQR|sp|1|1186	-0.827031	12.4887	1.36814e-05	0.000338222
Plppr4|Q7TME0|36|LGGRTVHTSPGGGLG|sp|1|766	-0.553262	13.5149	1.37356e-05	0.000338808
Ank2|Q8C8R3|1722|LPTAKATSPLIEETP|sp|1|3898	-1.31735	14.8209	1.37384e-05	0.000338808
Agap2|Q3UHD9|168|GGVPGSSSPHPGTGS|sp|1|1186	-1.81787	11.9263	1.38197e-05	0.00033975
Grid1|Q61627|979|NGGLFRQSPVKTPIP|sp|1|1009	-0.712014	12.6854	1.38226e-05	0.00033975
Rab11fip5|Q8R361|486|GSPSLGASPHHSSTG|sp|1|645	-0.986266	10.8554	1.38265e-05	0.00033975
Tmem184b|Q8BG09|384|RGGTHSLSRSHSLSG|sp|2|407	-0.706221	12.6703	1.39755e-05	0.000342997
Ncam1|P13595|946;958|APPASKASPAPTPTP;PTPAGAASPLAAVAA|sp|1|1115	-0.818902	12.8205	1.40006e-05	0.000343199
Map1b|P14873|1457|QDKQEEKSTGFIPIK|sp|1|2464	-1.19053	14.1905	1.40232e-05	0.000343342
Cep170|Q6A065|973|KDVTKSGSREKIEKK|sp|1|1588	1.49011	12.9676	1.40799e-05	0.000344317
Shisa9|Q9CZN4|293|DGDWAVATLKSPKAD|sp|1|424	-0.796842	11.9901	1.42417e-05	0.000347855
Rbm27|Q5SFM8|928|TELRKKLSQLQVEAA|sp|1|1060	1.49854	13.2517	1.4264e-05	0.000347983
Mon2|Q80TL7|1081;1082|LDRVRESSTTADKEK;DRVRESSTTADKEKI|sp|1|1715	-0.871728	12.3132	1.43067e-05	0.000348607
Dcx|O88809|342|STPTSPGSLRKHKVD|sp|1|366	0.83676	13.2437	1.4329e-05	0.000348736
Fam120c|Q8C3F2|436|RNQMGPISPGKPMFS|sp|1|1091	-0.897141	12.0755	1.44311e-05	0.000350801
Zfyve1|Q810J8|129|LVSKVQESLEGEEMD|sp|1|777	0.979702	12.6559	1.4454e-05	0.000350939
Stk38l|Q7TSE6|450|YKRFEGLTQRGSIPT|sp|1|464	-0.659436	11.9026	1.45681e-05	0.00035329
Tulp4|Q9JIL5|565|AAQEISRSPRLPMRK|sp|1|1547	-0.694913	13.1324	1.45917e-05	0.000353441
Clasp2|Q8BRT1|413|LNPGSYASLEDTSDK|sp|1|1286	1.07795	15.7894	1.47526e-05	0.000356751
Sgip1|Q8VD37|135|DVLKNAATVDELKAS|sp|1|806	-0.719918	12.4572	1.47633e-05	0.000356751
Map1b|P14873|1297;1307|RSVSPGVTQAVVEEH;VVEEHCASPEEKTLE|sp|1|2464	-1.54864	14.8304	1.47808e-05	0.000356752
Sart1|Q9Z315|84|GAHGRERSQAEPSER|sp|1|806	-0.651241	11.2315	1.48749e-05	0.000358378
Adgrb1|Q3UHD1|1276|GPPPTFNSLPANVSK|sp|1|1582	-0.556606	13.2113	1.48834e-05	0.000358378
Map7d2|A2AG50|756|KKSSENLSLDDCNKN|sp|1|781	0.662397	12.9949	1.49386e-05	0.000359285
Fkbp15|Q6P9Q6|1190|EEDEDEVSMKGRPPP|sp|1|1216	-0.624417	12.9429	1.50396e-05	0.000361287
Map2|P20357|683|SKNKDDLTLSRSLGL|sp|1|1828	-1.49099	13.4933	1.51992e-05	0.000364117
Tsc2|Q61037|1455|LPSSSPRSPSGLRPR|sp|1|1814	-0.697955	10.923	1.52038e-05	0.000364117
Dync1li2|Q6PDL0|391|PARGPSGSPRTQGRG|sp|1|492	-0.71115	12.7955	1.5211e-05	0.000364117
Tsc2|Q61037|1421|EAKVRSQSGILDGEA|sp|1|1814	-0.543472	12.5805	1.52893e-05	0.000365562
Flrt3|Q8BGT1|593|ILEIRETSFQMLPIS|sp|1|649	-0.567782	14.8819	1.53751e-05	0.000366752
2010300C02Rik|E9Q3M9|305|GGPATFLSPGGACAR|tr|1|1175	-0.681228	11.6921	1.53788e-05	0.000366752
Shroom2|A2ALU4|1089|IKIVHSESQPEKESR|sp|1|1481	0.702906	14.5086	1.54074e-05	0.000366752
Prkd1|Q62101|560|GSSVGSGSNSHKDIS|sp|1|918	0.722127	10.4154	1.5411e-05	0.000366752
Arfgef2|A2A5R2|240;244|LKQSQAQSKPTTPEK;QAQSKPTTPEKAELP|sp|1|1792	-0.572942	12.2433	1.5475e-05	0.000367848
Shank3|Q4ACU6|1577|PVARRAPSPVKPASL|sp|1|1730	-1.77402	11.5299	1.56715e-05	0.000371501
Plekha5|A0A0N4SVR9|30|PDYRLYKSEPELTTV|tr|1|324	-0.824366	12.5716	1.56858e-05	0.000371501
Dcbld2|Q91ZV3|582|KQLLPAKSVDHEETP|sp|1|769	0.58988	11.4765	1.56877e-05	0.000371501
Syn2|Q64332|111|APAPSAASRKAKVLL|sp|1|586	0.580878	14.0053	1.57016e-05	0.000371501
Cbx8|Q9QXV1|229|QLARRQDSDLVQYGV|sp|1|362	0.65188	12.9138	1.57743e-05	0.00037279
Rbmxl1:Gm7324|Q91VM5:A0A2I3BRL8|172:172|SGPVRSSSGMGGRTP:SGPVRSSSGMGGRTP|sp:tr|2:4|388:388	0.691567	12.8461	1.58083e-05	0.00037316
Mtch1|Q791T5|61|PRPAAQPSARRMDGG|sp|1|389	1.44879	11.1383	1.5867e-05	0.000374112
Sowahc|Q8C0J6|205|RDLVLGSSPQLKRSV|sp|1|512	-1.0048	14.188	1.59744e-05	0.00037591
Ank3|A0A087WNU5|1134|EEDSRPSSAQLLSDD|tr|1|2871	-0.66187	13.1639	1.59801e-05	0.00037591
Gria2|P23819|868|QNSQNFATYKEGYNV|sp|1|883	-0.62781	11.8513	1.59986e-05	0.000375911
Grin2b|Q01097|942|SEHRRSFTHSDCKSY|sp|1|1482	-1.03214	14.6586	1.6111e-05	0.000378116
Dclk1|Q9JLM8|340|PSPTSPGSLRKQRIS|sp|1|756	1.44473	14.9666	1.62087e-05	0.000379679
Miga2|Q8BK03|224|DTASEALSEPESQRR|sp|1|593	0.66127	12.2357	1.6218e-05	0.000379679
0610010F05Rik:Kiaa1841|Z4YM60:Q68FF0|106:600|PPKKQLSSPCSQKKE:PPKKQLSSPCSQKKE|tr:sp|1:1|213:718	-0.844097	12.0764	1.62661e-05	0.000379679
Ubxn2b|Q0KL01|235|EIVSTPSSPEEEDKS|sp|1|331	0.669778	13.7732	1.62683e-05	0.000379679
Map2|P20357|1623|RTPGTPGTPSYPRTP|sp|1|1828	-0.679797	11.5527	1.62706e-05	0.000379679
Plppr2|Q8VCY8-2|441|PFHRDNFSPYLFASR|sp|NA|452	-0.822441	12.9244	1.63011e-05	0.000379956
Arhgap33|Q80YF9|561|PKSLAGSSPSTRLLT|sp|1|1305	-0.807567	11.9239	1.6591e-05	0.000385516
Apc|Q61315|1608|PPVARKPSQLPVYKL|sp|1|2845	0.964673	12.6375	1.65948e-05	0.000385516
Kif1b|Q60575|1650;1655|SSSMDQKTPEANSRA;QKTPEANSRASSPCQ|sp|1|1816	-0.950937	11.1481	1.65964e-05	0.000385516
Iqsec1|Q8R0S2|908|SRACLDDSYASGEGL|sp|1|961	1.12899	11.7528	1.6679e-05	0.000386994
Iqsec2|Q5DU25|363|NFERLRSSASESRMS|sp|1|1478	0.706728	11.9472	1.68138e-05	0.000389413
Palm|Q9Z0P4|335|VVIEDAATPREPAPL|sp|1|383	-1.50619	13.3224	1.68214e-05	0.000389413
Atp2b1|G5E829|1177|DAPTKRNSSPPPSPN|sp|1|1220	0.984899	11.2858	1.68504e-05	0.000389642
Rasl11b|Q922H7|209|PKQQPSSTPEKRRTS|sp|2|247	-1.27813	11.377	1.68845e-05	0.000389987
Akap6|E9Q9K8|1328|SKDSSFSSTKSLPDL|tr|1|2307	-0.797506	13.5472	1.69173e-05	0.000390303
Frmd4a|Q8BIE6|359|GSLLSSGSQESDSSQ|sp|1|1020	0.71946	12.4069	1.69644e-05	0.000390947
Aak1|Q3UHJ0|460|LPTQAQATPQHQQQH|sp|1|959	-1.0001	11.2473	1.70279e-05	0.000391936
Ube2o|Q6ZPJ3|1227|PDASAPPSVRPKRRR|sp|1|1288	-0.548464	11.051	1.70722e-05	0.000391936
Myo9a|Q8C170|1583|GEAGVLGSPSAVTKR|sp|1|2542	-0.535701	13.4908	1.7084e-05	0.000391936
Aftph|Q80WT5|311|AVADRGLSVEKQDLQ|sp|1|931	0.694024	13.8598	1.71011e-05	0.000391936
Farp1|F8VPU2|427;433|LELGPHQSPALPKSP;QSPALPKSPPGSKAA|sp|1|1048	-0.700194	12.0977	1.71034e-05	0.000391936
Kidins220|A0A1Y7VNF8|715|DRRVSQNSLGEMTKL|tr|1|1182	0.557053	12.275	1.71854e-05	0.000392776
Marcks|P26645|167;181|SGFSFKKSKKESGEG;GAEAEGATAEGAKDE|sp|1|309	1.81678	13.661	1.71885e-05	0.000392776
Hectd1|Q69ZR2|1492|SMGIVSVSSPDVSSV|sp|1|2618	-1.67042	13.2642	1.71978e-05	0.000392776
Shisa6|Q3UH99|263|STSKNHYTPVRTAKQ|sp|1|525	-0.830653	9.84401	1.72509e-05	0.000393549
Prkd3:Prkd1|Q8K1Y2:Q62101|734:748|GEKSFRRSVVGTPAY:GEKSFRRSVVGTPAY|sp:sp|1:1|889:918	1.77481	12.7978	1.73225e-05	0.000394485
Tspyl4|Q8VD63|397|PPRQPVESPRSFRFQ|sp|1|406	-1.19369	12.7926	1.73306e-05	0.000394485
Pakap:Akap2|A2API8:O54931|809:768|QVRQSTPSPRAKNAP:QVRQSTPSPRAKNAP|tr:sp|1:1|921:893	-0.680135	11.4938	1.73626e-05	0.000394772
Mrtfa|Q8K4J6|606|QQPAPASSPVKRESG|sp|1|964	-0.706506	13.8929	1.76532e-05	0.000400933
Shank1|D3YZU1|8|MTHSPATSEDEERHS|sp|1|2167	1.05617	9.48311	1.77652e-05	0.000403027
Mapt|P10637|504;509|TPGSRSRTPSLPTPP;SRTPSLPTPPTREPK|sp|1|733	-0.977345	13.2317	1.78327e-05	0.00040411
Grin2b|Q01097|1284|STTKYPQSPTNSKAQ|sp|1|1482	-0.830489	13.5724	1.78728e-05	0.000404567
Tacc2|Q9JJG0|510|KLDNTPASPPRSPTE|sp|1|1149	1.01515	12.7781	1.79035e-05	0.000404814
Sptbn4|E9PZC2|986|QESSEQETPTRGELV|tr|1|1241	-0.753076	13.4877	1.79452e-05	0.000405261
Tsc22d4|Q9EQN3|165|SPGPQARSFTGGLGQ|sp|1|387	-2.18044	12.6602	1.80063e-05	0.000405261
Iqsec2|Q5DU25|1201|FLGSLFGSKRGKGPF|sp|1|1478	-1.08882	12.8807	1.80108e-05	0.000405261
Cnksr2|Q80YA9|473|NSLLRYMSNEKIAQE|sp|1|1032	-0.640594	15.65	1.80274e-05	0.000405261
Snta1|Q61234|95|DAGGLGISIKGGREN|sp|1|503	0.921739	12.7344	1.80391e-05	0.000405261
Frmd5|Q6P5H6|10|SRLMSGSSRSLEREY|sp|1|517	-0.843239	12.1414	1.80598e-05	0.000405261
Tmsb4x|P20065|40|NPLPSKETIEQEKQA|sp|1|50	1.48902	13.3145	1.80624e-05	0.000405261
Rnf123|Q5XPI3|675|PRPGWLSSPTLGRAN|sp|1|1314	-1.03601	13.7401	1.80884e-05	0.000405398
Sec16a|E9QAT4|1362;1368|GEEADRRSIHSEHSA;RSIHSEHSARSLRST|sp|1|2357	1.31168	10.3041	1.8112e-05	0.000405482
Map7d2|A2AG50|232|NLPKQTESPMSKHLS|sp|1|781	-0.984189	12.2201	1.82337e-05	0.00040776
Ppdpf|Q9CR37|81|SPERSAESPQVSRSP|sp|1|115	-1.27508	11.7934	1.82834e-05	0.000408422
Slc2a13|Q3UHK1|44|RSLLAAESAASLQGA|sp|1|637	0.615447	11.6681	1.8368e-05	0.000409759
Begain|Q68EF6|473|DKAEGRASPLYATYK|sp|1|600	-1.00312	12.983	1.83834e-05	0.000409759
Clint1|Q99KN9|174|YVGVSSDSVGGFRYN|sp|1|631	0.635539	13.4959	1.84355e-05	0.000410471
Wwc1|Q5SXA9|891|NTDSVAPSPTVVRPK|sp|1|1104	-0.721366	13.1656	1.85033e-05	0.000411532
Cnksr2|Q80YA9|809|PEHRRQSTLPTQKCH|sp|1|1032	-0.588866	14.7884	1.85292e-05	0.000411658
Lrch2|Q3UMG5|323|RMDKKPDSLDLPSLN|sp|2|773	0.572548	13.7488	1.85617e-05	0.000411933
Sin3a|Q60520|452|LMSLKESSMADASKH|sp|1|1274	1.24232	12.7573	1.86288e-05	0.000412972
Cdkl5|Q3UTQ8|641|GMAARANSLQLLSPQ|sp|1|938	-0.662816	12.9938	1.87003e-05	0.000413739
Luzp1|Q8R4U7|982|SGDAPELSPRRTQSS|sp|1|1068	-1.05904	13.0615	1.8704e-05	0.000413739
Cttn|Q60598|405|KKQTPPASPSPQPIE|sp|1|546	0.944875	13.813	1.87268e-05	0.000413795
Cacna1e|Q61290|2089|PSEGRSQTPNRQGTG|sp|1|2272	-0.827438	13.7537	1.88041e-05	0.000415053
Map1a|Q9QYR6|1772|EIISPPASPPEMTGQ|sp|1|2776	0.817091	11.6568	1.88829e-05	0.000416342
Jph1|Q9ET80|480|SHSPQPSSPEPSKKQ|sp|1|660	0.619244	12.445	1.89237e-05	0.000416792
Add2|Q9QYB8-2|528|ASVIAEKSRSPVQQR|sp|NA|562	-0.806781	11.1159	1.90055e-05	0.000418106
Sipa1l1|Q8C0T5|208|SLHREYGSTSSIDKQ|sp|1|1782	-0.684373	13.4124	1.90244e-05	0.000418106
Eif4g3|Q80XI3-2|1088|SESAPSGSPSATPLE|sp|NA|1560	-0.544966	12.9231	1.91204e-05	0.000419764
Npm1|Q61937|225|PRSKGQESFKKQEKT|sp|1|292	1.21717	13.8796	1.91757e-05	0.000420526
Fam177a1|Q8BR63|29|RDATRQISNERGFEN|sp|1|207	1.02203	12.454	1.92068e-05	0.000420756
Mapt|P10637|502;509|PGTPGSRSRTPSLPT;SRTPSLPTPPTREPK|sp|1|733	-0.584308	13.1409	1.93405e-05	0.000423229
Dlg5|E9Q9R9|1115|QKRRRPKSAPSFRPK|sp|1|1921	-0.832845	12.02	1.94197e-05	0.000424507
Arfgap3|Q9D8S3|241|AQKLTNTSFTEIEKQ|sp|1|523	0.657323	14.4544	1.97348e-05	0.000430653
Ripor1|Q68FE6|167|VRAYSTGSPGSREAR|sp|1|1223	-0.833011	13.1392	1.97695e-05	0.000430653
Rab11fip5|Q8R361|296|GGRDSIQSPKLLTHK|sp|1|645	-0.930212	13.4924	1.97826e-05	0.000430653
Slc4a4|O88343|1070|PLDRERSSTFLERHT|sp|1|1079	0.812898	12.6192	1.97853e-05	0.000430653
Kpna3|O35344|56|RNVPQEESLEDSDVD|sp|1|521	0.701647	14.7283	1.98572e-05	0.000431756
Asic4|Q7TNS7|503|LQELKEQSPCPSRGR|sp|2|539	-0.993382	10.2157	1.99196e-05	0.000432653
Agap1|Q8BXK8|836|ERFVLMATPNLSRKS|sp|1|857	-0.734115	11.3176	1.9941e-05	0.000432656
Camk2b:Camk2g|P28652:A0A286YCB8|315:121|MLATRNFSVGRQTTA:MLVSRNFSVGRQSSA|sp:tr|1:1|542:224	0.958928	13.5264	1.99736e-05	0.000432902
Nav2|V9GXT3|400|TVGPASSSPKIALKG|tr|1|2371	-0.70607	12.3788	2.00882e-05	0.000434627
Adgrb1|Q3UHD1|1304|LPDFPNHSLTLKKDK|sp|1|1582	-0.58075	12.973	2.00958e-05	0.000434627
0610010K14Rik|H3BJI0|117|HLDGRGGSPQKTPFW|tr|1|147	-0.867125	12.888	2.01278e-05	0.00043475
Ctnnd2|O35927|264;275|PAPPRGGSPLTTTQG;TTQGGSPTKLQRGGS|sp|1|1247	-0.519116	13.88	2.01441e-05	0.00043475
Sugp2|Q8CH09|130|RNLGHFPSQDWKLAL|sp|1|1067	1.18975	14.0984	2.03135e-05	0.000437193
Trim67|Q505D9|38|ARTIAVQTPDGEQHL|sp|2|768	-0.555837	13.1118	2.03161e-05	0.000437193
Slc6a6|O35316|21|HKDILKPSPGKSPGT|sp|1|621	-0.754071	14.1321	2.03271e-05	0.000437193
Larp6|Q8BN59|451|QEKSPGASPLLSRRM|sp|1|492	-0.694201	12.9096	2.03431e-05	0.000437193
Prex1|Q69ZK0|432|DRRRKLSTVPKCFLG|sp|1|1650	1.46352	14.6911	2.04724e-05	0.000439509
Carmil2|Q3V3V9|1242|RPLRLQRSPVLKRRP|sp|1|1296	-0.795305	13.6151	2.05909e-05	0.000441589
Erc1|Q99MI1|824|EARRREDSLSDSSQQ|sp|1|1120	0.727946	13.1863	2.07341e-05	0.000444192
Mta1|Q8K4B0|639|VRLIRGGSLPPVKRR|sp|1|715	0.922098	14.1879	2.07675e-05	0.000444419
Grin2b|Q01097|1088|RKQQYKDSLKKRPAS|sp|1|1482	-1.50295	14.4889	2.07882e-05	0.000444419
Anks1b|Q8BIZ1|1222|PRVSIRKSVQIDPSE|sp|1|1259	-1.44629	12.9133	2.09259e-05	0.000446893
Cadps2|Q8BYR5|61|GGAARPVSPSPSVLS|sp|1|1297	-0.651421	12.6535	2.10857e-05	0.000449835
Gas7|Q60780|108|SQNLGSSSPGRKQSK|sp|1|421	-0.655102	12.8961	2.11968e-05	0.000451734
Cic|Q924A2|553|GVAAREGSTEFDWGD|sp|1|2510	0.538596	13.0973	2.13758e-05	0.000455072
Slc8a1|P70414|389|DQARKAVSMHEVNME|sp|1|970	-0.838179	12.7551	2.14386e-05	0.000455934
Camk2a|P11798|253|DLINKMLTINPSKRI|sp|1|478	1.48846	13.2605	2.14901e-05	0.000456252
Cbl|P22682|450|QGAEGAPSPNYDDDD|sp|1|913	-0.759171	13.7988	2.15015e-05	0.000456252
Slc12a6:Gm21985|Q924N4:Q6P6P5|32:32|IPGLSDTSPDLSSRS:IPGLSDTSPDLSSRS|sp:tr|1:2|1150:1106	-0.610938	14.4245	2.15207e-05	0.000456252
Zdbf2|Q5SS00|459|YSQPRNETPTVSGAT|sp|2|2493	-0.741907	10.148	2.15709e-05	0.000456581
Inpp4a|Q3UEQ1|186|QQPPVTRSLDTVNGR|tr|1|890	0.582045	12.4329	2.1581e-05	0.000456581
Hcn2:Hcn4|O88703:O70507|641:704|DRIGKKNSILLHKVQ:PMMRKKNSILLHKVQ|sp:sp|1:1|863:1186	0.854831	13.8378	2.16091e-05	0.000456702
Shank1|D3YZU1|4|XXXXMTHSPATSEDE|sp|1|2167	0.696105	10.7544	2.16315e-05	0.000456702
Agfg1|Q8K2K6|179;181|HLNKGTPSQSPVVGR;NKGTPSQSPVVGRSQ|sp|1|561	-1.02925	10.8957	2.16817e-05	0.00045729
Synj1|Q8CHC4|1350|AQPSVQISPVLTPDP|sp|1|1574	-0.811846	12.2894	2.17618e-05	0.000458504
Gon4l|Q9DB00|1303|WAVVKTESQEGSSEK|sp|1|2260	1.18354	12.0849	2.18833e-05	0.000460589
Ncoa6|Q9JL19|1841|ACKKVTGSLEKGEEQ|sp|1|2067	0.832058	12.3717	2.19221e-05	0.00046072
Plcl2|Q8K394|85|LGVALARTPSPAAGP|sp|1|1128	-0.628776	13.9868	2.19347e-05	0.00046072
Add2|Q9QYB8|606|TPASPVQSPSKAGTK|sp|1|725	1.23957	13.5731	2.19903e-05	0.000461412
Sipa1l1|Q8C0T5|1190|ASIDRQNTQSDISGS|sp|1|1782	-0.759169	12.8401	2.20614e-05	0.000462428
Tnks1bp1|P58871|178|PRKEILASPDRLWGS|sp|1|1720	-0.877738	12.6503	2.21077e-05	0.000462831
Map4k4|P97820|561|SHSFSDPSPKFAHHH|sp|1|1233	-0.654231	13.4222	2.21269e-05	0.000462831
Ralgps1|A2AR50|292|RIEPGSSSPRLVSSK|sp|1|585	-0.648181	13.5586	2.21487e-05	0.000462831
Cdkl5|Q3UTQ8|554|RNNRNEGTLDSRRTT|sp|1|938	-0.899776	13.1675	2.23052e-05	0.000465551
Pdzd2|E9Q1M1|2508|VYPKGNSSPTVPTGS|tr|1|2796	-0.711892	11.4658	2.23245e-05	0.000465551
Ank2|Q8C8R3|2947|GEESHCESHDLETES|sp|1|3898	0.896709	11.4388	2.24433e-05	0.00046755
Prrc2a|Q7TSC1|350|DEEDGRDSDEEGAEG|sp|1|2158	0.527754	14.8458	2.24687e-05	0.000467602
Palm|Q9Z0P4|141|TLVNAQQTPLGTPKE|sp|1|383	-0.612868	14.0232	2.25455e-05	0.000468722
Frmd4a|Q8BIE6|362|LSSGSQESDSSQSAK|sp|1|1020	0.747003	14.1722	2.2588e-05	0.000469127
Rabl6|Q5U3K5|377|ISRLFGTSPAAEVTP|sp|1|725	-0.688798	12.4713	2.2662e-05	0.000470184
C2cd2l|Q80X80|428|STPRPSITPTKKIEL|sp|1|706	-1.07071	14.2742	2.27354e-05	0.000471229
Tanc2|A2A690|1564|VYRSQSGSPVRYQQE|sp|1|1994	-0.567902	13.0408	2.28249e-05	0.000472603
Inpp5j|P59644|69|VGPRAAVSPPSERPR|sp|1|1003	-0.597884	12.3061	2.29208e-05	0.000473701
Mia2|Q91ZV0|1271|GNSNVPDSPIPAECE|sp|1|1396	-0.66795	11.8756	2.29278e-05	0.000473701
Pak5|Q8C015|107|LRKESPPTPDQGAAS|sp|1|719	-0.520602	12.3388	2.29476e-05	0.000473701
Map1b|P14873|1317;1334|EKTLEVVSPSQSVTG;GHTPYYQSPTDEKSS|sp|1|2464	0.535663	13.6996	2.30202e-05	0.000473996
Cttnbp2nl|Q99LJ0|567|PLSPGIKSPTIPRAE|sp|1|638	-0.576021	13.7173	2.3021e-05	0.000473996
Cttnbp2|B9EJA2|279|SDGKPGLSLPRKTKD|sp|1|1648	-0.955657	12.803	2.305e-05	0.000473996
Phyhipl|Q8BGT8|11;15|PRLDHALSSPSSPCE;HALSSPSSPCEEIKN|sp|1|375	-0.616838	13.0839	2.30549e-05	0.000473996
Snx15|Q91WE1|227|KEESTGPSPTHTGEL|sp|1|337	-0.717287	13.1211	2.31943e-05	0.000476382
Rtn4|Q99P72|892|SELPCDLSFKNTYPK|sp|1|1162	1.03078	12.2392	2.33764e-05	0.00047964
Hnrnpa3|Q8BG05|351|YGPMKGGSFGGRSSG|sp|1|379	0.65096	13.2925	2.37127e-05	0.000486051
Caskin1|Q6P9K8|728|PGSPMSRSQEYLLDE|sp|1|1431	-1.01561	13.3091	2.38365e-05	0.000488097
Camlg|P49070|53;61|MGFHRPGSGSEEENQ;GSEEENQTKSKPQDS|sp|1|294	0.558649	13.7796	2.39023e-05	0.000488955
Dcx|O88809|289|AGPKASPTPQKTSAK|sp|1|366	-1.23177	11.5901	2.39833e-05	0.000490119
Ppp1r12b|Q8BG95|472|SSIYRSSSSPRISAL|sp|1|976	-0.688509	14.1041	2.42214e-05	0.000494287
Camkv|Q3UHL1|321|KKAVRVTTLMKRLRA|sp|1|512	-0.857979	13.7433	2.42504e-05	0.000494287
Ranbp2|Q9ERU9|954|SPATGILSPRGDDYF|sp|1|3053	-0.589891	12.878	2.426e-05	0.000494287
Luzp1|Q8R4U7|424|LSSKQASSPVFTNKR|sp|1|1068	-0.87326	10.9967	2.44139e-05	0.000496478
Afdn|Q9QZQ1|1499|DLQYITISKEELSSG|sp|1|1820	-0.687315	13.0604	2.44162e-05	0.000496478
Ylpm1|Q9R0I7|809|PVIKSKTSSVKQERW|sp|2|1386	1.02506	13.0035	2.44508e-05	0.000496513
Wnk2|Q3UH66|1673|RGARDSGSPHKRPGQ|sp|1|2149	-1.09619	12.3508	2.44666e-05	0.000496513
Ppp1r9b|Q6R891|193|VVRFNGSTEALDKLD|sp|1|817	-0.590038	15.4467	2.45212e-05	0.000497127
Rab11fip5|Q8R361|545|TSLSTALSSGLERLK|sp|1|645	0.667551	12.5019	2.45825e-05	0.000497874
Sgip1|Q8VD37|371|PGPRHVPSPLNLEEV|sp|1|806	-0.938318	13.0797	2.47186e-05	0.00050005
Rasgrf1|P27671|727|RASRKFSSPPPLAIG|sp|1|1262	0.690377	12.7313	2.47766e-05	0.00050005
Frmpd3|A0A140LIW3|1178|SCQPRSQSPLRPLAT|tr|1|1774	-0.846134	11.9535	2.47812e-05	0.00050005
Nhsl1|Q8CAF4|466|SVKDDHQSPRHHWNE|sp|1|1587	-1.27064	10.0376	2.4788e-05	0.00050005
Myt1l:Myt1:St18|P97500:Q8CFC2:Q80TY4|928:868:788|YASHRSLSGCPRAKK:YASHRSLSGCPRAKK:YASHRSLSGCPRARK|sp:sp:sp|1:1:2|1187:1127:1045	0.873382	13.6142	2.49071e-05	0.000501779
Cacnb3|P54285|464|DRLLAQDSEHDHNDR|sp|1|484	0.726543	11.2529	2.49266e-05	0.000501779
Gprin1|Q3UNH4|764|QAAPRAPSPAPRPPS|sp|1|932	-1.02298	11.9266	2.49475e-05	0.000501779
Epb41l1|Q9Z2H5|60|DTRPAEQSLDMDDKD|sp|1|879	0.853335	12.8391	2.50326e-05	0.000502995
Homer2|Q9QWW1|117|ARLARDKSQEKTETS|sp|1|354	-0.699383	14.4936	2.50801e-05	0.000503115
Sorbs1|Q62417|554|LPSEKAQSCENLCVS|sp|1|1290	-0.556192	13.1608	2.5107e-05	0.000503115
Shank2|Q80Z38|1334;1343|SGPRRAPSPVVSPTE;VVSPTELSKEILPTP|sp|1|1476	-1.00077	15.9424	2.51126e-05	0.000503115
Ppfia4|A0A087WPJ3|437|KLGHPGLSQEEGKSA|tr|1|892	0.894359	12.502	2.51735e-05	0.000503433
Crk|Q64010|251|QKRVPNAYDKTALAL|sp|1|304	0.643261	13.4289	2.51778e-05	0.000503433
Clasp2|Q8BRT1|531|RIPRPSVSQGCSREA|sp|1|1286	-0.564696	11.8929	2.52726e-05	0.000504343
Gprin3|Q8BWS5|614|GSGKRTPSLSVKASP|sp|1|763	-1.0208	12.4494	2.52854e-05	0.000504343
Hecw2|Q6I6G8|1048|LTRQRSHSAGEVGED|sp|1|1578	-0.617126	10.5023	2.52975e-05	0.000504343
Arhgap32|Q811P8|1823|RHPAKAVSPEGDERF|sp|1|2089	-0.709611	14.0075	2.53801e-05	0.000505495
Sorbs1|Q62417|722|SGLTSARSAESLLES|sp|1|1290	-0.626017	14.0749	2.54358e-05	0.000506111
Mark1|Q8VHJ5|403|LNNSTLQSPAHLKVQ|sp|1|795	-0.702393	13.2116	2.54936e-05	0.000506767
Kcnq2|Q9Z351|703|IKIVRSTSSTGQRNY|sp|1|759	-0.510477	13.1385	2.58097e-05	0.00051255
Pclo|Q9QYX7|4047|EDSMEDPYELKLLKH|sp|1|5068	0.889904	12.5781	2.61728e-05	0.000519256
Myef2|Q8C854|474|GLDRMSSSFDRMGPG|sp|1|591	0.843244	13.3749	2.6303e-05	0.000521332
Prrc2c|Q3TLH4|841|KTDVARDSTETEEQK|sp|1|2846	0.693637	12.8336	2.6407e-05	0.000522885
Brsk1|Q5RJI5|456|RSPVFSFSPEPGAGD|sp|1|778	-0.602247	13.3392	2.64691e-05	0.00052327
Cnksr2|Q80YA9|431|SQGRRESTPTYGKLR|sp|1|1032	-1.3499	12.3409	2.64778e-05	0.00052327
Srgap2|Q91Z67|1013|PAFQRSASTAGDIAC|sp|1|1071	-0.580179	11.0793	2.66521e-05	0.000526205
Rtn4|Q99P72|686;690|LIKETKLSTEPSPEF;TKLSTEPSPEFSNYS|sp|1|1162	-1.08192	12.5821	2.66878e-05	0.0005264
Hirip3|Q8BLH7|135|LKKAVESTDEDHQTD|sp|1|601	0.66781	13.3253	2.67499e-05	0.000527115
Gzf1|Q4VBD9|250|RLREQQKSAEEAAEN|sp|1|706	0.540946	11.8238	2.6856e-05	0.000528695
Gabra4|Q9D6F4|423|VQESSEATPKAHLAS|sp|2|552	-1.02123	12.5459	2.70624e-05	0.000532244
Pdzd2|E9Q1M1|1867|DHRKSLPSPQAAHKM|tr|1|2796	-0.561969	11.6403	2.70954e-05	0.000532381
Ralgps1|A2AR50|291|LRIEPGSSSPRLVSS|sp|1|585	-0.678124	12.3958	2.71276e-05	0.000532499
Dock10|Q8BZN6|1295|ASLASLDSNPSTTEK|sp|1|2150	0.580362	12.4352	2.72365e-05	0.000534124
Sphkap|Q6NSW3|1369|AVTEGNHSPVSSPGK|sp|1|1687	-1.14884	12.6111	2.74824e-05	0.000538429
Map1b|P14873|1629|PKTAKSRTPVQDHRS|sp|1|2464	-0.965867	11.3536	2.77085e-05	0.000542069
Fbxo42|Q6PDJ6|393|TREYRSQSPVRSMDE|sp|1|717	-0.891334	12.9527	2.77296e-05	0.000542069
Etl4:Skt|D3Z781:A2AQ25|1209:1808|ASKIPALSPSSGKSS:ASKIPALSPSSGKSS|tr:sp|1:1|1347:1946	-0.772033	13.9402	2.7748e-05	0.000542069
Usp47|Q8BY87|849|YQKAGGDSGNVDDDC|sp|1|1376	0.830375	11.2379	2.78408e-05	0.000543362
Trpm7|Q923J1|1858|KESEATNSVRLMLXX|sp|1|1863	-0.521043	12.0504	2.78787e-05	0.000543541
Clint1|Q99KN9|316|DQNASTHTPQSSAKP|sp|1|631	-0.589701	11.3028	2.79033e-05	0.000543541
Hnrnpa2b1|O88569|189|AEVRKALSRQEMQEV|sp|1|353	1.42726	12.9076	2.79355e-05	0.00054365
Mrtfb|P59759|537|VSHDDSLSPSSSTLS|sp|1|1080	-1.11061	14.7244	2.79991e-05	0.000543923
Tecr|Q9CY27|58|RLDPKGKSLKDEDVL|sp|1|308	0.720856	14.3438	2.80029e-05	0.000543923
Arfgap2|Q99K28|241|KVSNQSFTEIERQAQ|sp|1|520	0.584116	12.1819	2.81372e-05	0.000546012
Inpp5j|P59644|171|SRDQKQLSPTSVGPK|sp|1|1003	-0.810081	14.9952	2.81795e-05	0.000546312
Map2|P20357|1165|KETSPETSLIQDEVA|sp|1|1828	-1.03079	13.9579	2.83137e-05	0.000547997
Carmil1|Q6EDY6|1309|PPILKKVSSDKERDG|sp|1|1374	0.62235	13.447	2.83201e-05	0.000547997
Agap2|Q3UHD9|1172|PSPRRRSSAASLGRV|sp|1|1186	0.606491	13.9004	2.83829e-05	0.000548691
C2cd2l|Q80X80|662|KEAGLSQSHDDLSNT|sp|1|706	-0.620943	12.7275	2.86216e-05	0.000552783
Ank2|Q8C8R3|3192|TQRSDSLSTVKQTPR|sp|1|3898	1.43503	16.6603	2.88119e-05	0.000555687
Snap91|Q61548|317|TVTSPNSTPAKTIDT|sp|1|901	-0.721406	12.593	2.88265e-05	0.000555687
Map1s|Q8C052|831|VPLTRKPSVPKTVPK|sp|1|973	0.810042	15.4397	2.90475e-05	0.000559418
Map7d2|A2AG50|332|DISKRLSSPVKSKIT|sp|1|781	-0.998962	14.0069	2.93001e-05	0.00056375
C2cd2l|Q80X80|59|SAAEPGGSLRELGVW|sp|1|706	0.975301	14.1646	2.93706e-05	0.000564574
Eif3c|Q8R1B4|203|FLKKKQESSGESRKF|sp|1|911	1.0463	11.6186	2.95894e-05	0.000568245
Cdkl5|Q3UTQ8|497|GALSDSKSVSNLSEA|sp|1|938	-0.833683	13.2095	2.96856e-05	0.000569555
Map2|P20357|136|ETANLPPSPPPSPAS|sp|1|1828	0.682193	11.2928	2.97474e-05	0.000570205
Eef1b:Eef1b2|O70251:A0A087WS46|128:87|ERLAQYESKKAKKPA:ERLAQYESKKAKKPA|sp:tr|1:1|225:184	0.613147	13.2908	2.97833e-05	0.000570357
Lzts3|A2AHG0|524|QLLSLRDSFGSKQAS|sp|1|700	0.878732	13.7146	2.99157e-05	0.000572354
Plekha5|A0A0N4SVR9|35|YKSEPELTTVAEVDE|tr|1|324	-0.969385	13.1879	2.99854e-05	0.00057315
Pip5k1c|O70161|475|LGPTAAFSASQIPSE|sp|1|661	-0.863942	12.5866	3.0355e-05	0.000579673
Larp7:Gm12666|Q05CL8:A2AMD0|227:104|GRIKKEESVQAKESA:GRIKKEESVQAKESA|sp:tr|1:1|570:254	0.875455	12.5397	3.04372e-05	0.000580699
Mapk3|Q63844|203;205|HDHTGFLTEYVATRW;HTGFLTEYVATRWYR|sp|1|380	0.700899	13.1451	3.08543e-05	0.000588026
Rap1gap|A2ALS5|462|VSTSHSGSFTPNNPD|sp|1|663	-0.753576	12.9617	3.08789e-05	0.000588026
Caprin1|Q60865|305|MAETQFSSGEKEQVD|sp|1|707	0.622526	14.3987	3.10516e-05	0.000590763
Rap1gap|A2ALS5|554|TTKNRVESAAQRTEV|sp|1|663	-0.561479	11.7474	3.11395e-05	0.000591882
Map1b|P14873|1293;1307|EGEARSVSPGVTQAV;VVEEHCASPEEKTLE|sp|1|2464	-0.974131	12.4475	3.14755e-05	0.000597711
Dab2ip|Q3UHC7|745|QMANGSKSLSMVDLQ|sp|1|1189	-0.588749	13.334	3.1558e-05	0.000598184
Sec16a|E9QAT4|2103|LTRAPSLTSDSEGKK|sp|1|2357	0.630191	13.9639	3.1559e-05	0.000598184
Map1b|P14873|2205|PAPMQDRSPSPRHPD|sp|1|2464	-0.769494	10.4492	3.16334e-05	0.00059889
Mef2c|Q8CFN5|222|GYGNPRNSPGLLVSP|sp|1|474	-0.637537	13.4301	3.16627e-05	0.00059889
Wdr37|Q8CBE3|22;24|KQKRKSHSLSIRRTN;KRKSHSLSIRRTNSS|sp|1|496	0.984371	12.1656	3.16844e-05	0.00059889
Map2|P20357|63|GAFGEHRSQGTYSDT|sp|1|1828	-0.544575	13.0903	3.17177e-05	0.000598965
Prickle1|Q3U5C7|654|EIRQPPMSERTRRRA|sp|1|832	-0.642446	13.4954	3.17749e-05	0.00059949
Srp19|G5E8T3|111|SLQQGEGSKKGKGKK|tr|1|120	0.87199	12.6932	3.18182e-05	0.000599699
Cttn|Q60598|405;407;417|KKQTPPASPSPQPIE;QTPPASPSPQPIEDR;PIEDRPPSSPIYEDA|sp|1|546	-0.65491	13.0073	3.18496e-05	0.000599699
Garem1|Q3UFT3|615|KSPFGSPSAEALSSR|sp|1|876	-0.82826	12.747	3.18901e-05	0.000599699
Tmem38a|Q3TMP8|289|KEELGEGSRKKKTKK|sp|1|298	1.40393	13.1079	3.19036e-05	0.000599699
Shank2|Q80Z38|770|TEQPLLPTPGAAPRE|sp|1|1476	-0.943996	12.6086	3.20269e-05	0.000601425
Srsf5|O35326|120|ENLSSRVSWQDLKDF|sp|1|269	1.2773	14.5624	3.20544e-05	0.000601425
Atxn2l|Q7TQH0|389|PHHLDNSSPGPGSEA|sp|1|1049	-0.602124	10.2839	3.20839e-05	0.000601426
Ank2|Q8C8R3|2427|KESPCRDSLESSPVE|sp|1|3898	1.08134	13.2412	3.24137e-05	0.000607049
Kif5c|P28738|918|NMARRAHSAQIAKPI|sp|1|956	1.33349	11.7932	3.24908e-05	0.000607935
Telo2|Q9DC40|465|PAPVDTESPVEMPEK|sp|1|840	0.657726	13.4456	3.2599e-05	0.000608894
Ankle2|Q6P1H6|275|NKTTPLLSPVKAVPL|sp|1|964	-0.96127	8.80689	3.26018e-05	0.000608894
Arhgap12|Q8C0D4|229|TEQMRATTPPNQGRP|sp|1|838	0.709064	13.4589	3.26866e-05	0.000609921
Srrm1|Q52KI8|913|APEPRKETESEAEDD|sp|1|946	0.528706	13.7569	3.28827e-05	0.00061302
Syt7|A0A494B9N4|124|APSEPGSSGKAGRGR|tr|1|479	0.672155	10.8352	3.29147e-05	0.000613055
Map1b|P14873|1422|VLGRRSESPFEGKNG|sp|1|2464	-1.1035	12.8734	3.29707e-05	0.000613538
Grk5|Q8VEB1|565|QHQSNSKSSPTPKTS|sp|1|590	-1.05281	12.0771	3.30046e-05	0.000613608
Eef1d|P57776-3|279|VRLQERASQAEGTRR|sp|NA|660	0.997756	12.2931	3.30688e-05	0.000614007
Itsn1|Q9Z0R4|737|LTISAQESVKVVYYR|sp|1|1714	0.598243	10.7166	3.30862e-05	0.000614007
Pnisr|A2AJT4|736|VKVIRHDSRQDSKKN|sp|1|805	1.10272	12.8406	3.32609e-05	0.000616687
Bag3|Q9JLV1|270;274|PRPLRAASPFRSPVR;RAASPFRSPVRGASS|sp|1|577	-1.02829	11.3056	3.3439e-05	0.000619427
Map1a|Q9QYR6|1747|VERWLAESPVGLPPE|sp|1|2776	-0.583265	13.831	3.36737e-05	0.000623209
Camkv|Q3UHL1|430|PATDGSVTPATDRSA|sp|1|512	-0.758682	12.7219	3.3781e-05	0.000623805
Map2|P20357|1352|QAEPKDGSPDAPATP|sp|1|1828	0.812933	13.2691	3.38129e-05	0.000623805
Eif4g2|Q62448|394|GVIQDRFSPTMGRHR|sp|1|906	-0.889915	12.5829	3.38267e-05	0.000623805
Lrrc47|Q505F5|430|RKQKKRQSVSGLHRY|sp|1|581	0.907293	10.9388	3.38283e-05	0.000623805
Cttn|Q60598|113|SKLSKHCSQVDSVRG|sp|1|546	0.902998	13.0868	3.38742e-05	0.000624087
Med13l|Q6JPI3|742|DSLKKNKSEDGFGTK|sp|1|2207	0.831105	13.3507	3.40006e-05	0.000625442
Raph1|F2Z3X7|190|VTNQHRRTASAGTVS|tr|1|213	-0.563859	14.9766	3.40091e-05	0.000625442
Cep170|Q6A065|963|KDRCSTSSPSKDVTK|sp|1|1588	-0.89192	14.3917	3.41482e-05	0.000627436
Cdkl5|Q3UTQ8|377|NLAGATLSPMHTKTY|sp|1|938	-0.985386	12.4328	3.42119e-05	0.000628039
Trrap|Q80YV3|775|AVFGRSQSLPGADSL|sp|1|2565	1.06564	15.1766	3.43031e-05	0.000629147
Pclo|Q9QYX7|4806|TIEKSHSSPGSSKSS|sp|1|5068	-0.708544	11.3093	3.4407e-05	0.000630487
Fam171a1|A2ATL1|383|QDQEGLASAGSKLTI|tr|1|767	-0.770363	12.2301	3.45276e-05	0.000632088
Ncbp3|Q8BZR9|193|KMRSRDASEDKSSEK|sp|1|615	1.04075	11.9136	3.45564e-05	0.000632088
Ncl|P09405|403|TLLAKNLSFNITEDE|sp|1|707	1.21486	13.776	3.46536e-05	0.000633297
Clip2|Q9Z0H8|50|SPLHKQASGPSSSGA|sp|1|1047	0.947772	12.3576	3.47974e-05	0.000635355
Araf|P04627|255|GDGAPRGSPSPASVS|sp|1|604	-1.0414	12.3119	3.52535e-05	0.0006418
Cdkl5|Q3UTQ8|726|PSPRPDNSFHENNVS|sp|1|938	-0.678054	11.4652	3.52545e-05	0.0006418
Srrm2|Q8BTI8|1194|KSLLPNSSQDELMEV|sp|1|2703	0.629275	13.6238	3.52894e-05	0.0006418
Myo16|Q5DU14|1699|SFVKAPYSPGKTARA|sp|1|1919	-0.929815	12.8418	3.53045e-05	0.0006418
Map2|P20357|790|QVETSSESPFPAKEY|sp|1|1828	-1.10983	12.7236	3.53326e-05	0.0006418
Nup153|E9Q3G8|603|AKILREGSVLDILKT|tr|1|1462	1.08995	13.9655	3.53701e-05	0.0006418
Dync1li1|Q8R1Q8|398|AGRPVDASPRVPGGS|sp|1|523	-0.658144	11.3599	3.5387e-05	0.0006418
C2cd2l|Q80X80|703|PKANGNPSPQLXXXX|sp|1|706	-0.627356	12.0927	3.54309e-05	0.0006418
Ank2|Q8C8R3|2653|VIRVQPPSPLPSSID|sp|1|3898	-0.738315	11.6658	3.54617e-05	0.0006418
Rell2|Q8BRJ3|272|GPRGRDPSPGLSSQE|sp|1|303	-0.794444	13.5518	3.5465e-05	0.0006418
Sphkap|Q6NSW3|1369;1372|AVTEGNHSPVSSPGK;EGNHSPVSSPGKTAP|sp|1|1687	-0.924161	11.5949	3.55652e-05	0.000642633
Zc3h8|Q9JJ48|177|ALLKNSGSREQTDEP|sp|1|305	1.00902	12.7147	3.55741e-05	0.000642633
Stk39|Q9Z1W9|383|VRRVPGSSGHLHKTE|sp|1|556	-0.699215	11.6876	3.57217e-05	0.000644729
Mapre2|Q8R001|228|SSAKRASSSGSASRS|sp|1|326	1.32802	13.8755	3.58824e-05	0.000646416
Uhrf1bp1l|A2RSJ4|418;423|NLGSPPKSPTHASPQ;PKSPTHASPQHTQTE|sp|1|1457	-0.936316	12.0713	3.58861e-05	0.000646416
Pacs1|Q8K212|527|LSERTNSSDSERSPD|sp|1|961	0.761676	14.8909	3.59102e-05	0.000646416
E2f3:Polr1d|O35261:P97304|300:12|YQDIRKISGLKDQTV:QELERKISGLKTSMA|sp:sp|1:1|457:133	0.902285	12.6634	3.59799e-05	0.000647098
Med1|Q925J9|1373|KVSASGGSVDSSKKT|sp|1|1575	0.932506	12.3947	3.60546e-05	0.000647871
Dmxl2|Q8BPN8|451;460|MKLDHELSLDRESEA;DRESEAGTGSSEHED|sp|1|3032	0.530233	10.9407	3.61694e-05	0.000649362
Abr|Q5SSL4|72|QGGGDSVSPTPPEGL|sp|1|859	-0.580869	14.7925	3.62275e-05	0.000649832
Dlg4|Q62108|422|SLGSGTASLRSNPKR|sp|1|724	-0.575664	13.0791	3.65801e-05	0.000655508
Itsn2|Q9Z0R6|217|QSLIDLGSSSSTSST|sp|1|1659	-0.568728	12.963	3.66082e-05	0.000655508
Sorbs1|Q62417-2|419|ASTKDSESPRHFIPA|sp|NA|740	-0.806569	14.0889	3.67432e-05	0.000657349
Frmd5|Q6P5H6|363|THGPRLSSVPRTRRR|sp|1|517	-0.63696	13.7046	3.6842e-05	0.000658348
Akap10|O88845|187|SSLAEPVSPSKRHET|sp|1|662	-0.687581	12.5403	3.68636e-05	0.000658348
Mknk1|O08605|39|RKTRATDSLPGKFED|sp|1|427	1.05124	14.1451	3.71424e-05	0.000662713
Pclo|Q9QYX7|2288|QTKEQPGSPHSVSGE|sp|1|5068	-0.920189	12.5901	3.7173e-05	0.000662713
Lrrfip2|Q91WK0|18|TPVKDRFSAEDEALS|sp|1|415	0.578325	11.936	3.73288e-05	0.000664366
Dmtn|Q9WV69|152|PIYKQRESVGGSPQS|sp|1|405	1.25277	12.2117	3.73946e-05	0.000664366
Erbb4|Q61527|875|LEGDEKEYNADGGKM|sp|1|1308	-1.08951	12.8083	3.7395e-05	0.000664366
Abl1|P00520|569|LDSEPAVSPLLPRKE|sp|1|1123	-0.607411	12.5852	3.74088e-05	0.000664366
Fam53c|Q8BXQ8|234|PQRRFSLSPSLGPQA|sp|1|393	-0.608096	13.2313	3.74415e-05	0.000664366
Ubr5|Q80TP3|2363|RDFRRQLSIDTRPFR|sp|1|2792	0.87884	10.1982	3.74612e-05	0.000664366
Kiaa0513:6430548M08Rik|Q8R0A7:D3YUS2|208:208|PREKPAGSIDSYLKS:PREKPAGSIDSYLKS|sp:tr|1:1|407:227	0.596213	12.7949	3.77115e-05	0.000667941
Map2|P20357|1787;1788;1791|ITQSPSRSSVASPRR;TQSPSRSSVASPRRL;PSRSSVASPRRLSNV|sp|1|1828	-0.951356	15.4359	3.77695e-05	0.000667941
Cfap36|Q8C6E0|181|RKRKKQSSEAKMEEL|sp|1|343	0.938717	13.5216	3.77883e-05	0.000667941
Safb|D3YXK2|623|SASREKRSVVSFDKV|sp|1|937	-0.496876	15.8425	3.77938e-05	0.000667941
Dagla|Q6WQJ1|847|TELLAADSLSKHSQD|sp|1|1044	0.526199	12.2554	3.78832e-05	0.000668942
Arhgap21|Q6DFV3|894|KLSFKHVSSLKGIKI|sp|1|1944	-0.950223	10.8041	3.79459e-05	0.000669401
Efnb1|P52795|286|LSLSTLASPKGGSGT|sp|1|345	-0.589712	14.0872	3.79748e-05	0.000669401
Map7|O88735|183|DPDRRSVSTMNLSKH|sp|1|730	-1.23089	15.0458	3.81507e-05	0.00067135
Asap1|Q9QWY8|1045|RSHTGDLSPNVQSRD|sp|1|1147	-0.60628	11.8376	3.81512e-05	0.00067135
Ctnnd2|O35927|282|TKLQRGGSAPEGAAY|sp|1|1247	0.504095	13.7851	3.82634e-05	0.000672743
Bclaf1|Q8K019|261;263|KNTPSQHSHSIQHSP;TPSQHSHSIQHSPER|sp|1|919	0.948435	9.48842	3.84654e-05	0.000675713
Ncam1|P13595|926|ANQGAVLSPSTPASA|sp|1|1115	-0.756325	13.5846	3.8857e-05	0.000682005
Stmn1|P54227|16|KELEKRASGQAFELI|sp|1|149	0.694424	12.1605	3.90163e-05	0.00068421
Syngap1|F6SEU4|842|LSVNKSVSMLDLQGD|sp|1|1340	-0.782415	12.7609	3.91162e-05	0.000685373
Fsd1|Q7TPM6|313;317|EGKGRTASPVNSPAR;RTASPVNSPARGTPS|sp|1|496	-0.766245	11.8243	3.92063e-05	0.000686362
Magi2|Q9WVQ1|768|RTSFRMDSSGPDYKE|sp|1|1275	0.836978	13.9098	3.94233e-05	0.00068957
Ppp3ca|P63328|469|SPQHKITSFEEAKGL|sp|1|521	1.22883	14.7652	3.95477e-05	0.000690993
Prrc2c|Q3TLH4|610|PIFTRQDSNRSEKET|sp|1|2846	0.660897	12.7488	3.95725e-05	0.000690993
Sipa1l1|Q8C0T5|255|ITGGGKGSGFSLDVI|sp|1|1782	-1.51383	12.2137	3.9688e-05	0.000692149
Mark2|Q05512|447|TGRKASSTAKVPASP|sp|1|776	-0.678763	13.5016	3.97065e-05	0.000692149
Itsn1|Q9Z0R4|971|GPVRKSTSIDTGPTE|sp|1|1714	0.548797	13.6124	4.01667e-05	0.000699573
Eif4g1|Q6NZJ6|1196|SKEVEERSRERPSQP|sp|1|1600	-1.36478	12.7003	4.03752e-05	0.000702194
Plppr4|Q7TME0|649|TEGEGSGSWKWKAPE|sp|1|766	-0.789049	12.2834	4.03861e-05	0.000702194
Plcg1|Q62077|1221|AKENGDLSPFSGISL|sp|1|1302	-0.91503	14.3209	4.05008e-05	0.00070359
Afdn|Q9QZQ1|1454|TLNPASFSPLATQAK|sp|1|1820	-0.87572	12.9694	4.06983e-05	0.000706419
Cep170|Q6A065|962|YKDRCSTSSPSKDVT|sp|1|1588	0.938036	11.0653	4.09402e-05	0.000710013
Nav1|Q8CH77|1259|PKLQHGSTETASPSI|sp|1|1875	0.977706	14.2957	4.11027e-05	0.000712226
Tp53bp1:Trp53bp1|P70399:A0A5H1ZRL7|1057:1057|ANLLHFPSAQEEDKE:ANLLHFPSAQEEDKE|sp:tr|1:4|1969:1919	0.952473	13.2883	4.12886e-05	0.000714839
Ppwd1|Q8CEC6|39|PALAVAGSEENDDEN|sp|1|646	0.470076	11.8085	4.14004e-05	0.000716167
Prrc2c|Q3TLH4|1137|LAVKKDSSLPTRTYW|sp|1|2846	0.797927	12.5565	4.15805e-05	0.000718674
Rnft2|Q3UF64|139|GGDHRGHSEEGVDEQ|sp|2|445	0.765569	14.3266	4.16292e-05	0.000718905
Sirpa|P97797|408|KKAKGSTSSTRLHEP|sp|1|513	0.568223	11.9294	4.19439e-05	0.000723728
Cttn|Q60598|401;417;418|QARAKKQTPPASPSP;PIEDRPPSSPIYEDA;IEDRPPSSPIYEDAA|sp|1|546	-0.583947	12.6766	4.201e-05	0.000724255
Safb:Dnah9:Safb2|D3YXK2:B1AR51:Q80YR5|55:988:49|LDSSGNKSVLMERLK:ADLAGLRSVLMERVQ:LDTGGNKSVLMERLR|sp:tr:sp|1:1:1|937:4484:991	0.626358	11.7098	4.22057e-05	0.000727015
Plaa|P27612|321|ERELSQATIDSKTGD|sp|1|794	0.774054	12.5888	4.22865e-05	0.000727792
Camsap3|Q80VC9|555|SPKAVASSPAANNSE|sp|1|1252	-0.656358	14.2143	4.23492e-05	0.000728256
Pcm1|Q9R0L6|1301|SKSKKRNSTQLKSRV|sp|1|2025	0.718039	11.6375	4.24686e-05	0.000729695
Rab12|P35283|20|GGSLGAVSPALSGGQ|sp|1|243	-0.485312	12.3568	4.25494e-05	0.000730467
Oprl1|P35377|343|LHREMQVSDRVRSIA|sp|2|367	0.715406	11.2617	4.28253e-05	0.000734585
Iqsec2|D3Z5I6|237|ATTLQRKSDGENSRT|tr|1|1154	0.589632	13.1029	4.28863e-05	0.000735013
Prickle2|Q80Y24|807|ARLRYVTSDELLHKY|sp|1|845	-0.548691	14.2062	4.29544e-05	0.000735562
Pclo|Q9QYX7|1760;1766;1772|RRRERPKTPPSNLSP;KTPPSNLSPIEDASP;LSPIEDASPTEELRQ|sp|1|5068	-0.534991	12.5343	4.30127e-05	0.000735942
Agap1|E9Q3K3|145|SLSFRHWSEPEAPRS|tr|1|1056	0.664747	11.6721	4.32523e-05	0.000739422
Vipas39|Q8BGQ1|21|SSKFKAFTFDDEDDE|sp|1|491	0.915326	11.9181	4.33338e-05	0.000740195
Tenm2|Q9WTS5|69|TDLVHRESDEFSRQG|sp|1|2764	0.62224	11.6516	4.35707e-05	0.000743618
Ank3|G5E8K5|1883|GRTEEPVSPLTAYQK|sp|1|1961	-0.657372	12.8157	4.37815e-05	0.000746591
Dlgap4|B1AZP2|121|IHRDGFSTLQFPRGE|sp|1|992	-0.639011	13.3591	4.3829e-05	0.000746777
Slc30a3|P97441|38|KSLFTEPSEPLPEEP|sp|1|388	1.22271	14.0328	4.41236e-05	0.000751169
Aak1|Q3UHJ0|668;676|ASLNKSKSATTTPSG;ATTTPSGSPRTSQQN|sp|1|959	-0.890352	10.4854	4.43451e-05	0.000753988
Shisa6|Q3UH99|288|ILSSATQTPTHEKPR|sp|1|525	-0.715593	12.702	4.43631e-05	0.000753988
Mast3|Q3U214|732|RFSKVYSSSEFLAVQ|sp|1|1321	-0.724045	11.843	4.44804e-05	0.000755156
Ndrg2|Q9QYG0|334|RSRTASLTSAASIDG|sp|1|371	0.499453	12.1534	4.45059e-05	0.000755156
Synj1|Q8CHC4|1049|PSSSPRTSPCQSPTV|sp|1|1574	-0.601581	12.4089	4.50787e-05	0.000763708
Bclaf1|Q8K019|261;267|KNTPSQHSHSIQHSP;HSHSIQHSPERSGSG|sp|1|919	0.934259	9.06946	4.50848e-05	0.000763708
Ephb2|P54763|578|ERADSEYTDKLQHYT|sp|1|986	0.947547	14.4722	4.51317e-05	0.000763868
Vapa|Q9WV55|153|KAVPLNASKQDGPLP|sp|1|249	0.74324	12.8897	4.52685e-05	0.000765549
Iqsec1|Q8R0S2|415|SLGGQQGSPKHGPHG|sp|1|961	-0.661087	12.5694	4.55367e-05	0.000769446
Mapt|P10637|653|IGSLDNITHVPGGGN|sp|1|733	1.33698	13.1533	4.57573e-05	0.000772534
Pitpnc1|Q8K4R4|278|APSSAPSTPLSTDAP|sp|1|332	0.636589	13.0758	4.58199e-05	0.000772951
Vim|P20152|73|SAVRLRSSVPGVRLL|sp|1|466	0.688581	13.1944	4.60353e-05	0.000775943
Mast3|Q3U214|868|HARLRSNSTGARHST|sp|1|1321	-1.01688	12.9777	4.62724e-05	0.000779294
Srrm2|Q8BTI8|1278;1287|EHKELSHSPPRENSF;PRENSFESSLEFKNS|sp|1|2703	0.64451	13.3976	4.6421e-05	0.000781148
Itsn1|Q9Z0R4|971;979|GPVRKSTSIDTGPTE;IDTGPTESPASLKRV|sp|1|1714	-0.46106	13.721	4.64865e-05	0.000781148
Prpf6|Q91YR7|143|PKIQQQFSDLKRKLA|sp|1|941	0.792412	13.6121	4.65301e-05	0.000781148
Phf3|B2RQG2|1742|VHPFRRGSAPTSSRF|tr|1|2025	0.718866	11.3786	4.65637e-05	0.000781148
Rtn4|Q99P72|686|LIKETKLSTEPSPEF|sp|1|1162	-0.883004	13.18	4.66116e-05	0.000781148
Rabl6|Q5U3K5|638|EMGPKESSDEDRDSK|sp|1|725	1.51864	12.0867	4.66122e-05	0.000781148
Unc13a|Q4KUS2|437|EPPKSEESFRSREEE|sp|1|1712	1.24068	13.8466	4.67869e-05	0.00078343
Dpysl5|Q9EQF6|532;536|MRDLHESSFSLSGSQ;HESSFSLSGSQIDDH|sp|1|564	0.795557	11.8675	4.71746e-05	0.000789274
Syngap1|F6SEU4|1111|QSLSKEGSIGGSGGS|sp|1|1340	-0.94522	13.7477	4.72524e-05	0.000789929
Dnm1l|Q8K1M6|622|PIPIMPASPQKGHAV|sp|1|742	-0.541044	12.7736	4.73417e-05	0.000790772
Mapt|P10637|523;529|KKVAVVRTPPKSPSA;RTPPKSPSASKSRLQ|sp|1|733	-0.740061	13.0352	4.74046e-05	0.000790955
Eif1a:Eif1ax:Gm2035:Gm5662:Gm8332:Gm2016:Gm2056:Gm6803:Gm5039:Gm2075:Gm16368:Gm2022:Gm5788:Gm21936:BB287469:Gm21319|Q60872:Q8BMJ3:J3QP87:Q8BX20:Q3UTA4:Q3TQZ4:J3QQ02:J3QPI8:J3QNT6:J3QMW5:A0A1Y7VNG9:A0A1Y7VLT7:A0A1Y7VK80:A0A1Y7VJE9:Q3UT53:F6YNI8|21:21:21:21:21:21:21:21:21:21:21:21:21:21:21:21|RGKNENESEKRELVF:RGKNENESEKRELVF:RGKNENESEKRELVF:RGKNENESEKRELVF:RGKNENESEKRELVF:RGKNENESEKRELVF:RGKNENESEKR…	0.970746	11.9193	4.74467e-05	0.000790955
Slc4a10|Q5DTL9|276;285|AENKNDVSRENSTVD;ENSTVDFSKGLGGQQ|sp|1|1118	-1.04223	14.0642	4.74689e-05	0.000790955
Atxn2|O70305|731|RQNSPAGSKENVKAS|sp|1|1285	0.46184	12.161	4.77532e-05	0.000795042
Itsn2|Q9Z0R6|211|ASIQKAQSLIDLGSS|sp|1|1659	-0.47661	14.3643	4.79547e-05	0.000797746
Clasp2|Q8BRT1|547|RESSRDTSPVRSFQP|sp|1|1286	0.535511	12.4018	4.80733e-05	0.000799006
Atxn2l|Q7TQH0|684|SVNKSTSTPTSPGPR|sp|1|1049	-1.16975	12.4433	4.81105e-05	0.000799006
Wfs1|P56695|239|ERLVSSESKNYIALD|sp|1|890	0.718028	16.8509	4.8148e-05	0.000799006
Ppm1e|Q80TL0|495;504|MNKAVNVSEESEWTE;ESEWTENSFQGGQED|sp|1|749	0.820049	12.2465	4.82493e-05	0.000799696
Rims1|Q99NE5|1027|RQGSPTQSPPADTSF|sp|1|1463	0.72538	12.3045	4.8268e-05	0.000799696
Jsrp1|Q3MI48|271|KPRREDKSQVTGEPR|sp|1|332	-1.11801	12.3865	4.88076e-05	0.00080798
Shisa6|Q3UH99|252|DTSPKENTPVRSTSK|sp|1|525	-1.07447	13.4441	4.89145e-05	0.000809093
Shank3|Q4ACU6|890|ERQKRARSMIILQDS|sp|1|1730	-0.810833	12.8668	4.90368e-05	0.000810045
Sptan1|P16546|1041|NLLEEQGSIALRQGQ|sp|1|2472	0.823444	12.9685	4.90515e-05	0.000810045
Dlgap4|B1AZP2-2|676|IQERTRRSGSHLSED|sp|NA|989	-0.675126	12.0279	4.91438e-05	0.000810913
Map7d2|Q8C0A6|34|GGRDALGSPLKSSYK|tr|1|74	-0.857124	12.7318	4.97197e-05	0.000819245
Dyrk2|Q5U4C9|30|AVRQLQASPGIGAGA|sp|2|599	-0.519882	12.8601	4.97291e-05	0.000819245
Iws1|Q8C1D8|672|LSSTGGQTPRRDLEK|sp|1|766	-0.525638	12.6655	5.01048e-05	0.000824768
Baiap2|Q8BKX1|455|LQQGKSSSTGNLLDK|sp|1|535	-0.63991	13.0075	5.02498e-05	0.000825626
Pvr|Q8K094|384|RALQSNPSERENVQY|tr|1|408	0.768924	13.0619	5.02509e-05	0.000825626
Gria2|P23819|876|YKEGYNVYGIESVKI|sp|1|883	-1.28056	12.936	5.02784e-05	0.000825626
Map1b|P14873|1251|ERLSPAKSPSLSPSP|sp|1|2464	-0.776869	14.0445	5.03632e-05	0.000826354
Apba1|B2RUJ5|289|KQSMSSQSLDKAAED|sp|1|842	0.57232	13.3955	5.05087e-05	0.000828074
Add3|Q9QYB5|481|SSKVSSGTPIKIEDP|sp|1|706	-0.654237	12.3374	5.06438e-05	0.000829074
Cttn|Q60598|401;407;421|QARAKKQTPPASPSP;QTPPASPSPQPIEDR;RPPSSPIYEDAAPFK|sp|1|546	-0.700006	12.1239	5.06509e-05	0.000829074
Camsap3|Q80VC9|1077;1083|RPTSRAPSPSGLMSP;PSPSGLMSPSRLPGS|sp|1|1252	-0.695013	12.7899	5.08711e-05	0.00083201
Map9|Q3TRR0|414|QKQPRKQSLEPDKAD|sp|1|646	-1.14356	13.7685	5.10428e-05	0.000834148
Shisa6|Q3UH99|416|MPYDRILSDEQLLST|sp|1|525	-0.484856	14.3857	5.12196e-05	0.000836367
Pclo|Q9QYX7|769|KAMPRPASDSKIVSH|sp|1|5068	-0.551564	12.6409	5.13435e-05	0.000837721
Gprin1|Q3UNH4|503|PGEVDAMTLGKTVPT|sp|1|932	-0.642507	11.6587	5.15948e-05	0.000840713
Zc3h14|Q8BJ05|662|THMSRRASILTPKPV|sp|1|735	0.933163	11.3853	5.16094e-05	0.000840713
Srgap2|Q91Z67|1053|FPKTNATSPGVNSSA|sp|1|1071	-0.681012	13.3898	5.17784e-05	0.000842794
Cbx5|Q61686|110|SKKKREQSNDIARGF|sp|1|191	0.922238	12.2557	5.19741e-05	0.000845304
Pcp4l1|Q6W8Q3|26|EEKGKPGSIKKAEEE|sp|1|68	1.01822	13.2629	5.22839e-05	0.000849665
Camsap2|Q8C1B1|784|KKKGEGISPLREEAA|sp|1|1461	-1.07239	13.7993	5.24909e-05	0.000851703
Dlgap1|Q9D415|973|AASVRQNSATESAES|sp|1|992	-0.604932	15.3437	5.24928e-05	0.000851703
Scaf1|Q5U4C3|682|PSPAPAVSPKREVLY|sp|1|1256	0.559024	11.7333	5.26253e-05	0.000853174
Fus:Taf15|P56959:F6QCI0|339:100|VSFDDPPSAKAAIDW:VSFDDPPSAKAAIDW|sp:tr|1:1|518:324	1.13689	13.4709	5.27058e-05	0.0008538
Cacna1b|O55017|2007|TQPAPNASPMKRSIS|sp|1|2327	-0.77891	12.1661	5.27987e-05	0.00085456
Hdac6|Q9Z2V5|909|AVLAQGQSSEQAAKG|sp|1|1149	0.695811	13.8527	5.28365e-05	0.00085456
Fus:Taf15|P56959:F6QCI0|333:94|LKGEATVSFDDPPSA:PKGEATVSFDDPPSA|sp:tr|1:1|518:324	1.47261	13.9091	5.29729e-05	0.000855513
Zfand5|O88878|128|EPVVTQPSPSVSQPS|sp|1|213	-0.47308	12.5093	5.29793e-05	0.000855513
Grin2b|Q01097|940|DISEHRRSFTHSDCK|sp|1|1482	-0.871659	12.803	5.31372e-05	0.0008568
Adgrl3|Q80TS3|1449|HRDSLYTSMPALAGV|sp|1|1537	-0.543484	14.0023	5.31431e-05	0.0008568
Rapgef1|F6ZDE5|637|RNITRRKTDREEKTX|tr|1|643	0.712864	12.72	5.32267e-05	0.000856806
Pclo|Q9QYX7|3936|HLGSKYNSLDLRIGL|sp|1|5068	0.535398	12.5452	5.32585e-05	0.000856806
Rapgef1|Q91ZZ2|311|KKRQSAPSPTRVAVV|tr|1|1086	-0.640514	11.4857	5.32694e-05	0.000856806
Plch2|A2AP18|1010|SQRLLRRTASAPTKS|sp|1|1501	0.701343	16.3342	5.34089e-05	0.000858052
Ildr2|B5TVM2|633;638|SYRGRDLSFHSNSEK;DLSFHSNSEKRRKKE|sp|1|661	-1.08934	12.8386	5.34311e-05	0.000858052
Farp1|F8VPU2|516|KQASPLISPLLNDQA|sp|1|1048	-0.687992	13.5802	5.35183e-05	0.000858615
Brsk1|Q5RJI5|587|SSLTPESSPELAKRS|sp|1|778	0.710143	12.6629	5.35503e-05	0.000858615
Rbm14|Q8C2Q3|618|LSDYRRLSESQLSFR|sp|1|669	0.720352	13.215	5.37772e-05	0.000860937
Cpeb4|Q7TN98|97|PLEKQQLSPSPGQEA|sp|1|729	-0.676675	14.6568	5.37796e-05	0.000860937
Peak1|Q69Z38|1206|LDVESYESLERPLHK|sp|1|1735	-1.00038	13.2723	5.38819e-05	0.000861899
Ccdc50|Q810U5|162|GIKEAVSTPARASHR|sp|1|305	-0.54827	11.2556	5.4023e-05	0.00086348
Map2|P20357|1567|SGDREENSFSLNSSI|sp|1|1828	-0.639283	13.0316	5.41285e-05	0.000864488
Cacnb1|Q8R3Z5|186|NRLSSSKSGDNSSSS|sp|1|597	0.566994	12.1647	5.42086e-05	0.000865089
Stxbp5|Q8K400|1117|DERGQKLSDLEERTA|sp|1|1152	1.11635	12.7688	5.43884e-05	0.000867281
Dennd4b|Q3U1Y4|1050|GCQEEVGTPRKGLGA|sp|1|1499	-0.954343	11.8384	5.50147e-05	0.000876581
Atp2b3|Q8C048|315|QQDGAMDSSQTRAKK|tr|1|1144	0.744077	10.427	5.54449e-05	0.000882746
Kcnh7|Q9ER47|882|VNDSEGDTGKLRRRR|sp|1|1195	-0.723929	11.6412	5.55764e-05	0.00088415
Smap2|Q7TN29|239|PTAGSAGSVPENLNL|sp|1|428	-0.559988	13.1641	5.61103e-05	0.000891948
Map2|P20357|1617;1625|PPSYSSRTPGTPGTP;PGTPGTPSYPRTPGT|sp|1|1828	-0.80384	12.4345	5.6156e-05	0.00089198
Shisa6|Q3UH99|452;458|LSRAISHTDVFVSTP;HTDVFVSTPVLDRYR|sp|1|525	-0.794884	12.316	5.64113e-05	0.000895338
Gprasp1|Q5U4C1|629|AEVNSKSSLEDEEEP|sp|1|1347	1.33523	13.1945	5.64653e-05	0.000895497
Zc3h7b|F8VPP8|368|GALDSFGSARGSLDK|tr|1|982	-1.19042	11.8026	5.65978e-05	0.000896854
Zdhhc8|Q5Y5T5|679|SPPGTPRSPSYTGSK|sp|1|762	-0.653561	14.3207	5.66631e-05	0.000896854
Epb41l1|Q9Z2H5|677;685|ESGGLEDSPDRGACS;PDRGACSTPEMPQFE|sp|1|879	-0.653524	17.0366	5.66828e-05	0.000896854
Zdhhc5|Q8VDZ4|303|SKGSLEITESQSADA|sp|1|715	0.790455	14.3586	5.68603e-05	0.000898966
Ttc1|Q91Z38|69|CFHDCSASFEEEQPG|sp|1|292	0.480606	12.2213	5.72472e-05	0.000904382
Larp1|Q6ZQ58|503|PGSPRAVTPVPTKTE|sp|1|1072	-0.873237	12.1568	5.74289e-05	0.000906013
Ncam1|P13595|946|APPASKASPAPTPTP|sp|1|1115	-0.906745	12.7167	5.74393e-05	0.000906013
D430041D05Rik|F6ZGR6|726|RDTAQDGSAIKTAKS|tr|1|1300	-0.722893	13.6323	5.74967e-05	0.000906218
Rpl34|Q9D1R9|113|VLKAQAQSQKAKXXX|sp|1|117	0.573169	12.0833	5.76299e-05	0.000907616
Pak3|Q61036|20|APPLRMNSNNRDSSA|sp|1|559	1.1026	12.758	5.76986e-05	0.000907996
Bsn|O88737|1404|SPTRGYMTPTSPAGS|sp|1|3942	-0.658332	11.9181	5.78898e-05	0.000910302
Tmem63b|Q3TWI9|115|RLTSVSSSVDFDQRD|sp|1|832	0.584495	13.2424	5.80655e-05	0.000912363
Tmpo|Q61029-4|216|VTLKQRRTEHNQVGE|sp|NA|343	0.854738	11.302	5.8174e-05	0.000912876
Clip2|Q9Z0H8|295|RIGFPSTSPAKAKKT|sp|1|1047	-0.476105	14.6842	5.81877e-05	0.000912876
Aak1|Q3UHJ0|932|KNTQGGHSRNSSGSS|sp|1|959	-1.36321	13.1996	5.85768e-05	0.000918273
Agap1|Q8BXK8|303|DVPPTANTPTPVRKQ|sp|1|857	-0.747242	12.7915	5.88238e-05	0.000921437
Strn3|Q9ERG2|150|QGDLKMPTFESEETK|sp|1|796	0.865341	13.1283	5.89048e-05	0.000921997
Cacna1e|Q61290|2099|RQGTGSLSESSIPSI|sp|1|2272	0.819087	12.165	5.90152e-05	0.000923018
Slc6a8|Q8VBW1|628|LTTLTPVSESSKVVV|sp|1|640	0.666536	14.2288	5.90851e-05	0.000923402
Tsc22d4|Q9EQN3|223|SGGSAAATPPLSRRR|sp|1|387	-0.619614	13.6442	5.91551e-05	0.000923789
Pdxdc1|Q99K01|684;691|YVHKVQGTGVTPPPT;TGVTPPPTPLGTRSK|sp|1|787	-0.729421	13.724	5.93743e-05	0.000926503
Dock4|P59764|1709|APSSARASPLLSDKH|sp|1|1978	-0.821535	15.871	5.96126e-05	0.00092951
Htr2a|P35363|298|SEKLFQRSIHREPGS|sp|1|471	-0.679431	11.6344	5.97153e-05	0.0009304
Dlgap4|B1AZP2|611|GLSNSSDSLDSSTRP|sp|1|992	0.780666	11.8097	5.99372e-05	0.000933144
Myt1l|P97500|343|FDLARKLSETNPQDR|sp|1|1187	0.753694	12.5343	6.00779e-05	0.000934621
Larp4b|Q6A0A2|739|EQNTPPKSPQXXXXX|sp|1|741	-0.536317	13.4033	6.01317e-05	0.000934746
Agap2|Q3UHD9|838|KLSTPSKTEGSAVQA|sp|1|1186	1.15114	14.5915	6.03763e-05	0.000937833
Ptpdc1|Q6NZK8|392|THLKRQLSYSDSDLK|sp|1|747	0.704844	13.0783	6.06196e-05	0.000940895
Gprin1|Q3UNH4|7|XMRDCCSSPKAIPAP|sp|1|932	-1.06801	12.4105	6.08039e-05	0.000942607
Hdac5|Q9Z2V6|660|AAPGSMKSPTDQPTV|sp|1|1113	-0.818974	13.456	6.08223e-05	0.000942607
Efl1|Q8C0D5|59|GKLRYMDSREDEQVR|sp|1|1127	0.788184	11.6241	6.09336e-05	0.000943615
Sgta|Q8BJU0|305;309|SQVVRSRTPSASHEE;RSRTPSASHEEQQEX|sp|1|315	-0.918869	12.2951	6.10773e-05	0.000945122
Dcun1d3|Q8K0V2|25|KNGDRDPSNKSHSRR|sp|2|304	1.07436	11.0314	6.11936e-05	0.000945606
Rprd2|Q6NXI6|1086|YRIETRVSSSCLDLP|sp|1|1469	0.650631	12.4338	6.12013e-05	0.000945606
Arfgap1|V9GWV1|256|PASELGHSLNENVLK|tr|1|402	1.61883	14.2878	6.12536e-05	0.000945698
Atp1a1|Q8VDN2|16|KYEPAAVSEHGDKKG|sp|1|1023	1.63493	13.569	6.1526e-05	0.000949185
Gabbr1|Q9WV18|872|WQSEAQDTMKTGSST|sp|1|960	0.633057	13.3522	6.16376e-05	0.000950188
Prpf6|Q91YR7|266|SDSVSGQTVVDPKGY|sp|1|941	-0.558351	13.0645	6.17011e-05	0.000950449
Lrrc7|Q80TE7|1479|LLKSFQNTVDLVIQR|sp|1|1490	0.838091	12.7134	6.1929e-05	0.00095298
Map1b|P14873|1297|RSVSPGVTQAVVEEH|sp|1|2464	-0.82464	13.5318	6.19589e-05	0.00095298
Tbc1d10b|Q8BHL3|664|RAVGGAPSPPPPVRR|sp|1|798	-0.425357	13.4011	6.21346e-05	0.000954963
Pacs1|Q8K212|502|SKVEGTHTPRQKRST|sp|1|961	-0.652664	10.6936	6.2286e-05	0.000956569
Pdcd4|Q61823|68|RRLRKNSSRDSGRGD|sp|1|469	1.35053	9.85079	6.23464e-05	0.000956775
Atrx|Q61687|453|KGEKSYSTEKREFLK|sp|1|2476	0.925692	13.7015	6.2407e-05	0.000956986
Actr8|Q8R2S9|460|GDLRGQSSDLPERLH|sp|2|624	0.757501	12.4675	6.24875e-05	0.0009575
Pja1|O55176|30|TANQSKRSRSPFAST|sp|1|578	-0.597124	12.7032	6.28655e-05	0.000962569
Ddx46|Q569Z5|770|EGKIIKKSSGFSGKG|sp|1|1032	1.10428	13.6288	6.30153e-05	0.000964139
Tiam1|Q60610|325|KTTQDVNTGEGSEFA|sp|1|1591	-0.799523	12.3722	6.3232e-05	0.00096673
Ina|P46660|437|RILSSTASKVSSAGL|sp|1|501	0.821351	13.6279	6.32925e-05	0.00096693
Tanc2|A2A690|1981|DSRQGQTSPIKPKRP|sp|1|1994	-0.689587	13.1343	6.33591e-05	0.000967222
Syngap1|F6SEU4|738|QRQPSRQSERTRSQP|sp|1|1340	-1.709	10.8907	6.34973e-05	0.000968606
Map7d2|A2AG50|751|PPAFPKKSSENLSLD|sp|1|781	-1.10821	12.7968	6.39673e-05	0.00097401
Zbed3|Q9D0L1|168|ALKQEAQSVEQERHQ|sp|1|228	1.01922	11.1108	6.39811e-05	0.00097401
Ccdc9|Q8VC31|58|AVTAPRKSRSMEKEN|sp|1|543	0.730679	12.2961	6.40302e-05	0.00097401
Kiaa1109:4932438A13Rik|A2AAE1:A0A1D5RMC4|1305:1305|VGQSPLRSPLKRQAS:VGQSPLRSPLKRQAS|sp:tr|1:1|5005:2864	-0.467317	13.2649	6.40425e-05	0.00097401
Gapdh:Gm3839:Gm10358:Gm11214:Gm12117|P16858:S4R1W1:A0A1D5RLD8:V9GX06:V9GXK0|264:264:264:114:132|KKVVKQASEGPLKGI:KKVVKQASEGPLKGI:KKVVKQASEGPLKGI:KKVMKQASEGPLKGI:KKVLKQASEGPLKGI|sp:tr:tr:tr:tr|1:1:1:1:4|333:333:333:183:151	0.60192	14.621	6.41015e-05	0.00097418
Samd8|Q9DA37|52|GSELGPGSPAPTAEE|sp|2|478	-0.547555	12.6068	6.42216e-05	0.000974932
Prr36|H3BLA4|147|PGQGSISSPGRASSG|tr|1|155	-0.500909	11.857	6.42465e-05	0.000974932
Cep170|Q6A065|983|KIEKKAKSRSADIGA|sp|1|1588	1.12428	11.2509	6.44208e-05	0.000976849
Slc7a11|Q9WTR6|11|KPVVATISKGGYLQG|sp|1|502	1.69158	12.0764	6.45846e-05	0.000978079
Mettl3|Q8C3P7|30|QRRRKQDSGHLDLRN|sp|1|580	0.893417	11.2113	6.45978e-05	0.000978079
Bcr|Q6PAJ1|1044|FSLKRMPSRKQTGVF|sp|1|1270	0.593873	12.6988	6.46808e-05	0.00097861
Ctnna2:Ctnna1|Q61301:P26231|654:655|YDVRSRTSVQTEDDQ:FDVRSRTSVQTEDDQ|sp:sp|1:1|953:906	0.661253	13.0128	6.48288e-05	0.000980122
Snrk|Q8VDU5|351|EIQTRSASPSNIKAQ|sp|1|748	-0.448325	15.6782	6.53981e-05	0.000987513
Gprin1|Q3UNH4|519|SGKTALVSPGKVDLM|sp|1|932	-1.15576	14.4434	6.54145e-05	0.000987513
Slc22a23|Q3UHH2|12|RRREAAGSGAGRQPA|sp|2|689	0.912367	10.8235	6.59608e-05	0.000995023
Camsap3|Q80VC9|368|LSPGGPQSPLRGSTG|sp|1|1252	0.52734	11.2937	6.61564e-05	0.000997236
2900026A02Rik:Kiaa1671|A0A1D5RLN6:Q8BRV5|252:175|RRSQFSESESRSPLE:RRSQFSESESRSPLE|tr:sp|1:2|385:308	1.24135	12.2777	6.6519e-05	0.00100196
Rabgap1|A2AWA9|486|ERRKTTASPSVRLPQ|sp|1|1064	-0.473861	13.6038	6.66704e-05	0.0010035
Wnk2|Q3UH66|1566|LTQQTQPSLEKSETA|sp|1|2149	0.750555	12.7348	6.68588e-05	0.00100559
Arid1a|A2BH40|1917|DDMLSTRSSTLTDEG|sp|1|2283	1.05517	13.862	6.69489e-05	0.00100621
Ppm1e|Q80TL0|504|ESEWTENSFQGGQED|sp|1|749	0.650232	13.4456	6.73119e-05	0.00100966
Nf1|Q04690|2517|YPAVGQTSPRARKSM|sp|1|2841	-0.532151	12.9068	6.73579e-05	0.00100966
Pde4b|G3UZY9|38|KLPGNRPTSPKISPR|tr|1|121	-0.601004	13.398	6.73741e-05	0.00100966
Mapre2|Q8R001|218;221|SKPGSTPSRPSSAKR;GSTPSRPSSAKRASS|sp|1|326	-0.872736	12.776	6.73765e-05	0.00100966
Ezr|P26040|332|TEKKRRETVEREKEQ|sp|1|586	1.17892	11.5987	6.74828e-05	0.00101051
Syn1|O88935|668;684|LNKSQSLTNAFNLPE;APPRPSLSQDEVKAE|sp|1|706	-0.568189	16.0953	6.75446e-05	0.00101069
Dlgap2|Q8BJ42|667|SRGGLYNSMDSLDSN|sp|1|1059	-0.70203	13.1397	6.76614e-05	0.0010117
Camk2b:Camk2a:Camk2d:Camk2g|P28652:P11798:Q6PHZ2-2:Q923T9|26:25:26:26|DIGKGAFSVVRRCVK:ELGKGAFSVVRRCVK:ELGKGAFSVVRRCMK:ELGKGAFSVVRRCVK|sp:sp:sp:sp|1:1:NA:1|542:478:478:529	1.6429	9.78149	6.78736e-05	0.00101413
Map1s|Q8C052|812|GDRNRPLSARSEPAD|sp|1|973	-0.91069	11.0659	6.81027e-05	0.0010168
Stmn3|O70166|50|KQLDKRASGQSFEVI|sp|1|180	0.554593	12.6764	6.81629e-05	0.00101696
Mlf2|Q99KX1|216|EFRRHEASVGGGRRA|sp|1|247	0.795386	12.0707	6.84314e-05	0.0010195
Naa38|Q9D2U5|18|REENGCCSRRQSSSS|sp|1|125	-1.03459	12.0539	6.84334e-05	0.0010195
Pikfyve|Q9Z1T6|341|RNYIRTETTEDERKI|sp|1|2097	0.896492	12.2341	6.88162e-05	0.00102392
Mtus2|Q3UHD3|1343;1344|RGSSSGPSSPARVST;GSSSGPSSPARVSTT|sp|1|1353	-1.58073	9.08303	6.88301e-05	0.00102392
Ube2m|P61082|28|KGSSKKASAAQLRIQ|sp|1|183	0.67759	11.8373	6.88968e-05	0.00102416
Map2|P20357|1459|KKEPSTVSRDEVRRK|sp|1|1828	-1.07559	13.0487	6.9004e-05	0.00102501
Slitrk5|Q810B7|845|EPREDLLSPVQDADR|sp|2|957	-0.527136	14.4997	6.91623e-05	0.00102661
Efr3b|Q6ZQ18|216|EAESRSPSPLQAPEK|sp|1|817	0.547057	12.8071	6.92723e-05	0.0010275
Iqsec2|Q5DU25|617|VYEADGCSPHGTLKH|sp|1|1478	-0.954311	12.409	6.95535e-05	0.00103092
Smpd3|Q9JJY3|294|SGSLGSPSASRESLV|sp|1|655	-0.51331	10.5381	6.96476e-05	0.00103156
Shisa7|Q8C3Q5|250|PDRARSSSLTPGLGG|sp|1|558	-0.525678	12.3078	6.9903e-05	0.0010346
Map2|P20357|1260|KLLFRSDTLQISDLL|sp|1|1828	-0.521002	12.0378	7.01176e-05	0.00103658
Scaf11|A0A2I3BRQ7|148|QQPSKRKSEQELSFG|tr|1|476	0.772248	12.9202	7.01389e-05	0.00103658
Aspscr1|Q8VBT9|279|ASLRPLTSPSANSSK|sp|1|550	-0.482863	16.9945	7.06581e-05	0.0010435
Mctp1|E9PV86|407|SSKFQTQSLRLSDQH|sp|1|951	0.819058	14.0955	7.07449e-05	0.00104402
Fam160a2|Q3U2I3|523;533|SPGPVPRSPGLTASP;LTASPTSSPSRRPSP|sp|1|975	-0.834131	12.0322	7.09955e-05	0.00104697
Dlgap1|Q9D415|134|AVEHRSDSPGRIRHL|sp|1|992	-0.785093	12.3252	7.13608e-05	0.00105159
Pclo|Q9QYX7|345|VPPGPAKSPAQQPGT|sp|1|5068	-0.923481	11.611	7.18292e-05	0.00105706
Camk4|P08414|396|DEMRKLQSEEVEKDA|sp|1|469	0.958547	14.8126	7.18564e-05	0.00105706
Sphkap|Q6NSW3|1067|WNRLKASSCESIPEE|sp|1|1687	-0.762821	12.1222	7.19373e-05	0.00105706
Snx16|Q8C080|51|LEDSAVGSLKQTNVQ|sp|1|344	-0.811797	13.7422	7.19534e-05	0.00105706
Nphp4|P59240|475|SSRKMPASPSGTPAP|sp|1|1425	-0.604283	10.9205	7.1991e-05	0.00105706
Scrib|Q80U72|1265|AALPSAGSLQRGPSA|sp|1|1612	-0.607313	11.1047	7.20524e-05	0.0010572
Pclo:Bsn|Q9QYX7:O88737|1760;1772:1102;1114|RRRERPKTPPSNLSP;LSPIEDASPTEELRQ:RRRERSKTPPSNLSP;LSPIEDASPTEELRQ|sp:sp|1:1|5068:3942	0.805718	15.0092	7.21185e-05	0.00105741
Wnk2|Q3UH66|1802|AGSLGPETPSRAGVK|sp|1|2149	-0.63673	12.5377	7.22912e-05	0.00105918
Agap3|Q8VHH5|359|ETIAASSTPTPIRKQ|sp|1|910	-1.06463	11.8387	7.2429e-05	0.00106044
Creb1|Q01147|142|RKILNDLSSDAPGVP|sp|1|341	0.632587	11.2979	7.26201e-05	0.00106247
Pacsin1|Q61644|336|TGAVESTSQAGDRGS|sp|1|441	-0.5908	12.0835	7.27239e-05	0.00106323
Cnst|Q8CBC4|291|SLARAIMSEEAVGTE|sp|1|711	0.620871	11.5552	7.29584e-05	0.00106589
Dnajc6|Q80TZ3-3|47|ATAGAVRSPARQPPH|sp|NA|968	-1.12459	12.6299	7.35269e-05	0.0010726
Setd2|E9Q5F9|94|NRFLTALSNEKQSDS|sp|1|2537	1.10039	14.1638	7.3557e-05	0.0010726
N4bp1|Q6A037|241|DSRNKARTPVSELTK|sp|1|893	-0.532713	11.6701	7.36681e-05	0.0010726
Pcnx3|Q8VI59|1909|LPGPPPASPAPTEGP|sp|1|2028	-0.634492	11.5823	7.36835e-05	0.0010726
Pfkl|P12382|775|HVTRRTLSIDKGFXX|sp|1|780	0.850246	15.4815	7.37477e-05	0.0010726
Pak6|Q3ULB5|328|PLTTSDTSSPQKSLR|sp|2|682	-0.769632	13.6737	7.37844e-05	0.0010726
Dock7|Q8R1A4|896|LNLNRSRSLSNSNPD|sp|1|2130	0.517012	13.5242	7.37854e-05	0.0010726
Sec16a|E9QAT4|1362;1365|GEEADRRSIHSEHSA;ADRRSIHSEHSARSL|sp|1|2357	1.11502	9.68518	7.38396e-05	0.00107262
Cep170b|Q80U49|819|PGRVVQTSPSARDGL|sp|1|1574	-0.550014	12.8949	7.40976e-05	0.0010756
Sorbs1|Q62417|96|TNGNAQPSPLAAKGY|sp|1|1290	-0.658543	12.9199	7.42774e-05	0.00107744
Abl2|Q4JIM5|755|SGITGFFTPRLIKKT|sp|1|1182	-0.665119	11.8152	7.46145e-05	0.00108157
Syt17|Q920M7|107|SLTRRISSLDSRRPS|sp|1|470	0.754526	12.2565	7.46957e-05	0.00108197
Ccny:Ccnyl1|Q8BGU5:A0A087WPI4|75:27|IFLSKSQTDVREKRK:IFLSKSQTDVREKRK|sp:tr|1:1|341:85	-0.542393	13.1664	7.51682e-05	0.00108805
Rap1gap2|Q5SVL6|593|SETSSNPSSPEICPN|sp|1|712	1.21405	12.3017	7.53715e-05	0.00109005
Stom|P54116|7|XMSDKRQSSHVQSQR|sp|1|284	1.33517	10.9737	7.54135e-05	0.00109005
Garnl3|Q3V0G7|893|SIERPLKSPLVSKVI|sp|1|1038	-0.724156	12.4937	7.54862e-05	0.00109033
Adgrb1|Q3UHD1|1552|ELEPLPPSPLELRSV|sp|1|1582	-0.812354	13.3646	7.55769e-05	0.00109086
Rbm17|Q8JZX4|62|IDLKRGGSSDDRQIA|sp|1|405	1.18184	11.4846	7.56906e-05	0.00109131
Tom1|O88746|176;180|VFNSETPSRQNSVSS;ETPSRQNSVSSNTSQ|sp|1|492	0.477795	11.943	7.5757e-05	0.00109131
Syngap1|F6SEU4|1118|SIGGSGGSGGGGGGG|sp|1|1340	-0.628892	11.9331	7.57685e-05	0.00109131
Slc2a13|Q3UHK1|276|SQMRGNQTIDEEYDS|sp|1|637	0.610505	12.4922	7.58986e-05	0.00109241
Cacna1e|Q61290|1980|DPSSMRRSFSTIRDK|sp|1|2272	-0.612987	12.0513	7.59749e-05	0.00109274
Brsk2|Q69Z98|691|GQAAQAPSTPAKRSA|sp|1|735	-0.672422	12.846	7.63948e-05	0.00109801
Fmn2|Q9JL04|720;724|PRTLEAKSIQTSPTE;EAKSIQTSPTEEGRI|sp|1|1578	-0.529131	11.9389	7.67228e-05	0.00110161
Fam193a|Q8CGI1|1172|KGDRTSSSLDDVFLP|sp|1|1231	0.510741	13.5174	7.67534e-05	0.00110161
Sec22b|O08547|177|ANNLSSLSKKYRQDA|sp|1|215	1.1076	12.1123	7.68562e-05	0.00110231
Vps13d|V9GX23|1277|GVVTKRSSLPVSNER|tr|1|3211	0.443881	10.981	7.70096e-05	0.00110373
Dync1i1|O88485|94|STPSDAGSQDSGDLG|sp|1|628	0.745649	12.6863	7.71886e-05	0.00110552
Nbea|Q9EPN1|1254|AGSIISDTERSDDGK|sp|1|2936	0.441909	15.677	7.72723e-05	0.00110594
Pacsin2|Q9WVE8|386|DIKAKNVSSYEKTQT|sp|1|486	-0.517375	12.7189	7.75429e-05	0.0011076
Nrg1|A0A5F8MQ49|245|VENSRHSSPAGGPRG|tr|4|285	-0.762913	10.3031	7.7556e-05	0.0011076
Vps51|Q3UVL4|652|KRTFSVYSSSRQQGR|sp|1|782	-0.784738	12.9309	7.76074e-05	0.0011076
Fryl|A0A0J9YTS1|196|GRINHGGSLARTRSL|tr|1|1230	-0.465966	11.4831	7.76209e-05	0.0011076
Zfp326:Znf326|A0A0R4J098:O88291|118:118|FESSYRNSLDSFGGR:FESSYRNSLDSFGGR|tr:sp|1:1|580:580	0.66312	12.7583	7.76594e-05	0.0011076
Ppp1r12a|Q9DBR7|526|SSSLRTSSSYTRRKW|sp|1|1029	-1.02339	13.7207	7.78463e-05	0.00110949
Sptbn1|Q62261|2340|VTITSESSPGKREKD|sp|1|2363	-0.486544	13.1552	7.79687e-05	0.00111025
Stmn3|O70166|53|DKRASGQSFEVILKS|sp|1|180	0.48652	13.5369	7.80326e-05	0.00111025
Rnft2|Q3UF64|35|RSRSQALSPEASVDE|sp|2|445	0.752869	12.6143	7.80708e-05	0.00111025
Mical3|Q8CJ19|1363|SKPISLKSYSVDKSP|sp|1|1993	1.07063	16.1956	7.81177e-05	0.00111025
Creb1|Q01147|143|KILNDLSSDAPGVPR|sp|1|341	0.836718	13.7306	7.84952e-05	0.00111484
Map1b|P14873|1319;1334|TLEVVSPSQSVTGSA;GHTPYYQSPTDEKSS|sp|1|2464	0.6686	11.8792	7.86122e-05	0.00111572
Tmem132b|F7BAB2|1016|LKNEPMGSSGPKRKR|tr|1|1078	-0.854114	13.5313	7.88593e-05	0.00111845
Phf14|Q9D4H9|273|SKVLSRNSADDEELT|sp|1|881	0.720538	13.4562	7.89824e-05	0.00111942
Epb41l4b|B1AXV1|103|PKIQKVSSPQKSEVK|tr|4|215	-0.717385	12.8783	7.96045e-05	0.00112745
Cep170b|Q80U49|470|SSLKREKTEERLGNT|sp|1|1574	-0.65169	12.4677	8e-05	0.00113227
Atp2b1|G5E829|1178;1182|APTKRNSSPPPSPNK;RNSSPPPSPNKNNNA|sp|1|1220	-0.607354	12.5123	8.02543e-05	0.00113508
Ildr2|B5TVM2|469|SHEARAGSRFERSES|sp|1|661	-1.04212	12.0897	8.03097e-05	0.00113508
Psd|Q5DTT2|283|VGRAAKYSETDLDKV|sp|1|1024	-1.31565	13.9143	8.04238e-05	0.0011359
Cdkl5|Q3UTQ8|720|GSFYRVPSPRPDNSF|sp|1|938	-0.657055	13.1254	8.05026e-05	0.00113623
Syn2|Q64332|440|TQQPQSGTLKEPDSS|sp|1|586	1.00765	13.0555	8.11166e-05	0.0011441
Amph|Q7TQF7|293|PAPVRPRSPSQTRKG|sp|1|686	-0.644364	12.7298	8.11855e-05	0.00114428
Ppp6r3|Q922D4|824|APLTPSSSPEQRTDQ|sp|1|844	0.708881	11.7039	8.2104e-05	0.00115643
Prkra|Q9WTX2|167|TTICRLESFMETGKG|sp|1|313	0.632565	12.1743	8.22343e-05	0.00115747
Trappc12|Q8K2L8|314|EKSPDSTSPSYSTRM|sp|1|797	-0.724765	12.6812	8.24146e-05	0.00115851
Myrip|Q8K3I4|91;95|CKFSVCKSCCSYQKH;VCKSCCSYQKHEKLW|sp|1|856	-0.84854	15.1204	8.2492e-05	0.00115851
Gprin1|Q3UNH4|468|PQPWKKASLPASEKT|sp|1|932	0.946355	13.5698	8.25199e-05	0.00115851
Hectd1|Q69ZR2|1576|MNLSRSSSDNNTNTL|sp|1|2618	-0.8442	12.5569	8.25357e-05	0.00115851
Atg2b|Q80XK6|255|VETEPKLSPSWNPKI|sp|1|2075	-0.641078	13.9523	8.26724e-05	0.00115963
Hivep2|Q3UHF7|1490|LVRQGCASEPKDGCF|sp|1|2430	0.87404	11.8631	8.30264e-05	0.00116361
Pcdh19|Q80TF3|894|AHLIKSSSTFKDLEG|sp|1|1145	-0.658472	13.1592	8.30704e-05	0.00116361
Arnt2|Q61324|48|ARGGKRRSGMDFDDE|sp|1|712	0.691367	12.3099	8.33503e-05	0.00116673
Map7d1|A2AJI0|460|LSTGSELSPKSKARP|sp|1|846	-0.768466	14.6691	8.3832e-05	0.00117222
Ddn|Q80TS7|138|KAGGARRSPLGQPRP|sp|1|710	-0.495156	11.8856	8.38718e-05	0.00117222
Prkcg|P63318|321;326|RVRMGPSSSPIPSPS;PSSSPIPSPSPSPTD|sp|1|697	-0.638428	11.8235	8.39147e-05	0.00117222
Phf3|B2RQG2|839|LAPLRKLSQPHLPRR|tr|1|2025	0.785653	12.2757	8.47181e-05	0.00118175
Baiap2|Q8BKX1|356|TPKNSYATTENKTLP|sp|1|535	-0.616339	12.3269	8.47185e-05	0.00118175
Snap91|Q61548|312;313|SSPATTVTSPNSTPA;SPATTVTSPNSTPAK|sp|1|901	-0.52143	13.2704	8.47705e-05	0.00118175
Golph3|Q9CRA5|8|MTSLTQRSSGLVQRR|sp|1|298	0.730932	12.3938	8.49349e-05	0.00118323
Lasp1|Q61792|61|NAHYPKQSFTMVADT|sp|1|263	0.727341	11.932	8.50385e-05	0.00118353
Ptprj|Q64455|910|DAKNNEVSFSQIKPK|sp|1|1238	0.79569	13.1068	8.50723e-05	0.00118353
Deptor|Q570Y9|265|STSFMSVSPSKEIKI|sp|1|409	-0.67432	12.2273	8.53701e-05	0.00118686
Sltm|Q8CH25|786|DTASVQSSFERRERF|sp|1|1031	0.822689	11.9384	8.56782e-05	0.00119033
Abl2|Q4JIM5|632|PRKQRDKSPSSLLED|sp|1|1182	-0.83639	13.7539	8.58084e-05	0.00119133
Csdc2|Q91YQ3|59|TKRTRTYSATARASA|sp|1|154	-0.516463	14.4216	8.59137e-05	0.00119198
Ppp4r1|Q8K2V1|539|SAALRASSLDAHEET|sp|1|951	0.521527	12.506	8.59818e-05	0.00119211
Map1b|P14873|1499|LGGDVSPTQIDVSQF|sp|1|2464	-0.521475	13.4013	8.60792e-05	0.00119265
Shank2|Q80Z38|1334;1340|SGPRRAPSPVVSPTE;PSPVVSPTELSKEIL|sp|1|1476	-0.724859	12.7982	8.62852e-05	0.0011947
Ppp1r12a|Q9DBR7|554|STYHRSCSFGRRQDD|sp|1|1029	-0.683609	13.1144	8.63733e-05	0.0011951
Epb41l3|Q9WV92|107|SSSKLSRSPLKIVKR|sp|1|929	-0.546547	15.381	8.64522e-05	0.00119538
Ythdf1|P59326|361|AQPTSAPSVESHPVL|sp|1|559	0.634631	11.6513	8.67095e-05	0.0011974
Arhgap32|Q811P8|662|SPVGSWRSFFNLGKS|sp|1|2089	-0.905268	12.888	8.67154e-05	0.0011974
Cpd|O89001|1352|IRMMSTGSKKSLLSH|sp|1|1377	0.797716	13.3826	8.75742e-05	0.00120732
Stxbp5l|Q5DQR4-2|745|LELERCKSPTSETRE|sp|NA|1128	-0.938466	12.5759	8.75916e-05	0.00120732
Klc1|O88447|523|EKRRSRESLNMDVVK|sp|1|541	0.575328	13.3595	8.76114e-05	0.00120732
Prrt2|E9PUL5|78|TTETPVETPETVQAT|sp|1|346	-0.621509	15.5059	8.81425e-05	0.00121382
Map1b|P14873|1340|QSPTDEKSSHLPTEV|sp|1|2464	-0.799282	14.2692	8.82059e-05	0.00121387
Ip6k1|Q6PD10|139|KEEKASLSFETSESS|sp|2|433	0.49926	14.1778	8.83367e-05	0.00121485
Prickle2|Q80Y24|526|CRPRRPLSSLKYTED|sp|1|845	-0.793334	13.8629	8.84661e-05	0.00121581
Mtss2|Q6P9S0|354|HEQPSATTLQRRKDR|sp|1|715	-0.574551	13.2296	8.86006e-05	0.00121684
Smarcc1|P97496|356|SLYGKRRSQKEEDEQ|sp|1|1104	0.996507	14.699	8.87066e-05	0.00121695
Abi2|P62484|190|KGTLGRHSPYRTLEP|sp|1|446	-0.856367	11.1477	8.87276e-05	0.00121695
Pfkfb2|P70265|461|HNFPKSQTPVRMRRN|sp|1|519	-1.13421	11.9444	8.89444e-05	0.0012191
Pank1|Q8K4K6|165|PLFAQHDSPAKKCRL|sp|1|548	-0.772066	12.2466	8.92127e-05	0.00122196
Prrc2b|Q7TPM1|555|VEKEVPRSPGIEKVS|sp|1|1486	-0.629822	12.4535	8.93197e-05	0.00122254
Limk2|O54785|278|TKENQEGTLRRRSLR|sp|1|638	-0.484042	12.214	8.93755e-05	0.00122254
C2cd2l|Q80X80|613|SDISERPSVDDVESE|sp|1|706	0.584006	11.5704	8.95119e-05	0.00122359
Sphkap|Q6NSW3|1164|DHLNVRPSCPSKQSS|sp|1|1687	-0.977983	12.1938	8.98137e-05	0.00122661
Chrm1|P12657|321|PTKQPPKSSPNTVKR|sp|1|460	-0.60935	12.9734	8.98531e-05	0.00122661
Cdkl5|Q3UTQ8|714|PVPRRVGSFYRVPSP|sp|1|938	-0.902477	10.1693	9.01182e-05	0.00122941
Sgip1|Q8VD37-6|27|KDTDSTGSPDRDGMQ|sp|NA|854	0.854624	11.9458	9.02379e-05	0.00123005
Slc9a1|Q61165|689|QKITNYLTVPAHKLD|sp|1|820	-0.575162	10.3887	9.0339e-05	0.00123005
Rtn4|Q99P72|109|RQPSWERSPAASAPS|sp|1|1162	-1.68382	13.1674	9.03467e-05	0.00123005
Bcl2l13|P59017|285|MDPEEVKSLDSSGAG|sp|1|434	-0.418304	13.4402	9.04906e-05	0.00123051
Tnks1bp1|P58871|1131|RVSGAGLSPSRKSGG|sp|1|1720	-0.459112	13.0754	9.05189e-05	0.00123051
Ubap2l|Q80X50|436|ANDSTVHSPFTKRQA|sp|1|1107	-1.00204	13.8755	9.05613e-05	0.00123051
Ppp1r13b|Q62415|564|DKGSRPQSPRKGPQT|sp|1|1087	-0.714388	12.0583	9.07251e-05	0.00123172
Hecw2|Q6I6G8|600|RAASETESLDQGSEP|sp|1|1578	0.618636	10.8491	9.07709e-05	0.00123172
Ppp1r3f|Q9JIG4|518|AAGGGEGTSPTHALG|sp|1|799	-1.04146	12.2715	9.0893e-05	0.00123256
Syn1|O88935|62|STAAPVASPAAPSPG|sp|1|706	-0.797216	12.1163	9.11909e-05	0.00123577
Ank2|Q8C8R3|3122|QTETTSESLELSEPK|sp|1|3898	0.718095	12.9298	9.13756e-05	0.00123745
Ddx3x|Q62167|90|SFFGDRGSGSRGRFD|sp|1|662	1.11941	13.3062	9.1595e-05	0.0012396
Dcx|O88809|265|RYAQDDFSLDENECR|sp|1|366	1.05013	12.6233	9.1688e-05	0.00124004
Kazn|Q69ZS8|337;343|AEGDRSSTPSDINSP;STPSDINSPRHRTHS|sp|1|779	-0.595826	10.8003	9.23005e-05	0.00124749
Sgsm1|Q8BPQ7|755|VFRPGDSSVEDGQSS|sp|1|1093	0.531359	14.9552	9.27261e-05	0.00125214
Add2|Q9QYB8|602;606|PVKSTPASPVQSPSK;TPASPVQSPSKAGTK|sp|1|725	0.984078	10.6861	9.2767e-05	0.00125214
Pdzd2|E9Q1M1|1923|GSLRTSASDTSIRTI|tr|1|2796	-0.521121	12.9609	9.31515e-05	0.0012565
Dlgap3|Q6PFD5|428|RFASRRSSSVDTARI|sp|1|977	-0.696249	11.2011	9.34402e-05	0.00125956
Zc3h12c|Q5DTV4|225|SVMRETSSLESQRSE|sp|1|884	0.77127	11.3113	9.39388e-05	0.00126492
Tbc1d5|Q80XQ2|563|SSKTISSSPSIESLP|sp|1|815	-0.611252	13.5774	9.39621e-05	0.00126492
Itpkb|B2RXC2|269|MERGTPASPRCGSPT|tr|1|942	0.873567	10.7515	9.46951e-05	0.00127395
Palm|Q9Z0P4|141;145|TLVNAQQTPLGTPKE;AQQTPLGTPKENRTS|sp|1|383	-0.660232	13.1521	9.49564e-05	0.00127662
Slc2a3|P32037|471|AFEGQAHSGKGPAGV|sp|1|493	0.632238	13.7801	9.59251e-05	0.0012888
Tpd52|Q62393|158|AAFSSVGSVITKKLE|sp|1|224	0.661701	11.4888	9.60797e-05	0.00128959
Bnip3l|Q9Z2F7|165|RHPKRAASLSMRKSG|sp|1|218	0.562381	12.3576	9.61105e-05	0.00128959
Map4|P27546|973|QIVSKKVSYSHIQSK|sp|1|1125	0.992423	12.534	9.65365e-05	0.00129445
Ncl|P09405|577|TLFVKGLSEDTTEET|sp|1|707	1.5105	16.7167	9.72016e-05	0.00130251
Tppp|Q7TQD2|158|SGVTKAVSSPTVSRL|sp|1|218	-0.53672	12.9679	9.74104e-05	0.00130446
Slc12a5|Q91V14-2|6|XXMLNNLTDCEDGDG|sp|NA|1115	-0.536451	11.6481	9.75623e-05	0.00130506
Ank2|Q8C8R3|2939|NSSNRTVSGEESHCE|sp|1|3898	1.07401	12.9326	9.75837e-05	0.00130506
Dnm1|P39053|822|VPSRPGASPDPFGPP|sp|1|867	-0.770052	11.1229	9.7771e-05	0.00130671
Rbm33|Q9CXK9|1032|TVMHRANSGGGGDGP|sp|1|1231	0.571724	12.6333	9.78476e-05	0.00130688
Tiam1|Q60610|219|RGMETEASPRQLSTC|sp|1|1591	-0.967907	11.5539	9.79207e-05	0.001307
Tagln3|Q9R1Q8|163|QQNRRGFSEEQLRQG|sp|1|199	0.943415	13.0883	9.84486e-05	0.00131318
Mcf2l|Q64096|588|PSPGSWRSSENSSSE|sp|1|1149	1.15245	10.6146	9.87419e-05	0.00131624
Adcy9|P51830|1292|VQYSDKASLGSDDST|sp|1|1353	-0.610218	13.5774	9.89914e-05	0.0013187
Acap3|A2ADA6|384|TASPSTSSIDSTTDS|tr|1|829	0.806666	11.8291	9.92129e-05	0.00131984
Caskin1|Q6P9K8|1401|DGQGPRPSSIEEKST|sp|1|1431	0.558552	13.8706	9.92682e-05	0.00131984
Psd|Q5DTT2|1019|ETRAGAGSTRPKPXX|sp|1|1024	-1.32954	11.7906	9.92713e-05	0.00131984
Ralgapb|Q8BQZ4|1310|LNSSQRLSPSSRMKK|sp|1|1484	-0.890685	13.1936	9.95387e-05	0.00132254
Mprip|P97434|485|MKHVLPASAPDVTSS|sp|1|1024	-0.521234	12.9326	9.9725e-05	0.00132415
Armcx2|Q6A058|46|TKPKNRASVGTGSRA|sp|2|784	0.512418	11.8263	0.000100045	0.00132754
Srcin1|Q9QWI6-2|1093|VKLRRAVSEVVRPAS|sp|NA|1216	0.633603	13.253	0.000100299	0.00132958
Lmna|P48678|548|RKLVRSLTMVEDNED|sp|1|665	0.489724	11.6204	0.00010033	0.00132958
Gprin1|Q3UNH4|576|TQIPGATSPGKVETP|sp|1|932	-0.781167	13.8779	0.000100721	0.00133342
Edc4|Q3UJB9|849|TCSTLTESPRNGLQE|sp|1|1406	-0.511667	13.3949	0.00010076	0.00133342
Abl1|P00520|878|RHKHSSESPGRDKGR|sp|1|1123	-0.727856	11.5407	0.000100816	0.00133342
Bod1l|E9Q6J5|1411|MGTAKRESDLKVNPD|sp|1|3032	0.624289	13.5574	0.000100883	0.00133345
Hmgcr|Q01237|384|RRNQKLSSVEEDPGA|sp|1|887	1.08302	13.025	0.000101127	0.00133509
Map4|P27546|876|SRSSGALSVDKKPTS|sp|1|1125	1.05771	16.1254	0.000101138	0.00133509
Slc4a4|D3Z7G8|192|KTVSSASSPAMTHRN|tr|1|233	-0.607599	10.9627	0.000101226	0.00133526
Rimbp2|Q80U40|272|FLNHSGISLERDSIL|sp|1|1072	0.700412	12.9422	0.000101329	0.00133526
Appl1|Q8K3H0|691|LVLSSSQSEESDLGE|sp|1|707	0.547506	12.2226	0.000101347	0.00133526
Nptn|P97300|382|AGPMKTNSTNNHKDK|sp|1|397	0.729615	12.5846	0.000101668	0.00133862
Srcin1|Q9QWI6-2|1206|TSIPVLTSFGARNSS|sp|NA|1216	0.618809	11.8454	0.000102372	0.00134701
Mapkap1|Q8BKH7|86|GIRRRSNTAQRLERL|sp|1|522	-0.629932	10.0495	0.000102579	0.00134887
Dapk1|Q80YE7|308|ARKKWKQSVRLISLC|sp|1|1442	-0.772253	12.6597	0.000103041	0.00135407
Usp24|B1AY13|2601|HLQQGSESPMMIGEL|sp|1|2617	-0.499024	12.3152	0.000103158	0.00135444
Pde4d|E9PVU7|14|SVPARAVSEEGNDSA|tr|1|803	0.838726	14.339	0.000103201	0.00135444
Afdn|Q9QZQ1|1107|ATLLNQPSPMMQRIS|sp|1|1820	-0.439299	11.9299	0.000103521	0.00135775
Add1|Q9QYC0|614|VPNTPPSTPVKLEED|sp|1|735	0.900203	11.9672	0.000104694	0.00137226
Stk24:Stk25|Q99KH8:Q9Z2W1|178:174|DTQIKRNTFVGTPFW:DTQIKRNTFVGTPFW|sp:sp|1:1|431:426	-0.448544	12.6737	0.000104942	0.00137462
Cherp|Q8CGZ0|913|YRRNKSYSFIARMKA|sp|1|936	0.778181	11.9899	0.000105121	0.00137529
Gria1|P23818|858|NEAIRTSTLPRNSGA|sp|1|907	-1.19774	12.7608	0.000105128	0.00137529
Prrt3|Q6PE13|799|ELDLRPPSPINLSRS|sp|1|971	0.616965	13.167	0.000105644	0.00138116
Elfn2|Q68FM6|655|LDVPDHPTPTGLAKS|sp|1|823	-0.965056	13.2444	0.000105833	0.00138274
Mark2|Q05512|387|SADLTNSSAPSPSHK|sp|1|776	-0.5822	13.958	0.000106044	0.00138462
Dync1li2|Q6PDL0|376|LLAKQPATPTRTSES|sp|1|492	-0.619615	11.9035	0.000106311	0.00138721
Jph1|Q9ET80|479;480|QSHSPQPSSPEPSKK;SHSPQPSSPEPSKKQ|sp|1|660	-0.573183	10.9222	0.000106481	0.00138806
Tcf20|Q9EPQ8|1819|RFKRRHRSEDCGGGP|sp|1|1987	0.521496	13.675	0.000106556	0.00138806
Sphkap|Q6NSW3|841|DSNERRASTDLGKLT|sp|1|1687	-0.529699	13.7827	0.00010658	0.00138806
Map7d1|A2AJI0|282|SSATLWNSPSRNRSL|sp|1|846	-0.821117	13.4373	0.00010681	0.00139017
Camk2a|P11798|330;337|KNDGVKESSESTNTT;SSESTNTTIEDEDTK|sp|1|478	0.586513	12.4543	0.000107094	0.00139297
Mtx3|D3YTP3|311|SNSLQLLSPXXXXXX|tr|1|312	-0.86069	14.0911	0.000107311	0.00139467
Nav1|Q8CH77|675|RSNIQYRSLPRPAKS|sp|1|1875	-0.480752	13.3735	0.000107361	0.00139467
Akap5|D3YVF0|220|SSAIQMGTPELEKET|sp|1|745	-0.439705	13.7727	0.00010768	0.00139793
Peak1|Q69Z38|536|QEVWTSSTSPRQKIP|sp|1|1735	-0.782794	11.6028	0.000107814	0.00139877
Cacna1c|Q01815|2125|YALGRGRSEEALADS|sp|1|2139	-0.883232	11.4521	0.000107925	0.00139932
Cep131|Q62036|1056|LEQHKGSSLSSKXXX|sp|1|1060	0.566809	11.9231	0.000108183	0.00140177
Hdac6|Q9Z2V5|43|KCAVPHSSPNLAEVK|sp|1|1149	-0.731469	13.5215	0.000108316	0.0014026
Dpysl5|Q9EQF6|532;538|MRDLHESSFSLSGSQ;SSFSLSGSQIDDHVP|sp|1|564	0.517491	12.8157	0.000108394	0.00140273
Kcnq2|Q9Z351|483|RQNSEEASLPGEDIV|sp|1|759	0.519454	14.1571	0.000108511	0.00140335
Dab2ip|Q3UHC7|1168|MQARNGVSPTNPTKL|sp|1|1189	-0.537935	13.5135	0.000108653	0.00140429
Rabep1|O35551|408;413|GLRRAQSTDSLGTSS;QSTDSLGTSSSLQSK|sp|1|862	-0.444674	12.9764	0.000108953	0.00140729
Slc4a8|Q8JZR6|1045|LESRKLLSSPGKSSS|sp|2|1089	-0.52309	13.2018	0.000109094	0.00140821
Lmna|P48678|426|RKLESSESRSSFSQH|sp|1|665	0.661941	13.3575	0.0001093	0.00140927
Edf1|Q9JMG1|53|AGQNKQHSITKNTAK|sp|1|148	1.05885	13.9586	0.000109315	0.00140927
Pikfyve|Q9Z1T6|1753|FRGTAGKSPDLSSQK|sp|1|2097	-0.726843	13.9019	0.000109557	0.00141105
Clasp1|Q80TV8|676;684|SQSQRSRSANPAGAG;ANPAGAGSRSSSPGK|sp|1|1535	-0.564825	11.3791	0.000109591	0.00141105
Inpp4a|Q9EPW0|488|DYIASKASPTSTEEE|sp|1|939	-0.700519	13.2525	0.000109907	0.00141423
Sbf2|E9PXF8|1212|GLFKSQNSPQAVSTS|sp|1|1872	-0.637698	12.5802	0.000110338	0.00141778
Pura:Purb|P42669:O35295|172:161|RFLRIRQTVNRGPGL:RFLRIRQTVNRGGGG|sp:sp|1:1|321:324	0.633219	11.2102	0.000110396	0.00141778
Epb41l1|A2AUK8|627;638|AFEDFSRSLPELDRD;LDRDKSDSETEGLVF|tr|1|867	-0.563026	15.398	0.00011046	0.00141778
Map1b|P14873|1911|KTERTIKSPCDSGYS|sp|1|2464	-0.55214	12.6628	0.000110461	0.00141778
Ccdc88a|Q5SNZ0|1653|YLKRQTRSSPMLQHK|sp|1|1873	-0.558005	12.6102	0.000111105	0.00142454
Ric8a|Q3TIR3|435|GRPEGQYSEDEDTDT|sp|1|530	0.785424	13.2566	0.000111159	0.00142454
Srcin1|Q9QWI6-2|1036|RTEKPSKSPPPPPPR|sp|NA|1216	-0.479774	10.3204	0.000111197	0.00142454
Rpl6|P47911|21|PAAKKAGSDAAASRP|sp|1|296	0.661379	13.9232	0.000111331	0.00142536
Plppr4|Q7TME0|349|RDALRSLTDLNQDPS|sp|1|766	0.707749	13.4956	0.000111522	0.00142691
Irs1|P35569|1074|AFTRVNLSPNHNQSA|sp|1|1233	-0.85962	14.5039	0.00011235	0.0014366
Fam53c|Q8BXQ8|299|DCRRLRPSLDFDKMN|sp|1|393	-0.483571	11.9513	0.000112633	0.00143931
Nadk|P58058|46|RGRAKSRSLSASPAL|sp|1|439	0.608773	12.0741	0.00011287	0.00144145
Pak5|Q8C015|209|HLDSLRKSSEYGDLR|sp|1|719	-1.08589	11.7429	0.000113338	0.00144567
Palm|Q9Z0P4|152|TPKENRTSTPVRSPG|sp|1|383	0.488594	11.3966	0.000113343	0.00144567
Plch2|A2AP18|987|LRGTKPGSLDSHAAG|sp|1|1501	0.516619	12.7469	0.000113597	0.00144801
Map2|P20357|746;751|SMDEGDDYLPPTTPA;DDYLPPTTPAVEKMP|sp|1|1828	-1.85948	10.887	0.00011373	0.00144826
Prrc2c|Q3TLH4|1541|PKSGRNFSGPRNERR|sp|1|2846	-0.447478	12.2009	0.000113779	0.00144826
Dnm1|P39053-4|857|ASPSRPESPRPPFDL|sp|NA|864	-0.499542	11.9846	0.00011383	0.00144826
Macf1|Q9QXZ0|7276;7280|ADPKKSASRPGSRAG;KSASRPGSRAGSRAG|sp|1|7354	-0.508687	12.7282	0.000113964	0.00144906
Mapre2|Q8R001|231|KRASSSGSASRSDKD|sp|1|326	1.52371	14.4441	0.000114237	0.00145163
Nptn|P97300|383|GPMKTNSTNNHKDKN|sp|1|397	0.714936	14.167	0.000114565	0.00145439
Slc6a17|Q8BJI1|701|YLGPGSTSPLDNSNN|sp|1|727	-0.492903	13.8021	0.000114605	0.00145439
Eif3b|Q8JZQ9|68;74|RAKPAAQSEEETATS;QSEEETATSPAASPT|sp|1|803	0.735545	10.1705	0.000114668	0.00145439
Mast3:Mast1|Q3U214:Q9R1L5|943:946|LSPRSLSSNPSSRDS:MSPRSLSSNPSSRDS|sp:sp|1:1|1321:1570	-0.544461	14.1181	0.000114783	0.00145466
Gad1|P48318|71;72|SAFRERQSSKNLLSC;AFRERQSSKNLLSCE|sp|1|593	0.694949	11.6758	0.000114832	0.00145466
Atp2b2|Q9R0K7|1133|PEFRIEDSQPHIPLI|sp|1|1198	-1.137	14.7317	0.000115106	0.0014565
Vmp1|Q99KU0|23|SKDQHNGSLTDPSSV|sp|1|406	0.974524	11.6576	0.000115155	0.0014565
Efhd2|Q9D8Y0|74|QGIGEPQSPSRRVFN|sp|1|240	-0.598314	11.8334	0.000115192	0.0014565
Plppr1|Q8BFZ2|320|SAQNHSASMTEVTXX|sp|1|325	-0.624868	11.9641	0.000115562	0.00146028
Ssh1|Q76I79|585|NSKPRSDSLPQVEEL|sp|1|1042	0.470743	13.1121	0.000115892	0.00146354
Shisa9|Q9CZN4|377|TWDPSDQSLRRQAYG|sp|1|424	-0.817249	12.5407	0.000116604	0.00147162
Unc5a|Q8K1S4|445|CPRQDGPSPKFQLSN|sp|1|898	-0.964019	15.1832	0.00011704	0.0014762
Agfg1|Q8K2K6|167|LKSLLGESAPALHLN|sp|1|561	-0.449159	13.3704	0.000117363	0.00147798
Ncor2|F6Z4B2|227|GVKQEQLSPRGQAGP|tr|1|1552	-0.613249	12.1806	0.000117364	0.00147798
Clasp2|Q8BRT1-6|8|MAMGDDKSFDDEESV|sp|NA|167	0.50178	13.144	0.000117398	0.00147798
Prrc2b|Q7TPM1|817|LERTTHASSDGPETP|sp|1|1486	0.526684	11.1961	0.000117809	0.00148224
Rasal2|D3YUS5|1241|MQVRNGISPTNPTKL|tr|1|1261	-0.773166	13.0236	0.000117886	0.00148229
Raph1|F2Z4B7|218|SITSAASSMDSLDID|tr|1|645	-0.600547	13.7504	0.000118163	0.00148351
Nup153|A0A286YCY7|24|QRIDKKNSTVDEKSI|tr|1|203	0.825657	13.3437	0.000118224	0.00148351
Tab3|Q571K4|389|TAITRSPSPISNQPS|sp|1|716	-0.583077	13.1507	0.000118272	0.00148351
Mia3|Q8BI84|1754|ASGKHSASDPGPAPV|sp|1|1930	0.530128	11.2071	0.000118273	0.00148351
Epb41l1|Q9Z2H5|677|ESGGLEDSPDRGACS|sp|1|879	0.460218	12.3133	0.00011837	0.00148381
Palm|Q9Z0P4|345|EPAPLNGSAAELPAT|sp|1|383	-0.592796	13.4617	0.000118443	0.00148381
Bsn|O88737|292|VPGPTQATAPPEVGR|sp|1|3942	-0.985995	13.7735	0.000119329	0.00149215
Tnks1bp1|P58871|300|ISVPASESPRLSSRP|sp|1|1720	-0.80009	13.8248	0.000119381	0.00149215
Eif4h|Q9WUK2|30|GSAGGHGSRSQKELP|sp|1|248	0.840778	12.9101	0.000119398	0.00149215
Dido1|Q8C9B9|1322|TLFGKKKSFEPSGKE|sp|1|2256	0.670435	13.1975	0.00011946	0.00149215
Nbea|Q9EPN1|2114|QAIVNQNSETELMLE|sp|1|2936	1.17388	12.9682	0.000119474	0.00149215
Ncor1|E9Q8K6|511|QQQIARPSQEEKVEE|tr|1|791	0.646557	12.4186	0.00012019	0.00150016
Ubxn7|Q6P5G6|258|KKCARSESLIDASED|sp|1|467	0.514332	14.0842	0.000120765	0.00150642
Fyttd1|Q91Z49|264|FLTKREQSDVKKVPK|sp|1|317	0.897474	13.5012	0.000120955	0.00150787
Akap5|D3YVF0|246|QRASLLESSAAGSPR|sp|1|745	-0.470198	11.4272	0.00012115	0.00150937
Synpo|Q8CC35|854|PRAGLPPSPALPRPS|sp|1|929	-0.807415	12.0032	0.000121353	0.00151098
Phax|Q9JJT9|159|KKESQEYTKELDKDL|sp|1|385	0.702032	14.9195	0.000121493	0.00151181
Brd3|Q8K2F0|543|APTKKANSTTTASRQ|sp|1|726	1.04344	11.2737	0.000122462	0.00152294
Zfyve9|A8Y5G5|474|TLPSKEDSVTEEKEI|tr|1|1338	0.756121	13.4724	0.000122653	0.00152438
Cdc42bpb|Q7TT50|481|STRALGNSNRDKEIK|sp|1|1713	1.0406	13.0209	0.000122814	0.00152546
Ptpn4|Q9WU22|358|KDRVFARSPSKPLAR|sp|1|926	-0.754878	13.6524	0.000123103	0.00152811
Acin1|Q9JIX8|991|QKSGVSITIDDPVRT|sp|1|1338	0.509846	13.1432	0.000123318	0.00152985
Rab11fip5|A0A0N4SW73|693|PGRGRRGSNIWLEPK|tr|1|1318	-0.758571	12.8661	0.000123633	0.00153228
Fam13a|Q8BGI4|526|STVPIIGSPSSKRRS|sp|1|693	-0.706574	11.3752	0.000123664	0.00153228
Camsap2|Q8C1B1|673|SSGVKMTSFAEQKFR|sp|1|1461	-0.50169	14.3041	0.000123863	0.00153293
Caskin1|Q6P9K8|884|RPKKRAHSLNRYAAS|sp|1|1431	-0.747778	11.1056	0.000123867	0.00153293
Samd14|Q8K070|179|ASPPEPASPTIGLDK|sp|1|417	0.4445	12.9725	0.000124782	0.00154332
Dnm3|Q8BZ98|763|WLQHSRRSPPPSPTT|sp|1|863	0.564491	10.7803	0.00012563	0.00155183
Wdr34|Q5U4F6|13|RPFRRVGSAGAAALA|sp|1|535	0.453729	12.8201	0.00012565	0.00155183
Arhgef2|Q60875|174|LRQILSQSTDSLNMR|sp|1|985	-0.442996	11.318	0.000125699	0.00155183
Camlg|P49070|38|RRKLLMNSEQRINRI|sp|1|294	0.573454	12.7622	0.000126011	0.00155474
Rab11fip5|A0A0N4SW73|886|PKPPRLFTPTNSQVE|tr|1|1318	-1.19818	13.883	0.000126133	0.00155531
Ttll7|A4Q9F0|666|TSASRSHSLNRASSY|sp|1|912	-0.845815	12.271	0.000126657	0.00156083
Ncoa5|Q91W39|6|XXMNTAPSRPSPTRR|sp|1|579	0.416058	10.764	0.000127185	0.00156639
Gabbr2|Q80T41|775|EDSKTSTSVTSVNQA|sp|1|940	0.601868	11.874	0.00012793	0.00157462
Ppp1r12a|Q9DBR7|479|SSPRLSSSLDNKEKE|sp|1|1029	0.434693	13.5394	0.000128284	0.00157802
Hecw2|Q6I6G8|662|SVETRCSSLESARFP|sp|1|1578	0.752281	13.1708	0.00012851	0.00157984
Arhgap12|Q8C0D4|163|KFNSDSHSPKVSSQN|sp|1|838	-0.709263	12.8795	0.000129101	0.00158615
Phactr1|Q2M3X8|97;104|LAAMRSDSLVPGTHT;SLVPGTHTPPIRRRS|sp|1|580	-0.531286	11.1317	0.000129791	0.00159368
Tmcc1|Q69ZZ6|378|LIRNKFGSADNIPNL|sp|1|649	-0.464532	14.4952	0.000130048	0.00159587
Ttbk1|Q6PCN3|829|EPEEGSKTLVLVSPG|sp|1|1308	-0.476303	13.2049	0.000130438	0.00159969
Sptan1|P16546|1186|MPRDEADSKTASPWK|sp|1|2472	-0.818958	15.8126	0.000130707	0.00159985
Srgap3|Q812A2|895|RAAACPSSPHKIPLS|sp|1|1099	-0.71735	14.4784	0.000130735	0.00159985
Rasgrf1|P27671|736|PPLAIGTSSPSRRRK|sp|1|1262	-0.442312	13.7609	0.000130751	0.00159985
Chd6|A3KFM7|1906|IPRGKNLSFHQDEAK|sp|1|2711	0.794217	12.0214	0.000130765	0.00159985
Atl1|Q8BH66|10|KSRRDRNSWGGFSEK|sp|1|558	-0.424619	12.9931	0.000130942	0.00160105
Luzp1|Q8R4U7|746|VKNQRPFSPREALRS|sp|1|1068	-0.852413	11.027	0.000131372	0.00160535
Sgip1|Q8VD37|180|VARPRRSTPTPELTS|sp|1|806	-0.834798	13.2543	0.000131667	0.001608
Ei24|Q61070|326;330|SSAEKFPSPHPSPAK;KFPSPHPSPAKLKAA|sp|1|340	-0.480013	13.5956	0.000132214	0.00161356
Fam160b1|Q8CDM8|190|RGALSVISEDGPKGQ|sp|1|764	0.540776	12.8814	0.000132281	0.00161356
Ripor1|Q68FE6|748|LTSPAPDSPEQIPKS|sp|1|1223	0.467705	14.2469	0.000132367	0.00161365
Bsn|O88737|2647|RLSRHSDSGSDSKHD|sp|1|3942	1.3174	10.4884	0.000132599	0.00161493
Nsmf|Q99NF2|292|RERSFSRSWSDPTPM|sp|1|532	-0.767701	13.2622	0.000132631	0.00161493
Arhgap23|Q69ZH9|421|YIGYRSYSPSFQRRT|sp|1|1483	-0.538001	13.1025	0.000132962	0.00161799
Bclaf1|Q8K019|339|GKFLKRFTDEESRVF|sp|1|919	0.686148	11.958	0.000133263	0.0016207
Pclo|Q9QYX7|2277|PETGLAPTPSSQTKE|sp|1|5068	-0.75463	13.2451	0.000133779	0.00162562
Sorbs1|A0A286YCQ0|205|ASRRVVRSTQDLSDV|tr|1|684	-0.514724	14.0603	0.000133828	0.00162562
Arid1a|A2BH40|1185|PGMSRSNSVGIQDAF|sp|1|2283	0.527484	12.9529	0.000133925	0.00162583
Ap3d1|O54774|688|FYIKSSPSPQKRYQD|sp|1|1199	-1.30586	13.5068	0.000134538	0.0016323
Xrn1|P97789|1328|KLLKRNESPGTSEAQ|sp|1|1719	-0.519068	13.4344	0.000135245	0.00163964
2900026A02Rik:Kiaa1671|A0A1D5RLN6:Q8BRV5|276:199|KDSTEEKSPRRDESD:KDSTEEKSPRRDESD|tr:sp|1:2|385:308	-0.575517	13.5406	0.000135303	0.00163964
Map4k4|P97820|604|TQKAWSRSDSDEVPP|sp|1|1233	0.426817	14.0775	0.000136275	0.00165043
Pdzd2|A0A087WRL4|279|NSKMKLKSRLSGGVH|tr|1|363	0.46108	11.4342	0.000136665	0.00165417
Speg|Q62407|316|SALLPPPSPRVGKRA|sp|1|3262	-0.571431	12.2404	0.000136847	0.00165449
Iqsec3|Q3TES0|256|ERPGAVGSPRAGPLR|sp|1|1195	-0.415867	13.7815	0.000136853	0.00165449
Pclo|Q9QYX7|2186|VSLDRTITPESRTNA|sp|1|5068	-0.96774	13.464	0.000137096	0.00165621
Trappc9|Q3U0M1|834|VVRPRVESRPTNPSE|sp|1|1148	-0.499379	12.8259	0.000137158	0.00165621
Ctnnd1|P30999|310|GTARRTGTPSDPRRR|sp|1|938	-0.92821	11.5627	0.000138729	0.00167419
Prkd1|Q62101|243|GFEQKSPSESFIGRE|sp|1|918	0.526238	13.0768	0.000138954	0.00167501
Bsn|O88737|301|PPEVGRVSPQPPLST|sp|1|3942	-0.987704	12.7807	0.000138962	0.00167501
Tfe3|Q64092|553|DPLLSSVSPAVSKAS|sp|1|572	-0.621478	12.886	0.000139167	0.00167594
Ahsa2|Q8N9S3|189|NENKLQASPVALGVR|sp|1|331	-0.752527	11.8203	0.000139203	0.00167594
Map2|Q80ZL4|136|ETANLPPSPPPSPAS|tr|1|467	0.606118	13.079	0.000139526	0.00167884
Mical3|Q8CJ19|1171;1179|GVFSPARSPGTEEAK;PGTEEAKSPLATKVK|sp|1|1993	-0.689613	12.5793	0.000139994	0.00168348
Syn1|O88935|666;682|PQLNKSQSLTNAFNL;EPAPPRPSLSQDEVK|sp|1|706	-0.623375	13.349	0.000140982	0.00169436
Map1b|P14873|1251;1260|ERLSPAKSPSLSPSP;SLSPSPPSPIEKTPL|sp|1|2464	-0.44842	12.1744	0.000141365	0.00169796
Mapt|P10637|686|DHGAEIVYKSPVVSG|sp|1|733	0.861238	11.7375	0.000141877	0.00170311
Sgtb|Q8VD33|299|RSRSFSSSADEHSXX|sp|1|304	0.564556	11.9195	0.000142102	0.00170481
Agap2|Q3UHD9|1171;1175|TPSPRRRSSAASLGR;RRRSSAASLGRVDTT|sp|1|1186	-0.6422	11.8479	0.000142377	0.0017071
Nacad|Q5SWP3|1279|DAQRAPGSGQRWESH|sp|1|1504	-0.509444	11.3969	0.000142783	0.00171096
Map1b|P14873|598|DKPVKTESKPSVTEK|sp|1|2464	0.908971	14.4078	0.000143576	0.00171945
Pja1|O55176|32|NQSKRSRSPFASTRR|sp|1|578	-0.703112	12.4615	0.000143847	0.00172169
Atxn2l|Q7TQH0|499|AGSISPASPKLSLTP|sp|1|1049	-0.569148	10.4275	0.000144042	0.00172276
Mtus2|Q3UHD3|1343|RGSSSGPSSPARVST|sp|1|1353	-0.986798	10.5267	0.000144105	0.00172276
Caskin1|Q6P9K8|1402|GQGPRPSSIEEKSTG|sp|1|1431	0.477674	13.413	0.000145175	0.00173453
Swi5|A2AN40|24|LGFRRGESEFSRLYH|tr|1|42	0.847207	12.0393	0.000146116	0.00174475
Osbpl8|B9EJ86|99|MSKSKSESKLYNGSE|sp|1|889	-0.589456	15.6325	0.000146256	0.0017454
Kif1b|Q60575|1645|LVDSRSSSMDQKTPE|sp|1|1816	0.525699	14.8596	0.000146381	0.00174587
Serbp1|Q9CY58|187|GRGDGFDSRGKREFD|sp|1|407	0.802362	11.7077	0.000146855	0.0017505
Ncl|P09405|580|VKGLSEDTTEETLKE|sp|1|707	1.09643	14.899	0.000147783	0.00176039
Ctnna2|Q61301|901|YGTAAVNSPVVSWKM|sp|1|953	-0.512236	14.3495	0.000147857	0.00176039
Flnb|Q80X90|1916|TDDNRRCSQVKLGSA|sp|1|2602	0.696774	12.3547	0.000148375	0.00176553
Utp14a|Q640M1|302|MSLKHQNSGKWAKSK|sp|1|767	1.05167	10.2971	0.000148632	0.00176755
Flrt3:Flrt1|Q8BGT1:Q6RKD8|585:582|AGTKKDNSILEIRET:SGTKKDNSILEIRGP|sp:sp|1:1|649:646	-0.536897	11.4365	0.000149128	0.0017724
Scaf1|Q5U4C3|695|LYDSEGLSADERGGK|sp|1|1256	0.410163	12.9697	0.000149294	0.0017724
Rbm3|O89086|71|MRAMNGESLDGRQIR|sp|1|153	1.09525	11.2911	0.000149342	0.0017724
Src|P05480|21;36|RRRSLEPSENVHGAG;GAFPASQTPSKPASA|sp|1|541	-0.799323	13.7896	0.000149439	0.0017724
Sipa1l1|Q8C0T5|1611|SLPLRRPSYTLGMKS|sp|1|1782	-0.825941	13.9325	0.000149474	0.0017724
Arhgap39|P59281|685|LRKPSSETDIENWAS|sp|1|1107	-0.49286	15.3999	0.000150319	0.00178139
Dpysl2|O08553|514;518;522|SVTPKTVTPASSAKT;KTVTPASSAKTSPAK;PASSAKTSPAKQQAP|sp|1|572	-0.543375	12.3004	0.00015048	0.00178226
Shank2|Q80Z38|1394|RSRSPSPSILQQPIS|sp|1|1476	-1.10803	12.4455	0.000150575	0.00178235
Srrm1|Q52KI8|476|SKMAAADSVQQRRQY|sp|1|946	0.438601	12.0428	0.000151383	0.00179087
Otud4|B2RRE7|544|DKCTRVSSPSKSKKE|sp|1|1107	-0.65148	13.6873	0.000152206	0.00179851
Elavl4|Q61701|38|SNNRNCPSPMQTGAA|sp|1|385	-0.44221	12.6183	0.000152287	0.00179851
Crtc3|Q91X84|329|SGLQSSRSNPSIQAT|sp|1|619	-0.931923	14.6108	0.000152365	0.00179851
Ctnnd1|P30999-2|879|KSDNNYSTLNERGDH|sp|NA|911	-0.490307	13.044	0.000152382	0.00179851
Mark2|Q05512|390|LTNSSAPSPSHKVQR|sp|1|776	-1.11956	11.6219	0.000152636	0.00180047
Relch|Q148V7|193|SLDFARYSDDGNRET|sp|1|1216	0.767431	11.998	0.000152985	0.00180325
Ccdc88a|Q5SNZ0|1588|VHASRPASLDSGRTS|sp|1|1873	0.729638	11.7949	0.000153048	0.00180325
2010300C02Rik|F7B0R9|206|KALVTSGSPAESPLK|tr|1|652	-0.564322	13.5775	0.000154036	0.00181383
Syn1|O88935|510|PLPQRLPSPTAAPQQ|sp|1|706	-0.469824	11.7865	0.000154211	0.00181485
Efnb3|O35393|274|GSFGRGGSLGLGGGG|sp|1|340	0.489305	11.7709	0.000154664	0.00181788
Hars|Q61035|27|GLKEQKASAEQIEEE|sp|1|509	0.596242	13.5364	0.000154718	0.00181788
Arhgap1|Q5FWK3|27|LNQLKLASIDEKNWP|sp|1|439	0.653543	12.6947	0.000154776	0.00181788
Atrx|Q61687|2362|LALSRQASQELDVKR|sp|1|2476	1.14028	13.1621	0.000154825	0.00181788
Kalrn|A2CG49|1752|SPVRRLNSGKADGNI|sp|1|2964	0.80061	11.7987	0.000155073	0.00181974
Arfgap1|Q9EPJ9|292|KGWRDVTTFFSGKAE|sp|1|414	-0.739243	13.967	0.000155398	0.00182251
Ubxn2b|Q0KL01|66|TPPHRLYSGDHKYDG|sp|1|331	0.671328	12.4083	0.000155847	0.00182628
Kti12|Q9D1R2|187|SNPSAVMTPGSEKSA|sp|1|351	-0.569035	12.2536	0.000155899	0.00182628
Cep170|Q6A065|212|EAGASGCSTEAKHVE|sp|1|1588	0.531012	11.4707	0.000157102	0.00183932
Shb|Q6PD21|191|LIKVESASAAGDPPG|sp|1|503	0.765275	11.9378	0.000157341	0.00184106
Rsrc1|Q9DBU6|167|HSIKRGDSGNIKAGL|sp|1|334	0.939458	12.8422	0.000157498	0.0018414
Elfn1|Q8C8T7|773|PEYTCRASPSIWERL|sp|2|828	-0.656587	12.4604	0.000157707	0.0018414
Plekha5|A0A0N4SUV0|467|PIQRGDVTIDRRHRP|tr|1|525	-0.525798	11.8347	0.000157773	0.0018414
Ralgapa1|Q6GYP7|736;739|MRQRSATTTGSPGTE;RSATTTGSPGTEKAR|sp|1|2035	-0.574054	13.1848	0.000157804	0.0018414
Tasor|Q69ZR9|339|LSPLRSNSFNADRNI|sp|1|1610	0.573848	12.6767	0.000157832	0.0018414
Cacna1b|O55017|2109|RRQPSSSSSEKQRFY|sp|1|2327	0.731691	11.7141	0.000157912	0.0018414
Cfap36|Q8C6E0|180|ERKRKKQSSEAKMEE|sp|1|343	0.55561	13.1172	0.000158035	0.00184178
Nav1|Q8CH77|728|SKVASGRSTPAPVNQ|sp|1|1875	-1.20281	11.3347	0.000158676	0.0018482
Elfn2|Q68FM6|750|DSTYSQLSPRHYYSG|sp|1|823	-0.656476	12.0646	0.000159026	0.00185122
Pde4b|G3UWT3|6|XXMKKSRSVMAVTAD|tr|1|166	-0.68139	13.4515	0.000159138	0.00185147
Gramd1b|Q80TI0|56|SSDKSPSTPEQGVQR|sp|1|738	-0.377928	11.9517	0.000159448	0.00185402
Kcnd3|Q9Z0V1|591|PSLTTSRSSLNLKAD|sp|1|655	-0.634263	15.2305	0.000159731	0.00185569
Znf148:Zfp148:2010315B03Rik:Znf281:Zfp358|Q61624:A0A338P6K3:A0A087WRR3:Q99LI5:E9Q8M1|250:208:123:337:177|ERHKRTHSGEKPYQC:ERHKRTHSGEKPYQC:RIHKRTHSGEKPYEC:ERHKRTHSGEKPYKC:SQHRRTHSGEKPYRC|sp:tr:tr:sp:tr|1:1:4:1:1|794:752:151:893:571	1.00099	12.9734	0.000159774	0.00185569
Tcp11l1|Q8BTG3|55|QRVGRPHSSPARLVT|sp|1|509	0.464753	12.4991	0.000160032	0.00185705
Prrc2a|Q7TSC1|1382|DLSKRSFSSQRPGMD|sp|1|2158	-1.03039	11.2854	0.000160073	0.00185705
Dclk2|Q6PGN3|361|SAQGRSSSNVNGGPE|sp|1|756	-0.584192	14.4964	0.000160395	0.00185973
Flrt3|Q8BGT1|632|NNLSESSSNRSYRDS|sp|1|649	-0.877697	10.4998	0.000160617	0.00186124
Kcnq2|Q9Z351-12|760|YGGGNRASTEFLRLE|sp|NA|870	-0.471481	13.1983	0.000161581	0.00187135
Rasgrf2|P70392|717|EHLVDGKSPRLCRKF|sp|1|1189	-0.574974	12.8161	0.000163377	0.00189107
Epb41l4b|Q9JMC8|369|HAFFRLRTPSNSKSA|sp|1|527	-0.757648	11.6698	0.000164472	0.00190267
Znf830|Q8R1N0|216|PLVPHSGSIEKAEIH|sp|1|363	0.471276	11.3994	0.00016493	0.00190688
Epb41l1|Q9Z2H5|684;685|SPDRGACSTPEMPQF;PDRGACSTPEMPQFE|sp|1|879	-0.713041	12.3698	0.000165167	0.00190706
Lzts1|P60853|319|KSKLKPPSQKSQRTQ|sp|2|599	-1.13893	13.6876	0.000165176	0.00190706
Mlip|V9GXA0|474|RKDGDSRTPEKNRNI|tr|1|775	-1.6476	12.5586	0.000165226	0.00190706
Ap2a1|P17426|631|AASALDDSRRDTSSN|sp|1|977	0.528824	11.6638	0.000165322	0.0019071
Cdv3|Q4VAA2|90|GDGGSSRSGDGGSAG|sp|1|281	0.400384	11.7716	0.000165739	0.00191083
Sorbs1|Q62417|576|LPLRVGGSIENLLMR|sp|1|1290	-0.774243	13.4456	0.00016605	0.00191332
Shank1|D3YZU4|788|AISLRSKSMTSELEE|tr|1|2159	-0.543448	13.0039	0.000166836	0.0019213
Pbdc1|Q9D0B6|159|EGYNKAVSVSIQDKE|sp|1|198	1.04949	13.6355	0.000167311	0.00192568
Fam13c|Q9DBR2|315|QLTKHIQSLKRKIRK|sp|1|601	1.1795	10.9158	0.000168386	0.00193697
Tex2|Q6ZPJ0|737;745|PAHSRHSSPSGHLSH;PSGHLSHSRSSSKGS|sp|1|1128	-0.808784	9.20464	0.000168643	0.00193882
Mef2d|Q63943|286|KGLMHHLTEDHLDLN|sp|1|514	0.689803	10.9753	0.000168944	0.00194119
Phrf1|A6H619|622|SGLSRTLSDENRPSR|sp|1|1682	0.450133	11.8371	0.000169845	0.00194953
Shisa6|Q3UH99|457;458|SHTDVFVSTPVLDRY;HTDVFVSTPVLDRYR|sp|1|525	-0.809967	11.5483	0.000169861	0.00194953
Prkcg|P63318|342|KRCFFGASPGRLHIS|sp|1|697	-0.839186	12.3647	0.000170129	0.00195059
Eif5b|Q05D44|9|GKKQKNKSEDSTKDD|sp|1|1216	0.982345	12.1515	0.000170153	0.00195059
Ppp1r3f|Q9JIG4|519|AGGGEGTSPTHALGI|sp|1|799	-0.821841	12.9118	0.00017024	0.00195059
Cep170|Q6A065|717|KALLHSGSSSSKEKS|sp|1|1588	0.826485	12.5076	0.000170493	0.00195239
Plppr4|Q7TME0|417|SMVTFSNTLPRANTP|sp|1|766	-0.448521	12.5536	0.000171073	0.00195793
Fam117b|Q3U3E2|444|DKENGNNSPLPKYAT|sp|1|584	-0.469923	13.4513	0.000171193	0.0019582
Ankfn1|F6X7B3|72|KKHSAPSSPNAAKRL|tr|4|743	-0.651142	11.16	0.000171582	0.00196136
Prkce|P16054|350|RSKSAPTSPCDQELK|sp|1|737	0.670181	12.8777	0.000171661	0.00196136
Mycbp2|Q7TPH6|2911|SSPSGASSPRSSSPQ|sp|1|4749	-0.539896	12.7631	0.000172337	0.00196798
Add2|Q9QYB8|530|VIAEKSRSPSTESQL|sp|1|725	-0.459805	13.0163	0.000173062	0.00197515
Epn1|Q80VP1|453|SLAESVGSPPPAATP|sp|1|575	0.498448	12.6751	0.000173898	0.00198359
Nup153|A0A286YCY7|25|RIDKKNSTVDEKSIS|tr|1|203	0.800606	14.2611	0.000174425	0.00198849
Nav1|Q8CH77|756|ALDSDNISLKSIGSP|sp|1|1875	-0.569384	13.2918	0.000174914	0.00199265
Rnf10|Q3UIW5|41|QQPPRSASAGPAGES|sp|2|804	-0.663179	12.8954	0.000174986	0.00199265
Hecw1|Q8K4P8|937|LRREGSLSPVNSQKV|sp|1|1604	-0.472089	13.1769	0.000175129	0.00199317
Ubap2l|Q80X50|513|KQQKKKTSLTSKIPA|sp|1|1107	0.671554	13.738	0.00017601	0.00200107
Fnbp1|Q80TY0|296|QPMKRTVSDNSLSSS|sp|1|616	0.741582	14.6457	0.00017602	0.00200107
Slc9a1|Q61165|609|PSAVSTVSMQNIHPK|sp|1|820	-0.457275	12.7692	0.000176166	0.00200162
C2cd4cC2CD4|Q5HZI2|203|EVGGALMSPSRYFSG|sp|1|419	-0.822574	13.2289	0.000176791	0.00200726
Cep170|Q6A065|404|EHLRRHHSEQKKKAQ|sp|1|1588	1.41945	11.4856	0.000176888	0.00200726
Afdn|Q9QZQ1|1232|TYTREYFTFPASKSQ|sp|1|1820	-0.391693	14.9673	0.000176957	0.00200726
Jmy|Q9QXM1|134|GPESPLRSPARAKAS|sp|1|983	-0.519226	12.0374	0.000177413	0.00201097
Ndrg2|Q9QYG0|332|LSRSRTASLTSAASI|sp|1|371	0.489019	13.8139	0.000177482	0.00201097
Ildr2|B5TVM2|418|DRESFRHSQQRSKSE|sp|1|661	-0.818145	11.9082	0.000177652	0.00201178
Tppp|Q7TQD2|159|GVTKAVSSPTVSRLT|sp|1|218	-0.617787	11.3913	0.000177936	0.00201388
Gorasp2|Q99JX3|448|PVSDADASEPSXXXX|sp|1|451	-0.754751	12.7011	0.000178466	0.00201876
Map2|P20357|1560|LPPRRGVSGDREENS|sp|1|1828	-0.530187	12.7228	0.000178575	0.00201887
Shisa6|Q3UH99|314|YDLSFSRSYQNLAHL|sp|1|525	-0.443208	12.0646	0.000178853	0.00202089
Ndrg1|Q62433|347|TRSRSHTSEGPRSRS|sp|1|394	0.949025	11.0985	0.00017931	0.00202493
Gpr158|Q8C419|766|TEIPETVSRQCSKED|sp|1|1200	0.906174	12.231	0.000180331	0.00203533
Iqsec2|Q5DU25|1114|NGTLARSSLEDTYGA|sp|1|1478	0.816873	13.7315	0.000180695	0.00203831
Camk2a|P11798|449|GIPRTAQSEETRVWH|sp|1|478	0.971223	11.242	0.000181892	0.00205068
Exosc10|P56960|636|LPLQKQPSLFTEGKE|sp|1|887	0.783967	13.3052	0.000182241	0.00205334
Aatk|Q80YE4|1277|LPLRAGHSPDSSAPE|sp|1|1365	-0.758498	10.798	0.000182329	0.00205334
Synj1:Map7|Q8CHC4:O88735|1131:324|PPPSGARSPAPARKE:PSNLKARSPAPARLW|sp:sp|1:1|1574:730	-1.4087	13.4106	0.00018263	0.00205559
Larp1|Q6ZQ58|759;762|PNYRNARTPRTPRTP;RNARTPRTPRTPQLK|sp|1|1072	-0.61083	12.9684	0.000185631	0.00208716
Numbl|O08919|333|RLNELPSTLQRRTDF|sp|1|604	-0.513042	14.0033	0.000185805	0.00208716
Syngap1|F6SEU4|1070|PPLQRGKSQQLTVSA|sp|1|1340	-0.703875	14.3381	0.000185868	0.00208716
Hnrnpm|Q9D0E1|574|LERMGANSLERMGLE|sp|1|729	0.607729	13.6728	0.000185872	0.00208716
Speg|Q62407|554|PKTSRAVSPAATQPP|sp|1|3262	-0.560947	11.5894	0.000186001	0.00208716
Pdlim5|Q8CI51|111|VKPVPITSPAVSKVT|sp|1|591	-0.619154	14.524	0.000186048	0.00208716
Cep170|Q6A065|1376|PPLVHSKTPEGNNGR|sp|1|1588	-0.493884	11.5872	0.000186211	0.00208783
Anks1b|Q8BIZ1|1095|RANCRKSTEQMKKVP|sp|1|1259	-0.618963	12.1868	0.000187099	0.00209561
Pcnp|Q6P8I4|84|SQTARKASAISIRLG|sp|1|178	1.2223	12.7602	0.000187117	0.00209561
Sorbs2|D3Z0N2|44|ARKESFDSQSLINNQ|tr|1|57	0.841469	16.4681	0.000187213	0.00209561
Rapgef1|Q91ZZ2|267|LNKTTSVSPSAELLP|tr|1|1086	-0.599819	14.0589	0.000187491	0.00209757
Nelfe|P19426|37|LALKKQSSSGPASQG|sp|1|375	0.652592	11.5759	0.000190388	0.00212882
Eif4g3|Q80XI3|164;168|EIMSGGGSRNPTPPI;GGGSRNPTPPIGRPA|sp|1|1579	-0.745494	12.532	0.000190818	0.00213245
Sorcs3|Q8VI51|1209|ATIASSESTKEIPNC|sp|1|1219	-0.89825	12.6591	0.000191497	0.00213796
Dlgap4|B1AZP2|627|SVTRGGITPGPEAPE|sp|1|992	-0.594912	12.0238	0.00019152	0.00213796
Rasal2|D3YUS5|742|TKSLTNPTPIQQQLR|tr|1|1261	-0.653976	15.4566	0.000191632	0.00213804
Kctd8|Q50H33|426|LISKSRETNLSKKKV|sp|1|476	-0.629264	11.5326	0.000191829	0.00213906
Acap2|Q6ZQK5|381;387|LDKKSSPSTGSLDSG;PSTGSLDSGNESKEK|sp|1|770	-0.539471	12.9652	0.000192094	0.00214085
Tut4|B2RX14|131|KAEKVPKSPNLPVKA|sp|1|1644	-0.754733	13.1767	0.000192733	0.00214669
Ralgapa2|A3KGS3|765|QQVPRSSSTSDITER|sp|1|1872	-0.545929	12.5822	0.000192829	0.00214669
Tprgl:Tprg1l|B1AX95:Q9DBS2|14;34:14;34|TVDSAGTSPTAVLAA;AGRPGAGTPLRQTLW:TVDSAGTSPTAVLAA;AGRPGAGTPLRQTLW|tr:sp|1:1|207:266	-0.779675	11.9849	0.000194058	0.00215824
Gramd1a|Q8VEF1|12;14|TPHSGRSSPSSSPSL;HSGRSSPSSSPSLRK|sp|1|722	-0.560932	12.6455	0.000194078	0.00215824
Kiaa1109:4932438A13Rik|A2AAE1:A0A1D5RMC4|2618:2619|RKHRDFRSSDFSRSS:RKHRDFRSSDFSRSS|sp:tr|1:1|5005:2864	-0.515815	11.2746	0.000194593	0.00216279
Epb41l1|A2AUK8|430;437|KRYTMSRSLDGAEFS;SLDGAEFSRPASVSE|tr|1|867	0.829109	11.5033	0.000194792	0.00216382
Arhgap31|A6X8Z5|332|FVRGQRLSVEKATIR|sp|1|1425	0.676689	11.2459	0.000196326	0.00217928
Tanc2|A2A690|236|DENMAASTYSLNKIP|sp|1|1994	-0.46291	14.0025	0.000196397	0.00217928
2010300C02Rik|E9Q3M9|185;194|IKILVSSSRPQSPDH;PQSPDHMSDASISSR|tr|1|1175	-0.595902	12.3943	0.000196617	0.0021797
Prrc2b|Q7TPM1|823|ASSDGPETPSKKSER|sp|1|1486	-0.58741	10.9464	0.000196649	0.0021797
Ildr2|B5TVM2|414|YNKEDRESFRHSQQR|sp|1|661	-0.978319	11.7376	0.000197268	0.00218469
Chrm1|P12657|322|TKQPPKSSPNTVKRP|sp|1|460	-0.555806	14.499	0.000197313	0.00218469
Prrc2c|Q3TLH4|1516|EIAKRSFSSQRPGVD|sp|1|2846	-0.931175	13.0087	0.000197925	0.00219027
Matr3|Q8K310|150|LQLKRRRTEEGPTLS|sp|1|846	0.639807	11.6086	0.000198701	0.00219767
Chml|Q9QZD5|207|HKLVVQDSIEQPKRN|sp|2|621	0.68488	12.1991	0.000198969	0.00219945
Dph1|Q5NCQ5|418|QQGSRGGSPAPACES|sp|1|438	-0.771222	12.6873	0.000199648	0.00220522
Pacs1|Q8K212|526|PLSERTNSSDSERSP|sp|1|961	0.924182	10.4978	0.000199708	0.00220522
Mapt|P10637|648|RVQSKIGSLDNITHV|sp|1|733	1.10468	11.8401	0.000201049	0.00221883
Pde1b|Q01065|18|MLESDCPSPLELKSA|sp|1|535	-0.624782	13.913	0.000201687	0.00222416
Dclk1|Q9JLM8|336;337|KSPSPSPTSPGSLRK;SPSPSPTSPGSLRKQ|sp|1|756	-0.565847	13.1823	0.000201858	0.00222416
Map2|P20357|819;823|LDLAGTRSRLASVSA;GTRSRLASVSADAEV|sp|1|1828	-1.02009	11.3423	0.000201919	0.00222416
Hook1|Q8BIL5|235|KLDQLDGSFDDPNTM|sp|1|728	0.506036	12.4396	0.000201969	0.00222416
Dclk1|Q9JLM8|298;302|SRRGTTKSPGPSRRS;TTKSPGPSRRSKSPA|sp|1|756	-1.13311	8.57509	0.000203241	0.00223682
Chrm4|P32211|252|KSPLMKPSIKKPPPG|sp|2|479	0.552487	12.57	0.000203337	0.00223682
Map2|P20357|238|NLEDRKQSTEPSIVM|sp|1|1828	-1.8253	11.8312	0.000203582	0.00223686
Arhgef11|E9Q0A3|664|ASSLSTRSLENPTPP|tr|1|1475	0.671014	11.9637	0.000203651	0.00223686
Pnmal2|G3X9N3|146|KEAKKAGSSEGAARS|tr|1|661	1.03307	13.4492	0.00020367	0.00223686
Plekha5|A0A0N4SVR9|158|DPSDVRDSPLRLTQT|tr|1|324	-0.724729	11.6436	0.000204144	0.00224086
Mink1|Q9JM52|746|ASTKLDSSPVLSPGN|sp|1|1308	-0.410226	13.2974	0.000204363	0.0022415
Sv2a|Q9JIS5|47|EYSRRSYSRFEEEDD|sp|1|742	0.637852	12.4222	0.000204422	0.0022415
Arfip1:Gm37240|A2RSX9:E9QAY5|100:11|LELVRKWSLNTYKCT:LELVRKWSLNTYKCT|tr:tr|1:4|341:252	0.774281	12.2974	0.000205814	0.00225555
Map2|P20357|588|TRSTELGSDYYELSD|sp|1|1828	-0.598748	13.0133	0.000206825	0.00226439
Bsn|O88737|241|KSQQQLHSPALSPAH|sp|1|3942	-0.615001	12.2575	0.000206843	0.00226439
Lrrc7|Q80TE7|708|NTRMKVGSLQATAKD|sp|1|1490	-0.887628	15.2421	0.000207494	0.0022703
Gps1|Q99LD4|463|GELTPANSQSRMSTN|sp|1|471	0.595136	11.2918	0.000207747	0.00227185
Dmxl2|Q8BPN8|1397;1403|TKRHLSRTISVSGST;RTISVSGSTAKDTVT|sp|1|3032	0.860525	13.7874	0.000208006	0.00227237
Ddhd2|Q80Y98|603|PALQASETAEETEAE|sp|1|699	0.446826	12.7541	0.000208031	0.00227237
Clasp2|Q8BRT1|570|QSSRLSSSVSAMRVL|sp|1|1286	-0.491955	13.547	0.000208128	0.00227237
Neo1|P97798|1175;1179|KKRAACKSVNGSHKY;ACKSVNGSHKYKGNC|sp|1|1493	0.83209	10.6123	0.000208414	0.00227401
Hrh3|P58406|439|LKVQPHGSLEQCWKX|sp|1|445	0.484412	12.8257	0.000208502	0.00227401
Pakap:Akap2|A2API8:O54931|840:799|EKVKPPPSPTTEGPS:EKVKPPPSPTTEGPS|tr:sp|1:1|921:893	-0.453461	12.1643	0.000209542	0.00228401
Camkv|Q3UHL1|436;446|VTPATDRSATPATDG;PATDGRATPATEEST|sp|1|512	-0.464753	14.0708	0.000209804	0.00228401
Necap2|Q9D1J1|254|TKSTGSPSSQSQPGT|sp|1|266	-0.460841	13.8241	0.000209835	0.00228401
Myo5b|P21271|1428|HELTRQVTVQRKEKD|sp|1|1818	0.463015	12.9773	0.000209867	0.00228401
Dlgap3|Q6PFD5|165|APEARSESPSRIRHL|sp|1|977	-0.431389	11.7958	0.000210788	0.00229264
Cmtm4|Q8CJ61|184|VSVRQQSTNDYIRAR|sp|1|208	0.677723	12.532	0.000210885	0.00229264
Ppp6r3|Q922D4|820|AKCTAPLTPSSSPEQ|sp|1|844	-0.658989	12.1969	0.000211254	0.00229474
Aak1|Q3UHJ0|618|GQKVGSLTPPSSPKT|sp|1|959	0.613729	11.524	0.000211303	0.00229474
Map4|P27546|776|ALKPGPKTTPTVSKA|sp|1|1125	-0.684461	13.8105	0.000211967	0.00230072
Yars|A2A7S7|34|LSAGNRDSGAMGDAP|tr|1|564	0.602983	13.4883	0.000212201	0.00230205
Scn3a|A2ASI5|531|PKSESEDSVKRRSFL|sp|1|1947	0.665019	13.643	0.0002124	0.00230298
Stmn1|P54227|16;25|KELEKRASGQAFELI;QAFELILSPRSKESV|sp|1|149	0.741767	10.6607	0.000214406	0.00232324
Arfgap1|Q9EPJ9|384|SNSDGWESWEGASGE|sp|1|414	0.591396	12.8888	0.000214496	0.00232324
Cacnb4|Q8R0S4|423|NVGSTALSPYPTAIS|sp|1|519	-0.555299	12.4816	0.000214878	0.00232614
Syngap1|F6SEU4|780|MARGLNSSMDMARLP|sp|1|1340	-0.517552	12.323	0.000216142	0.00233858
Ralgapa1|Q6GYP7|735;737|PMRQRSATTTGSPGT;RQRSATTTGSPGTEK|sp|1|2035	-0.723358	11.8511	0.000216348	0.00233957
Nbea|Q9EPN1|2128|EGDDDAVSLLQEKEI|sp|1|2936	-0.670594	13.003	0.000216917	0.00234447
Dpysl2|O08553|517;518;521|PKTVTPASSAKTSPA;KTVTPASSAKTSPAK;TPASSAKTSPAKQQA|sp|1|572	-0.504615	13.7292	0.000217374	0.00234777
Prrc2a|Q7TSC1|1012|PRLRRDYSYERVGPT|sp|1|2158	-0.557597	11.1751	0.000217452	0.00234777
Cspg5|Q71M36|541|ESFNIQNSMSPKLEG|sp|1|566	-1.40382	13.6345	0.000218454	0.00235734
Cspg5|Q71M36|543|FNIQNSMSPKLEGGK|sp|1|566	-0.583651	13.2766	0.000219303	0.00236525
Nek4|Q9Z1J2|675|LRLEAKESCEDLQVL|sp|1|792	0.451756	14.8748	0.000219636	0.00236759
Crkl|P47941|251|QKRVPCAYDKTALAL|sp|1|303	0.85071	12.9333	0.000220277	0.00237325
Retreg3|Q9CQV4|250|LRRRALHSERATDSH|sp|1|466	0.585496	11.4416	0.000220496	0.00237435
Cic|Q924A2|1343|AASEDMTSDEERMVI|sp|1|2510	0.933808	12.6063	0.000220627	0.00237451
Ccdc88c|Q6VGS5|1856|PIVGKADSPSPGQGT|sp|1|2009	-0.655932	10.8102	0.000221602	0.00238374
Kcnh7|Q9ER47|296|IFRDRHASEDNGRNV|sp|1|1195	-0.902462	12.4612	0.000221788	0.00238449
Pclo|Q9QYX7|3582|KPLPDDISPQKVLHP|sp|1|5068	-0.52338	13.061	0.000222237	0.00238805
Map2|P20357|1783|GAEIITQSPSRSSVA|sp|1|1828	0.466494	12.2221	0.000222368	0.0023882
Bsn|O88737|1102;1114|RRRERSKTPPSNLSP;LSPIEDASPTEELRQ|sp|1|3942	0.713242	12.3911	0.000222565	0.00238906
Akap12:Fgd6|Q9WTQ5:Q69ZL1|299:604|AGWRKKTSFKKPKED:KDPPKKTSFKKLINV|sp:sp|1:1|1684:1399	0.551046	13.7487	0.000223046	0.00239239
Spag9|Q58A65-2|258|SDISQGGSKATTPAS|sp|NA|1307	-0.579927	13.2467	0.00022311	0.00239239
Cep170|Q6A065|125|QLQLSQKSSESELPK|sp|1|1588	0.857197	13.5202	0.000223772	0.0023981
Slc4a8|Q8JZR6|237|NLIPIVRSFAEVGKK|sp|2|1089	-0.59621	15.4947	0.000223983	0.0023981
Rb1cc1|Q9ESK9|646|KVSTSQASPQSAASP|sp|1|1588	0.398826	12.5133	0.000223995	0.0023981
Arhgap23|Q69ZH9|515|NLGFGDESPEPEARG|sp|1|1483	-0.522624	12.3538	0.000224183	0.00239885
Plxnb1|Q8CJH3|1519|QLENLESSVRDRCKK|sp|1|2119	0.416493	11.9493	0.000224525	0.00240033
Rap1gap2|Q5SVL6|525|EVTKTTFSPPVAAAT|sp|1|712	-0.424019	13.0902	0.000224696	0.00240033
Shisa9|Q9CZN4|337|EDEPRAFSPEHGPAQ|sp|1|424	-0.55625	13.7722	0.000224757	0.00240033
Carmil1|Q6EDY6|1130|DRTEEIKTPEPLEEG|sp|1|1374	-0.49128	12.2716	0.000224792	0.00240033
Rtn4|Q99P72|529|ATMPEGLTPDLVQEA|sp|1|1162	-0.740417	11.1145	0.000225594	0.00240763
Camsap1|A2AHC3|626|TIMAKRPSEGSQPMV|sp|1|1581	0.416862	11.343	0.000225769	0.00240825
Ttc33|Q9D6K7|19|EKVSKATSQQFEAEA|sp|1|262	0.544529	13.1873	0.000225908	0.00240847
Nap1l4|Q78ZA7|5|XXXMAENSLSDGGPA|sp|1|375	0.433502	12.3593	0.00022618	0.00241011
Synj1|Q8CHC4|1147|GGVGAPPSPGVARRE|sp|1|1574	-0.464294	13.1381	0.000226303	0.00241015
Hcn3|O88705|551|RRIGKKNSILQRKRS|sp|1|779	0.580773	13.6434	0.000226429	0.00241024
Pip5k1a|P70182|453|KKFRSGPSFSRRSGP|sp|1|546	-0.496616	13.4658	0.000226853	0.00241349
Osbpl11|Q8CI95|182|SRSFSLASSGNSPIS|sp|1|751	0.449341	13.5613	0.000227343	0.00241745
Syndig1|A2ANU3|137|DGKFIDLSGDDIKIH|sp|1|258	-0.700651	12.3216	0.000228064	0.00242384
Syn1|O88935|666;684|PQLNKSQSLTNAFNL;APPRPSLSQDEVKAE|sp|1|706	-0.537972	13.1504	0.000228271	0.00242478
Osbpl11|Q8CI95|186|SLASSGNSPISQRRP|sp|1|751	-0.540313	13.3025	0.000228594	0.00242591
Arhgap33|Q80YF9|588|GTPTEPTTPKTPASP|sp|1|1305	-0.431882	11.0976	0.000228615	0.00242591
Zdhhc5|Q8VDZ4|454|RSEGTTSTSYKSLAN|sp|1|715	-0.768253	15.7803	0.000228888	0.00242755
Huwe1|Q7TMY8|1694|RLSKNSKSSNGQELE|sp|1|4377	0.457617	13.6633	0.000229398	0.00243169
Dlg3|P70175|386|QVPPTRYSPIPRHML|sp|1|849	-0.63235	13.6722	0.000229911	0.00243462
Map1a|Q9QYR6|500;504|RGEKELSSEPRTPPA;ELSSEPRTPPAQKGA|sp|1|2776	-0.682915	12.4835	0.000229913	0.00243462
Dis3l2|Q8CI75|12|DYKLNLRSPGTPRGV|sp|1|870	-0.842906	11.3488	0.000230291	0.00243623
Shank2|Q80Z38-2|372|ALTLRSKSMTAELEE|sp|NA|1472	-0.674038	13.882	0.000230304	0.00243623
Camsap3|Q80VC9|362;368|NFRHPLLSPGGPQSP;LSPGGPQSPLRGSTG|sp|1|1252	0.469161	12.0012	0.000230603	0.00243813
Cacna1i|E0CXK2|1017|RHHRRTLSLDTRDSV|tr|1|1835	-0.44173	13.2235	0.000231191	0.00244308
Cacng3|Q9JJV5|244;248|SRSTEPRSRDLSPIS;EPRSRDLSPISKGFH|sp|1|315	-0.81174	13.3307	0.000231639	0.00244654
Epb41l1|Q9Z2H5|541;544|RERRLPSSPASPSPK;RLPSSPASPSPKGTP|sp|1|879	0.464908	12.2019	0.000232192	0.00245111
Mecp2|Q9Z2D6|421|EKMPRGGSLESDGCP|sp|1|484	0.521119	16.1148	0.000232971	0.00245596
NA:5730455P16Rik|Q9CYI0:J3KMQ6|8:8|MLPSLQESLDGDEKE:MLPSLQESLDGDEKE|sp:tr|1:1|393:393	0.41875	13.8507	0.000233019	0.00245596
Jmy|Q9QXM1|75|DGSRGPGSPAARGRS|sp|1|983	-0.59999	12.3567	0.000233073	0.00245596
Epb41l1|Q9Z2H5|677;684|ESGGLEDSPDRGACS;SPDRGACSTPEMPQF|sp|1|879	-0.428877	12.3141	0.000233133	0.00245596
Ulk2|Q9QY01|582|PTKHTGSSPRNSDWF|sp|1|1037	-0.898551	11.1938	0.000233961	0.00246342
Phactr1|Q2M3X8|67|IRRVRSKSDTPYLAE|sp|1|580	-0.776033	13.6765	0.000234147	0.0024641
Add1:Add2:Add3|Q9QYC0:Q9QYB8:Q9QYB5|722:710:691|KKKKKFRTPSFLKKS:KKKKKFRTPSFLKKS:KKKKKFRTPSFLKKN|sp:sp:sp|1:1:1|735:725:706	-0.675261	13.6326	0.000235075	0.00247032
Kcnn3|P58391|160|GSRHRQASPLVHRRD|sp|1|732	-0.559918	11.0764	0.000235145	0.00247032
Eml2|E9QK48|150;151|RRVGGYATSPSSPKK;RVGGYATSPSSPKKE|tr|1|841	-0.779732	13.2885	0.000235149	0.00247032
Hs1bp3|Q3TC93|266|PLETTQDSLKLFDDP|sp|1|395	0.63798	13.94	0.000235223	0.00247032
Anks1:Anks1a|A0A3B2WAQ7:P59672|451:472|QEEEEHPYELLLTAE:QEEEEHPYELLLTAE|tr:sp|1:1|1129:1150	0.375388	13.5483	0.000238039	0.00249862
Ncor1|Q60974|509|NQQIARPSQEEKVEE|sp|1|2453	0.585828	12.7854	0.000238665	0.00250389
Prkaa2|Q8BRK8|481|DEVVEQRSGSSTPQR|sp|1|552	-0.456794	11.5224	0.000239147	0.00250556
Dpysl2|O08553|514;517;521|SVTPKTVTPASSAKT;PKTVTPASSAKTSPA;TPASSAKTSPAKQQA|sp|1|572	-0.567481	14.6421	0.000239154	0.00250556
Afdn|Q9QZQ1|566|RVSSASSTAERGMVK|sp|1|1820	-0.640598	12.5298	0.000239192	0.00250556
Pbrm1|Q8BSQ9|948|SGLHRTYSQDCSFKN|sp|1|1634	0.775072	13.1263	0.000240264	0.00251511
Gad1|P48318|71|SAFRERQSSKNLLSC|sp|1|593	0.502612	13.8565	0.000240351	0.00251511
Syn1|O88935|449|LTLGRQTSQQPAGPP|sp|1|706	0.609186	11.6246	0.00024153	0.00252616
Taok3|Q8BYC6|324|RNGPLNESQEEEEDG|sp|1|898	0.653424	12.242	0.000241769	0.00252736
Phactr1|Q2M3X8|104|SLVPGTHTPPIRRRS|sp|1|580	-0.408967	11.4185	0.000241926	0.0025277
Eif3c|Q8R1B4|260|KFLKKAPTTEEDKKA|sp|1|911	0.82789	14.1346	0.000242334	0.00253067
Slc6a15|Q8BG16|687|KIPSEMSSPNFGKNI|sp|1|729	-0.775672	13.2682	0.00024295	0.00253581
Atxn2|O70305|585|STMPKRMSSEGPPRM|sp|1|1285	-0.771736	13.3808	0.000243127	0.00253627
Arhgap39|P59281|402|VYVEQAGSSPKLRAG|sp|1|1107	-0.620922	12.4674	0.000243371	0.00253627
Bsn|O88737|2645;2647|RSRLSRHSDSGSDSK;RLSRHSDSGSDSKHD|sp|1|3942	0.758183	11.3159	0.000243432	0.00253627
Nfx1|B1AY10|81|ASGSKPKSPQGFFQS|sp|1|1114	-0.440502	12.2338	0.000243492	0.00253627
Larp1|Q6ZQ58|762;765|RNARTPRTPRTPQLK;RTPRTPRTPQLKDSS|sp|1|1072	-0.782732	12.3126	0.000243788	0.00253806
Syn3|Q8JZP2|519|PVQGRSTSQQGEEPQ|sp|1|579	0.77635	12.1224	0.000244075	0.00253975
Unc79|Q0KK59|1596|TFEVRVDSPGKPAPR|sp|1|2596	-0.552289	12.9125	0.000247105	0.00256997
Arvcf|P98203|872|SGGFDDSTLPLVDKS|sp|1|962	-0.494696	14.8893	0.000247361	0.00257132
Prrt3|Q6PE13|768|GPWGSAASLGRGRPG|sp|1|971	0.638534	14.5476	0.000247775	0.00257431
Cnr1|P47746|449|SMHRAAESCIKSTVK|sp|1|473	0.647935	13.2394	0.000248096	0.00257629
Ppp1r7|Q3UM45|48|VANLSEQSLKDGVDR|sp|1|361	0.86673	14.4177	0.000248297	0.00257629
Plppr4|Q7TME0|485|SIEMRSSSEPSRVGV|sp|1|766	-0.452964	13.895	0.000248345	0.00257629
Pclo|Q9QYX7|1553|LTRKSSTSFDDDAGR|sp|1|5068	-0.45666	12.859	0.00024858	0.00257742
C2cd5|Q7TPS5-2|284|GCRSTHNSPIHTATG|sp|NA|990	0.662932	10.6946	0.000248773	0.00257811
Mast1|Q9R1L5|895|RARHQQLSGDLAVEK|sp|1|1570	0.408731	13.1806	0.000249594	0.00258531
Slc9a1|Q61165|801|QRIQRCLSDPGPHPE|sp|1|820	-0.451012	12.9493	0.000250126	0.00258762
Ophn1|Q99J31|606|KTVFYTSSLDENKDE|sp|1|802	0.827017	13.686	0.0002502	0.00258762
Sorbs1|Q62417|58;62|TPSSSPVSPQESPKH;SPVSPQESPKHESKS|sp|1|1290	-0.627969	11.9512	0.000250209	0.00258762
Synpr|Q8BGN8|220|DPMEKHSSSYNQGRY|sp|1|265	0.664114	10.259	0.000250325	0.00258762
Kif1a|P33173|1533;1537|VRTPQPCSRPASPEP;QPCSRPASPEPELLP|sp|1|1695	-0.447122	14.0358	0.000250653	0.0025897
Adgrl3|Q80TS3|1222|STESSIGSGKTSGSR|sp|1|1537	0.79399	12.7096	0.000251481	0.00259694
Prcc|Q9EQC8|209|HAFSRKPSDISSDAK|tr|1|491	0.821268	14.5576	0.000251638	0.00259725
Srgap3|Q812A2|1078|SSSSGVGSPAVTPTE|sp|1|1099	-0.782674	14.718	0.000251893	0.00259857
Zdhhc5|Q8VDZ4|455|SEGTTSTSYKSLANQ|sp|1|715	-0.670783	12.6526	0.000252546	0.00260398
Arpp19|P56212|2|XXXXXXMSAEVPEAA|sp|1|112	0.723889	13.8159	0.000252873	0.00260604
Rbmxl1:Gm7324:Rbmx:Aff4|Q91VM5:A0A2I3BRL8:Q9WV02:Q9ESC8|325:325:328:156|GGSRDSYSSSRSDLY:GGSRDSYSSSRSDLY:GGSRDSYSSSRSDLY:RHDRDSYSSSRKKGQ|sp:tr:sp:sp|2:4:1:1|388:388:391:1160	-0.439094	14.327	0.000253157	0.00260765
Plekha5|A0A0N4SUV0|302|RVIQRTNSMQQLEQW|tr|1|525	-0.647345	12.9514	0.000253724	0.00261124
Dclk2|Q6PGN3|61|CSFYRTRTLQALSSE|sp|1|756	-0.401925	12.4254	0.000253762	0.00261124
Phldb1|Q6PDH0|382|QPASIPGSPKFQSPV|sp|1|1371	-0.821481	12.7637	0.000254167	0.00261318
Fam171b|Q14CH0|436|NAKTSSYSPQRKETT|sp|1|825	-0.41724	12.5279	0.000254207	0.00261318
Kcnab2|P62482|9|YPESTTGSPARLSLR|sp|1|367	-0.487489	13.1421	0.000256326	0.00263364
Fxr1:Fxr2|Q61584:Q9WVR4|602:621|DYISRAESQSRQRNL:DYISRAESQSRQRPL|sp:sp|1:1|677:673	-0.571652	12.4455	0.000256626	0.00263439
Mapt|P10637|644|DFKDRVQSKIGSLDN|sp|1|733	0.970895	12.5641	0.000256658	0.00263439
Rbm26|Q6NZN0|523|PNFNRTNSPGFQKKV|sp|1|1012	0.681897	14.1784	0.0002575	0.00263984
Arhgef12|Q8R4H2|58|SKKTKSSSEESRSEI|sp|1|1543	0.910839	10.053	0.000257538	0.00263984
Pwwp3a|Q6DID5|283|SGNIRPLSASERSRG|sp|1|682	-0.508267	12.2737	0.000257622	0.00263984
Dlgap2|Q8BJ42|456|ESGESDSSPKTSPTV|sp|1|1059	0.715818	11.7722	0.000257707	0.00263984
Pclo:Bsn|Q9QYX7:O88737|1766;1772:1108;1114|KTPPSNLSPIEDASP;LSPIEDASPTEELRQ:KTPPSNLSPIEDASP;LSPIEDASPTEELRQ|sp:sp|1:1|5068:3942	0.600634	12.7414	0.00025824	0.00264381
Sptbn2|Q68FG2|2199|SPMPQSRSSEAAHGA|tr|1|2388	-0.531629	12.1098	0.000258353	0.00264381
Synj1|D3Z656|1339|QSLPSDSSPQLQVKI|tr|1|1607	-0.481304	13.988	0.000258972	0.00264881
Pebp1|P70296|185|PKLYEQLSGKXXXXX|sp|1|187	0.644701	12.9786	0.000261228	0.00267055
Cxadr|P97792|359|PVMIPAQSKDGSIVX|sp|1|365	0.410752	10.467	0.000263033	0.00268766
U2af2:Lysmd3:Mycbpap|P26369:Q99LE3:Q5SUV2|55:55:863|NRDQRSASRDRRRRS:EKVRRSASRDRLDDI:KKVVKSASRDRLLSE|sp:sp:sp|1:2:1|475:305:932	0.713245	13.056	0.000263262	0.00268804
Dtna|Q9D2N4|501|HEQASQPTPEKAQQN|sp|1|746	-0.465699	12.0323	0.000263334	0.00268804
Dctn2|Q99KJ8|300|EIAKHKASVEDADTQ|sp|1|402	0.966508	13.3544	0.000264017	0.00269366
[truncated: 18,396 more rows]

## Sheet: IV-Intensities
Phosphopeptide	Low_K_R1	High_K_R1	Low_K_R2	High_K_R2	Low_K_R3	High_K_R3	Low_K_R4	High_K_R4
Eif3j1|Q3UGC7|14|AAAAAGDSDSWDADT|sp|2|261	13.2117	13.3056	13.2694	13.2943	12.9312	13.2449	13.2613	13.3265
Foxk2|Q3UCQ1|8|MAAAAALSGAGAPPA|sp|1|651	12.2544	12.2994	12.3273	12.2701	12.3079	12.2283	12.1701	12.3409
Mecp2|Q9Z2D6-2|30|EERLEEKSEDQDLQG|sp|NA|501	12.4016	12.3178	12.2774	12.286	12.3903	12.54	12.4171	12.3571
Vps51|Q3UVL4|18|LGSGPGDSPEGPEAD|sp|1|782	11.3368	11.1683	11.386	11.4683	11.1975	11.3278	11.1136	11.181
Rasa2|P58069|11|AAPAAAASPEAPAVS|sp|1|847	11.0262	11.4673	11.2689	11.1737	11.2946	11.0754	11.4016	11.0718
Srrm3|Q80WV7|352|DKAAAAPTPPARGKD|sp|2|648	12.0061	12.0829	12.0598	12.0635	12.1565	11.897	12.1344	12.0616
Psmd4|O35226|250|AAEAGIATPGTEDSD|sp|1|376	13.4487	13.5003	13.3564	13.4385	13.4566	13.351	13.734	13.4121
Psmd4|O35226-2|250|AAEAGIATPGTEGER|sp|NA|379	12.8133	12.9952	12.7888	12.6718	12.8186	12.9853	13.0684	13.0788
Psmd4|O35226-2|259|GTEGERDSDDALLKM|sp|NA|379	12.9916	12.9802	12.9797	12.9693	13.0293	13.0222	12.8979	13.0811
Samd1|D3YXK1|150|AAATAPPSPGPAQPG|sp|1|519	10.936	11.1319	11.0486	10.878	10.9773	11.123	11.0685	11.091
Srgap3|Q812A2|895|RAAACPSSPHKIPLS|sp|1|1099	14.9151	13.9985	15.0373	14.2872	14.8431	14.1375	14.5529	14.0558
Apex1|P28352|18|DDGEEPKSEPETKKS|sp|1|317	13.9745	13.9305	14.0699	14.0046	14.1958	14.0666	13.784	13.8038
Tspyl5|Q69ZB3|41|HDEKPPQSPRLGEDS|sp|2|406	13.2952	12.7972	13.3983	12.7058	13.4409	12.8153	13.4144	12.7672
Septin6|Q9R1T4|418|SQAGGSQTLKRDKEK|sp|1|434	12.353	12.9116	12.2363	12.72	12.57	12.3787	12.7376	12.7811
Septin6|Q9R1T4|411|ELLQSQGSQAGGSQT|sp|1|434	13.5535	13.9814	13.5437	13.9333	13.3244	13.6987	13.6496	14.0541
Septin6|Q9R1T4|416|QGSQAGGSQTLKRDK|sp|1|434	13.0829	13.5633	13.1282	13.443	13.0341	13.1979	13.1313	13.6055
Septin6|Q9R1T4|408|AAAELLQSQGSQAGG|sp|1|434	11.9605	12.2373	11.8656	12.2024	11.9498	11.9907	12.0563	12.3534
Lzts2|Q91YU6|572|AAAGAGGSLRAQVER|sp|1|671	12.7708	12.6462	12.5965	12.7952	12.5995	12.5633	12.5786	12.8166
Snapin|Q9Z266|14|AAVSGAGTPVAGPTG|sp|1|136	10.401	11.1653	10.7817	10.7321	10.6312	10.6655	10.9345	10.6851
Snapin|Q9Z266|6|XXMAAAGSAAVSGAG|sp|1|136	11.7139	11.6668	11.5056	11.7161	11.8247	11.7699	11.7573	11.6554
Eif2ak4|Q9QZ05|230|AAILHGGSPDFVGNG|sp|1|1648	12.2863	12.6349	12.555	12.7516	12.4561	12.3716	12.3066	12.1927
Kcnq5|Q9JK45|79|GGGGLRESRRGKQGA|sp|1|933	13.4515	13.4217	13.4448	13.2981	13.2126	13.3309	13.3797	13.5625
Znf579|Q80VM4|486|LQTQASQSPQPPQPL|sp|1|562	12.7134	12.6694	12.7045	12.6972	12.8676	12.9616	12.6231	12.6392
Efnb1|P52795|283|AAALSLSTLASPKGG|sp|1|345	14.592	14.0506	14.6428	14.0256	14.6214	13.8976	14.6225	14.0195
Efnb1|P52795|286|LSLSTLASPKGGSGT|sp|1|345	14.3217	13.897	14.3998	13.8836	14.4051	13.6337	14.4016	13.755
Efnb1|P52795|282|RAAALSLSTLASPKG|sp|1|345	11.3204	11.1853	11.1873	11.3517	11.4065	11.2266	11.1528	11.2991
Rbx1|P62878|9|AAAMDVDTPSGTNSG|sp|1|108	12.3847	12.2433	12.102	12.3713	12.1455	12.2588	12.2423	12.6057
Sept11:Septin11|A0A0J9YTY0:Q8C1B7|417:417|QQSGAQQTKKDKDKK:QQSGAQQTKKDKDKK|tr:sp|1:1|425:431	12.4609	12.7707	12.5583	12.5517	12.468	12.4839	12.546	12.8123
Itm2c|Q91VK4|39|PAAEILLTPAREERP|sp|1|269	11.9414	11.7102	11.9829	11.785	12.0285	11.6116	11.8784	11.5845
Kndc1|Q0KK55|843|KAAASPSSPRGSDGH|sp|1|1742	11.9146	11.7957	12.0661	11.9544	12.2413	11.8245	11.7522	11.3904
Stk39|Q9Z1W9|413|EEGKAAASQEKSRRV|sp|1|556	13.0313	13.3307	13.1532	13.2294	13.2044	13.1359	13.221	13.1316
Tsc2|Q61037|1491|KSRAAASSAEKVPGI|sp|1|1814	12.8044	13.4085	12.6598	12.9724	12.6315	12.7261	13.3227	13.5247
Nolc1|E9Q5C9|238|SSSSSDDSEEEKKAA|sp|1|702	11.7966	11.6011	11.8587	11.6757	11.7636	12.0145	11.5671	11.706
Caskin1|Q6P9K8|1363|PVASDCASPGDSARQ|sp|1|1431	12.1306	11.836	11.9263	11.8071	12.1305	11.5237	12.4179	11.868
Dot1l|F7CVL0|156|ATEAPADSGAEEEKS|tr|1|1202	11.9904	12.1265	12.2006	11.9885	12.3138	12.3778	11.9199	12.0449
Camkv|Q3UHL1|470|PAAKAAATPEPAVAQ|sp|1|512	12.5484	12.2098	12.567	12.1044	12.7154	12.1611	12.5673	12.3131
Marcksl1|P28667|151|KAAATPESQEPQAKG|sp|1|200	11.8474	13.1133	12.245	11.9948	12.4629	12.8488	13.0341	12.5566
Marcksl1|P28667|148|QEGKAAATPESQEPQ|sp|1|200	12.6857	13.4625	12.9264	12.705	13.0954	13.3421	13.5072	13.1435
Marcksl1|P28667|148;151|QEGKAAATPESQEPQ;KAAATPESQEPQAKG|sp|1|200	10.9308	11.1666	10.7545	10.9369	11.1627	11.0491	11.3037	11.1674
Pgm2|Q7TSV4|5|XXXMAAATPTETPAP|sp|1|620	10.8443	11.2133	10.9088	11.4331	11.0194	10.6564	10.9622	10.971
Tomm22|Q9CPQ3|15|AGAGEPLSPEELLPK|sp|1|142	10.1736	10.2352	10.3363	10.2443	10.266	9.79482	10.1266	10.2747
Zfp532:Znf532|S4R1H5:Q6NXK2|313:313|SPKAADKSPESQNLI:SPKAADKSPESQNLI|tr:sp|1:1|779:1036	14.2699	14.35	14.3522	14.3745	14.5575	14.4909	14.2676	14.1803
Srpk2|O54781|332|AADLEDTTEEETAKD|sp|1|681	13.4223	13.4974	13.4083	13.4205	13.3958	13.4863	13.4848	13.5371
Mbd1|Q9Z2E2|556|KAADPDLSPVKQEPP|sp|1|636	14.0131	13.9938	13.874	14.3047	14.0608	14.1968	13.8159	14.0217
Ybx1|P62960|312|DPPAENSSAPEAEQG|sp|1|322	12.1675	12.6749	12.6446	12.5179	12.6278	12.6864	12.0336	12.3921
Tom1|O88746|462|DRLPNLASPSAEGPP|sp|1|492	12.0128	11.9242	11.9878	11.7168	12.0349	11.9638	12.1645	11.9459
Tom1|O88746|464|LPNLASPSAEGPPRP|sp|1|492	12.6453	12.3041	12.5486	12.2484	12.5331	12.3168	12.6943	12.3788
Tom1|O88746|472|AEGPPRPSPGTAPRR|sp|1|492	12.5895	12.3772	12.3319	12.5249	12.6283	12.5418	12.4111	12.3458
Tom1|O88746|464;472|LPNLASPSAEGPPRP;AEGPPRPSPGTAPRR|sp|1|492	11.4745	11.2102	11.4565	11.1218	11.6686	11.0972	11.6786	11.0277
Toe1|Q9D2E2|5|XXXMAADSDDDVPPV|sp|1|511	13.3318	13.2915	13.3364	13.3088	13.2942	13.5047	13.204	13.3486
Wiz|O88286|1549|SGERPLATSPPGTVK|sp|1|1684	14.3085	14.3124	14.4055	14.3917	14.4005	14.5603	14.1388	14.2422
Kazn|Q69ZS8-2|8|MRAADSGSWERVRQL|sp|NA|414	12.6414	12.3534	12.4818	12.396	12.3824	12.3779	12.4629	12.4037
Raver1|Q9CW46|14|VTHRPPLSPEAEAEA|sp|1|748	12.6624	12.4342	12.2525	12.5987	12.5466	12.4929	12.5954	12.8197
Ttc1|Q91Z38|69|CFHDCSASFEEEQPG|sp|1|292	12.0198	12.385	12.0021	12.5309	11.9899	12.4935	11.9123	12.437
Ttc1|Q91Z38|67|EECFHDCSASFEEEQ|sp|1|292	12.5068	12.855	12.5174	12.9126	12.2588	12.8725	12.5027	12.9539
Apba1|B2RUJ5|317|PGGGHPDSPGLPAPA|sp|1|842	10.3836	11.2512	10.5182	10.6925	10.1248	11.1623	10.769	11.4161
Apba1|B2RUJ5|309|QDLERAPTPGGGHPD|sp|1|842	12.694	13.0714	12.8538	12.7977	12.9055	12.8676	12.8477	13.0242
Apba1|B2RUJ5|309;317|QDLERAPTPGGGHPD;PGGGHPDSPGLPAPA|sp|1|842	11.5163	11.629	11.522	11.6624	11.6862	11.7106	11.5258	11.6046
Slc6a11|P31650|21|AAEEARGSETLGGGG|sp|1|627	10.8372	10.9973	11.1049	10.6801	10.487	10.8394	11.0029	11.0738
Dmxl2|Q8BPN8|930|AKAAEGISSDSLLSV|sp|1|3032	13.3417	13.1367	13.503	12.8846	13.3754	12.828	13.639	13.0056
Spindoc|Q05AH6|313|PQNPSSASPPGLRGT|sp|1|381	12.0301	12.0159	11.9731	11.9629	12.1054	11.8262	12.1087	12.0637
Carmil1|Q6EDY6|1130|DRTEEIKTPEPLEEG|sp|1|1374	12.3869	12.0957	12.6224	12.0223	12.6072	12.0799	12.4526	11.906
Wdhd1|P59328|821|AELAETQSEEEKEED|sp|1|1117	12.6337	12.946	13.1448	12.8828	12.9729	13.1385	12.4213	12.7075
Ksr1|Q61097|411|AAEPHFGTLPKALTK|sp|1|873	14.5303	14.4687	14.5929	14.4667	14.4195	14.3913	14.5555	14.465
Map4|P27546|617|TLPIDAPSPLENLEQ|sp|1|1125	13.8615	13.8446	13.7935	13.6423	13.8577	13.8073	14.0318	14.008
Cnr1|P47746|449|SMHRAAESCIKSTVK|sp|1|473	12.9859	13.3767	12.7272	13.7388	13.1373	13.5682	12.8114	13.5698
Srrm2|Q8BTI8|1264|PAVASCWSGPQVSPE|sp|1|2703	13.2927	13.4342	13.3711	13.5031	13.4122	13.4447	13.1736	13.4425
Srrm2|Q8BTI8|1269|CWSGPQVSPEHKELS|sp|1|2703	12.5647	12.6575	12.534	12.4906	12.6706	12.6564	12.5677	12.7686
Tom1l2|Q5SRX1|479|ETVPDLPSPPTEAPA|sp|1|507	12.4385	12.3888	12.3913	12.3365	12.3488	12.3647	12.4728	12.4965
Map4|P27546|231|SKAAEVESVKEQLPA|sp|1|1125	13.5953	13.6934	13.5942	13.3102	13.5958	13.5455	13.9505	13.6686
Ulk1|O70405|715|TQASDSGSTDSLQEK|sp|1|1051	13.1143	13.0016	12.9588	13.1463	13.1509	13.0199	13.1426	13.0094
Ncam1|P13595|774|AAFSKDESKEPIVEV|sp|1|1115	13.6184	14.0464	13.8543	13.5376	13.891	13.7298	14.0674	13.9877
Ncam1|P13595|770|EEGKAAFSKDESKEP|sp|1|1115	13.4696	13.805	13.6461	13.6761	13.4237	13.6141	13.7281	13.7599
Ncam1|P13595|770;774|EEGKAAFSKDESKEP;AAFSKDESKEPIVEV|sp|1|1115	15.184	15.511	15.2393	15.227	15.3811	15.2951	15.5182	15.5705
Ncam1|P13595|774;783|AAFSKDESKEPIVEV;EPIVEVRTEEERTPN|sp|1|1115	13.3984	13.1901	13.1886	13.2423	13.5797	13.2111	13.5916	13.2697
Samd4b|Q80XS6|271|TPDHAPLSPQSSVAS|sp|1|687	11.5526	11.656	11.5373	11.6722	11.6496	11.6521	11.5101	11.6282
Frmd4a|Q8BIE6|785|LGSASSGSMPNLAAR|sp|1|1020	12.7717	12.8275	12.7876	12.7596	12.871	12.7633	12.931	12.79
Bag6|Q9Z1R2|1103|AGARPLTSPESLSRD|sp|1|1154	13.9214	14.3515	14.1395	14.2417	13.8558	14.1376	14.1757	14.1556
Cacna1a|P97445|2329|PRAAGCASPRHGRRL|sp|1|2368	13.0748	12.4995	12.6345	12.6764	12.7898	12.4922	13.1432	12.6989
Cic|Q924A2|2221|SGRAAGDTPERKEVT|sp|1|2510	12.3843	12.6692	12.3725	12.4016	12.4876	12.6704	12.594	12.6929
Ktn1|Q61595|1290|VIENSDISPEMESPE|sp|1|1327	13.8153	13.9096	13.9185	13.9247	14.0222	14.0055	13.6529	13.7447
Ktn1|Q61595|1295|DISPEMESPEKETMS|sp|1|1327	14.3864	14.4435	14.3942	14.4936	14.3757	14.5121	14.3422	14.393
Hlcs|Q920N2|73|KAAGEGPSPRRRGCA|sp|1|722	12.6342	12.4364	12.7433	12.3977	12.5419	12.637	12.6214	12.3138
Otud7a|Q8R554|749|RAAGGAASPGPGGGA|sp|1|926	11.7849	11.3095	11.6209	11.341	11.38	11.1511	11.8097	11.6481
Golph3|Q9CRA5|35|AAGGGGGSGEDEAQS|sp|1|298	10.0582	10.4879	10.4222	10.1856	9.67604	10.0912	10.4117	10.1619
Pgm5|Q8BZF8|122|GGIILTASHCPGGPG|sp|1|567	12.677	12.4126	12.5968	12.7603	12.4828	12.5733	12.2621	12.2753
Sh3bp5l|Q99LH9|13|KAAGGRETPQGELRS|sp|1|392	12.443	11.8667	12.2858	11.8957	12.0734	11.8966	12.4232	11.999
Ccdc85a|Q5SP85|24|SAPAGASTPTGVDDL|sp|1|500	13.0508	13.0242	12.9794	13.0023	13.0152	12.9234	12.9161	13.2784
Lzts2|Q91YU6|175|RAAGLSGSQGSLTQL|sp|1|671	12.7841	11.7209	11.9738	12.2921	12.3019	12.03	12.553	12.1919
Atxn1|P54254|213|AGLVNPGSPPPPTQQ|sp|1|791	10.3391	10.7803	10.5669	10.7184	10.356	10.5042	10.4497	10.6349
Inpp5j|P59644|266|RAAGPATSPPRAQAF|sp|1|1003	13.3045	12.471	13.3092	12.7773	13.4926	12.593	12.9623	12.3868
Ajm1|A2AJA9|631|TLLAPSRSPPASAGS|sp|1|974	10.1685	10.5604	10.2332	10.6575	10.1855	10.3561	10.2624	10.4654
Amer2|Q8CCJ4|225|LVLPGSLTASLECVK|sp|1|672	16.501	16.2359	16.4917	16.3483	16.353	16.2975	16.6322	16.1758
Bsn|O88737|55|ARAAGPPTPGLGPVP|sp|1|3942	12.8653	12.6446	12.7267	12.6068	12.7403	12.5422	12.9931	12.7478
Ctnnd2|O35927|206|GQSFSQGTTGRAGHL|sp|1|1247	12.0737	11.8534	12.0449	11.7278	12.0834	12.0368	12.0805	11.9148
Adam19|O35674|820|LNRAAGSSPEAGARI|sp|2|920	12.2262	11.9855	12.3674	11.9761	12.1213	12.1768	12.1554	11.828
Sec61b:Gm10320|Q9CQS8:E9PW43|30:47|AARAAGSTVRQRKNA:AARAAGSTVRQRKNA|sp:tr|1:3|96:113	11.9161	12.328	12.04	12.265	12.0982	12.5643	11.9149	12.1441
Rab11b|P46638|190|DRAAHDESPGNNVVD|sp|1|218	13.3534	12.5334	12.7128	13.1687	13.5318	13.1113	13.1148	12.724
Zmym4|A2A791|121|RRAAHQESDNENEIQ|sp|1|1549	14.6956	14.6725	14.7414	14.9491	14.8215	14.9288	14.424	14.6838
Raf1|Q99N57|642|NACTLTTSPRLPVFX|sp|1|648	13.4914	13.5929	13.5997	13.474	13.568	13.6091	13.5748	13.5688
Apc2|Q9Z1K7|913|RLKAAHTSLSNDSLN|sp|1|2274	10.6329	10.5867	10.6361	10.641	10.576	10.4332	10.3972	10.8131
Rbm17|Q8JZX4|222|EEPDRPRSPTGPSNS|sp|1|405	11.4123	11.3949	11.3814	11.4885	11.2805	11.0746	11.348	11.576
Oxsr1|Q6P9R2|359|AAISQLRSPRVKDSL|sp|1|527	11.43	10.7714	11.2964	10.6775	12.2558	11.0534	11.6621	10.4512
Nolc1|E9Q5C9|563|NGKAAKESEEEEEEE|sp|1|702	13.6515	13.572	13.6982	13.6211	13.8417	13.9722	13.5314	13.5766
Nolc1|E9Q5C9|572|EEEEEEETEEKKKAA|sp|1|702	15.3902	15.9092	15.9062	15.1566	16.0886	16.2822	15.5374	15.6589
H1-5:H1-3|P43276:P43277|186:189|KPKKAAKSPAKPKAV:KPKKAAKSPAKAKAP|sp:sp|1:1|223:221	13.1451	13.182	13.9428	12.0468	13.7721	14.3897	13.3146	12.5622
Psd|Q5DTT2|285|RAAKYSETDLDKVPL|sp|1|1024	13.406	13.5993	14.5807	12.8993	13.8677	13.0518	14.0743	12.5282
Kcnc1|P15388-3|527|PHIDQALTPDEGLPF|sp|NA|585	14.219	13.486	13.9657	13.9946	14.1924	13.3091	13.7638	13.7204
Cplx2|P84086|93|LEQPCEGSLTRPKKA|sp|1|134	13.7484	13.0447	13.4388	13.7632	12.8582	13.2501	13.4792	13.1872
Stard3nl|Q9DCI3|218|PPESEAGSEEEAEEK|sp|1|235	12.0517	11.9552	11.9786	12.2196	12.2976	12.416	11.73	12.1066
Ccdc43|Q9CR29|137|LAQYADVTDEEDEAD|sp|1|222	13.5551	14.2494	14.0349	13.6635	13.9864	13.9058	13.834	13.8041
Ccdc43|Q9CR29|133|KAALLAQYADVTDEE|sp|1|222	14.4284	14.2479	14.1916	14.4998	14.194	14.3425	14.4439	14.3058
Sema6b|O54951|710|LDTGLLPTPEQTPLP|sp|1|886	14.0474	14.0729	14.0711	14.0495	14.0774	13.9146	14.142	13.9867
Elac2|Q80Y81|797|LLTQQADSPEDREPQ|sp|1|831	12.4675	12.6021	12.6246	12.6897	12.6685	12.6954	12.3116	12.4333
Amph|Q7TQF7|500|LPAGEGGSPEGAKID|sp|1|686	12.9331	12.9855	12.8721	12.9875	13.0551	12.9869	12.9143	13.0097
Htt|P42859|1159|LTNPPSLSPIRRKGK|sp|1|3119	12.3765	11.3932	12.4982	11.412	12.4506	11.2686	12.4669	11.2008
Foxo3|Q9WVH4|283|APESADDSPSQLSKW|sp|1|672	13.2866	12.9095	13.4157	13.2167	13.4791	13.3502	12.9254	12.581
Vps13d|V9GX23|1741|AALSHSGSPGVVPEG|tr|1|3211	12.9008	12.9965	12.9053	12.9112	13.1443	12.865	12.8852	13.0355
Taf3:Zfp831|Q5HZG4:A2ADM8|291:455|KSPKAALSPARLGSP:SRRRAALSPARSTFT|sp:tr|1:4|932:1628	11.6219	11.826	11.7166	11.8682	11.7375	11.7659	11.6	11.5945
Mast1|Q9R1L5|1414|ALAKAALSPVQEHET|sp|1|1570	11.0389	10.6925	11.0436	10.6091	10.8062	10.5935	11.0741	10.8529
Eif4g1|Q6NZJ6|1238|SPPKAALSVDEVEKK|sp|1|1600	12.2994	11.7215	12.3573	11.7957	11.6415	11.6618	12.1865	11.8996
Srcin1|Q9QWI6-2|959|RAALTQYSAKDINRL|sp|NA|1216	11.7207	11.9015	11.5032	11.8809	11.7493	11.8905	11.8931	11.9535
Map1a|Q9QYR6|1370|AALVQRDSVMHQKDE|sp|1|2776	12.9317	13.3702	13.0116	13.397	12.516	13.3852	13.1026	13.2095
Nipbl|Q6KCD5|350|AMYDIISSPTKDSTK|sp|1|2798	13.2896	13.2436	13.4197	13.382	13.4247	13.4205	13.2454	13.0322
Cdv3|Q4VAA2|51|SRPGDGGSLGSGARS|sp|1|281	11.9954	11.5007	11.4839	12.0064	11.9187	11.828	11.6437	11.8197
Camk4|P08414|308|ANFVHMDTAQKKLQE|sp|1|469	13.1675	13.8293	13.0433	13.6129	13.048	13.558	13.3665	13.9963
Tppp|Q7TQD2|15|PAKAANKTPPKSPGD|sp|1|218	12.1575	12.8379	12.4694	12.5744	12.2331	12.4378	12.2252	12.7105
Tppp|Q7TQD2|19|ANKTPPKSPGDPARA|sp|1|218	12.7642	12.7116	12.8856	12.238	12.8412	12.5376	12.9497	12.7246
Tppp|Q7TQD2|15;19|PAKAANKTPPKSPGD;ANKTPPKSPGDPARA|sp|1|218	15.4014	14.2635	15.5125	14.1028	15.6911	14.3206	15.2409	14.3521
Rapgef4|Q9EQZ6|492|RAANQGNSQPQQKYT|sp|1|1011	9.41406	8.94532	8.95697	9.05916	9.45487	9.13467	9.29301	9.44447
Prkcg|P63318|655|TRAAPALTPPDRLVL|sp|1|697	13.61	13.8081	13.4306	13.6455	13.3333	13.2548	13.8828	13.9185
Msantd2|Q6NZR2|13|GSELPANSPLKIPKM|sp|1|559	12.1992	12.3881	12.4231	12.6507	12.4804	12.4087	12.0053	12.0844
Lmf1|Q3U3R4-2|7|XMAAPEGSLRKRKVG|sp|NA|567	11.4512	12.2682	11.5796	12.2061	11.7912	12.0171	11.5079	11.9769
Otud7a|Q8R554|771|GGPTPGRSPPAPARQ|sp|1|926	11.3843	11.5122	11.3825	11.4413	11.8044	11.217	11.5649	11.3189
Nup155|Q99P88|992|QSKAAPQSPSVPKKP|sp|1|1391	13.2661	13.0178	13.2849	13.1264	13.2636	13.0831	13.1024	13.0501
Scarf2|P59222|683|AGRKAAPSPSGRKRT|sp|1|833	12.0117	11.255	11.6453	11.6255	11.6299	11.7216	11.4121	11.5284
Cux1|P53564|1332|APSSEGDSCDGVEAT|sp|1|1515	11.6073	11.6725	11.5855	11.6996	11.5766	11.7734	11.6211	11.6322
Lsm11|Q8BUV6|105|ARRRAAPTPDPERIQ|sp|1|361	11.4177	10.8549	11.6021	11.2339	11.6174	10.9421	10.9893	10.7047
Mlh1|Q9JK91|469|QKAAPTSSPGSSRKR|sp|1|760	12.535	13.1983	13.1019	12.8685	12.4984	12.8971	12.7208	12.7762
Dock7|Q8R1A4|945|APWGSNPSPSAESTQ|sp|1|2130	12.4227	12.1337	12.3431	12.1898	12.2286	12.0803	12.2756	12.3435
Reps1|O54916|674|LRAAQADSKAEEKTA|sp|1|795	11.6381	12.846	11.3982	12.9185	11.3574	12.7827	11.6149	13.0987
Tulp4|Q9JIL5|565|AAQEISRSPRLPMRK|sp|1|1547	13.6075	12.6617	13.361	12.8504	13.501	12.7448	13.4498	12.8827
Srcin1|Q9QWI6-2|1151|AAQGPAGSPDKGKHG|sp|NA|1216	11.7598	11.5458	11.8334	11.5521	11.6744	11.6662	11.6746	11.6479
Gap43|P06837|193|PTETAESSQAEEEKD|sp|1|227	13.4259	13.6252	13.2957	13.3037	13.1658	13.4977	13.8212	13.8505
Gap43|P06837|192|PPTETAESSQAEEEK|sp|1|227	12.9298	12.9375	12.7926	12.7041	12.6158	12.9225	13.2042	13.208
Gap43|P06837|189;192|AAQPPTETAESSQAE;PPTETAESSQAEEEK|sp|1|227	12.8643	12.8602	12.7453	12.6618	12.8303	12.6082	13.1453	12.9689
Csnk1a1|Q8BK63-2|321|GQGQQAQTPTGFXXX|sp|NA|325	10.7804	10.6393	10.8181	10.6597	10.852	10.4699	10.8935	10.5327
Csnk1a1|Q8BK63|321|GQGQQAQTPTGKQTD|sp|1|337	11.617	11.5212	11.5213	11.4304	11.3109	11.2828	11.6452	11.8643
Nkx2-1|P50220|255|QQQAQQQSPRRVAVP|sp|2|372	9.25318	8.90476	8.92436	9.49819	9.43501	8.88318	9.28263	8.66057
Pbrm1|D3Z1N4|1468|QQQQPSASPRAGTPV|tr|1|1652	10.323	10.332	10.5523	10.6155	10.2948	10.4844	9.97383	10.1294
Aqp4|P55088|273|FSKAAQQTKGSYMEV|sp|1|323	15.0107	14.3862	15.4001	15.0463	15.5228	14.9231	14.0337	13.7686
Aqp4|P55088|276|AAQQTKGSYMEVEDN|sp|1|323	13.0331	13.2773	12.9857	13.1576	13.288	13.4004	13.0044	13.0231
Slk|O54988|566|ELSKAAQSGEGDEAL|sp|1|1233	11.972	12.5287	11.8617	11.9504	11.4661	12.0685	12.7364	12.5853
Rb1cc1|Q9ESK9|623|NLVKAAQSLDEMSQT|sp|1|1588	12.5371	13.0799	12.5755	13.0484	12.2919	12.7809	12.6771	13.1165
Ylpm1|F6YTL8|444|AQSNENLSDSQQEPT|tr|1|1577	12.0859	11.9651	12.0263	11.9664	11.9422	12.0111	12.0412	12.1228
Slc16a1|P53986|491|GDPTEEESPVXXXXX|sp|1|493	10.7943	10.8934	10.8816	11.0338	10.6098	10.7294	10.6002	10.9642
Slc16a1|P53986|483|QSPQQHSSGDPTEEE|sp|1|493	12.4833	12.5532	12.5389	12.6362	12.4669	12.4652	12.4193	12.487
Slc16a1|P53986|477|ETMKAAQSPQQHSSG|sp|1|493	12.2921	11.7948	12.1856	12.2913	12.168	11.9322	11.8859	11.9276
Slc16a1|P53986|482;491|AQSPQQHSSGDPTEE;GDPTEEESPVXXXXX|sp|1|493	11.0792	11.2768	11.3381	11.2723	11.0421	11.4194	11.135	11.0734
Slc16a1|P53986|483;491|QSPQQHSSGDPTEEE;GDPTEEESPVXXXXX|sp|1|493	11.3736	11.8338	11.6725	11.6816	11.5986	11.8522	11.5256	11.5963
Slc16a1|P53986|477;491|ETMKAAQSPQQHSSG;GDPTEEESPVXXXXX|sp|1|493	9.38296	9.10626	8.82766	9.17617	9.1311	9.25306	9.46389	9.59884
Ahdc1|Q6PAL7|99|VSQAHCPSPAPDNSS|sp|1|1594	10.1025	9.72809	10.273	9.69837	10.2658	10.0279	9.76589	9.83348
Trim28|Q62318|23|AASAASGSPGSGEGS|sp|1|834	11.8969	11.931	11.8562	11.9303	12.0692	12.0399	11.8305	11.9549
Begain|F8WIG2|16|GRLRRAASAADMEKL|tr|1|619	12.0801	11.9621	12.0253	11.6983	11.8435	11.6486	12.5526	12.0137
Agps|Q8C0I1|57|AASAAGASPAATPAA|sp|1|645	11.6507	11.7252	11.7261	11.7764	11.8264	12.051	11.5855	11.5982
H2afy|Q9QZQ8|178|ADSTTEGTPTDGFTV|sp|1|372	13.7987	14.1776	14.011	14.3225	14.282	14.3268	13.7315	13.8924
H2afy|Q9QZQ8|173|SKAASADSTTEGTPT|sp|1|372	14.5517	14.7153	14.556	14.7777	14.8084	14.99	14.4824	14.733
Prkar2b|P31324|362|TNKPRAASAHAIGTV|sp|1|416	11.8181	12.1908	11.9515	12.5904	11.955	12.3012	11.5319	12.034
Iscu|Q9D7P6|15|GRLRRAASALLLRSP|sp|1|168	11.2402	11.4989	11.1535	11.3275	11.2229	11.3729	11.4899	11.561
Iscu|Q9D7P6|15;21|GRLRRAASALLLRSP;ASALLLRSPRLPARE|sp|1|168	12.3973	12.2492	12.3286	12.3365	12.3728	12.1585	12.2688	12.3457
Tcof1|O08784|794|ASAPAKESPKKGAHP|sp|1|1320	13.3186	13.8664	13.6639	13.6365	13.8827	13.924	13.4275	13.512
Pcyt1b|Q811Q9|362|SASISSMSEGDEDEK|sp|1|369	14.8436	14.6457	14.6091	14.6867	14.7405	14.6393	14.9683	14.8412
Tns1|A0A087WRU0|893|DGQYENQSPEATSPR|tr|1|1705	10.1181	10.2423	10.1019	10.6291	10.1979	10.4495	9.51377	10.2956
Tns1|A0A087WRU0|885|PLRRRAASDGQYENQ|tr|1|1705	10.2466	10.7688	10.4208	10.6601	10.6035	10.6684	10.4706	10.277
Tfe3|Q64092|553|DPLLSSVSPAVSKAS|sp|1|572	13.2281	12.4973	13.038	12.5778	13.3854	12.758	13.1357	12.4682
Mettl22|Q8R1C6|120|VRRPRAASDPNPAEP|sp|2|393	12.4331	13.0295	12.6536	12.8667	12.7462	12.6749	12.7533	12.6512
Cic|Q924A2|1343|AASEDMTSDEERMVI|sp|1|2510	12.4364	12.8111	11.8819	13.1165	12.1909	12.9137	12.0482	13.4514
Cic|Q924A2|1338|SRSQRAASEDMTSDE|sp|1|2510	12.0911	12.0996	11.9339	12.2549	12.1911	12.3689	11.9438	12.1534
Cic|Q924A2|1342;1343|RAASEDMTSDEERMV;AASEDMTSDEERMVI|sp|1|2510	11.4392	11.5691	11.3571	11.461	11.3474	11.8033	11.5242	11.69
Fgd6|Q69ZL1|494|GVLKKAASEELVEKS|sp|1|1399	13.7861	13.5339	13.9429	13.9257	13.7732	13.8333	13.3666	13.1804
Synj1|F7BQW7|11|SRRKRAASEERRMAF|tr|1|1324	10.8949	10.7018	10.8892	10.5976	10.6045	10.7813	11.0079	10.767
Hecw2|Q6I6G8|600|RAASETESLDQGSEP|sp|1|1578	10.6034	11.1071	10.7555	11.1829	10.3681	11.1796	10.432	11.164
Hecw2|Q6I6G8|596|GGSRRAASETESLDQ|sp|1|1578	10.7889	11.0216	10.9931	11.1944	10.5971	11.1038	10.5979	11.1461
Rnf214|Q8BFU3|27|SALCASKSDESLPDG|sp|1|668	15.1183	14.9351	15.7108	14.752	15.2731	14.9279	15.0149	14.8154
Rhobtb2|Q91V93|344|DFLLRAASFDVCESV|sp|2|728	11.8175	11.87	11.9787	12.0843	11.7692	11.6882	11.5476	11.8753
Akr7a2|Q8CG76|40|PPPPRAASGAPLRPA|sp|1|367	13.9123	14.7964	13.9682	14.7164	13.8611	14.6864	13.9195	14.8096
H1-4:H1-5:H1-3:H1-2|P43274:P43276:P43277:P15864|113:113:114:113|KLNKKAASGEAKPKA:KLNKKAASGEAKPKA:KLNKKAASGEAKPKA:KLNKKAASGEAKPQA|sp:sp:sp:sp|1:1:1:1|219:223:221:212	13.2649	13.2008	13.1343	13.3967	13.1947	13.4255	13.1414	13.3564
Taok2|Q6ZQ29-2|1018|QPLRRAASGGSSGEN|sp|NA|1055	13.5049	13.5351	13.5064	13.7028	13.4689	13.6607	13.3562	13.5465
Hcn3|O88705|33|PAQARAASGGVPESA|sp|1|779	12.2669	12.7208	12.4679	12.4618	12.5784	12.3935	12.3288	12.7871
Pde1b|Q01065|513|QMSIDELSPCEEEAP|sp|1|535	10.7553	10.8489	10.8599	10.7878	10.8041	10.9281	10.8755	10.6856
Pde1b|Q01065|508|SGITNQMSIDELSPC|sp|1|535	11.5133	11.5893	11.4839	11.6495	11.5127	11.6242	11.537	11.5059
Kcnt1|Q6ZPR4|1054|RAASGSGSTHGRHGG|sp|1|1224	9.85609	10.2078	10.1473	9.66679	9.41362	9.70162	10.0655	10.366
Eif4b|Q8BGD9|359|SQSSRAASIFGGAKP|sp|1|611	14.0345	14.3087	14.0352	14.0807	13.5765	14.1721	14.2941	14.3173
Acsbg1|Q99PU5|70|PEKARAASLDGAEEA|sp|1|721	13.3802	13.1573	13.234	13.307	13.3038	13.0576	13.3164	13.1493
Klc4|Q9DBS5|590|SSMKRAASLNYLNQP|sp|1|619	12.6627	12.8481	12.8094	12.8205	12.7089	12.7365	12.6737	12.6826
Klc4|Q9DBS5|593|KRAASLNYLNQPNAA|sp|1|619	14.2442	14.046	14.0953	14.1763	14.4209	14.1726	14.0091	14.1124
Pdzd2|E9Q1M1|1061|GTPPKAASLPGSVET|tr|1|2796	13.7245	13.9602	13.699	13.804	13.7524	13.953	13.9493	13.9509
Mkrn3|Q60764|70|PAIRRAASLRPAPAE|sp|2|544	11.8215	11.5212	11.8016	11.6684	11.8164	11.5371	11.57	11.6452
Bnip3l|Q9Z2F7|165|RHPKRAASLSMRKSG|sp|1|218	12.0747	12.6843	12.263	12.6345	11.9525	12.6958	12.0157	12.5407
Eif4g1|Q6NZJ6|1213|LRKAASLTEDRGRDP|sp|1|1600	12.6055	12.4333	12.9004	12.1523	12.1696	13.0468	12.6044	12.3077
Eif4g1|Q6NZJ6|1211|EGLRKAASLTEDRGR|sp|1|1600	10.5134	11.0489	11.0331	10.4708	10.5441	11.2953	10.8304	10.5563
Foxo1|Q9R1E0|253|SPRRRAASMDNNSKF|sp|1|652	12.0984	11.8774	12.1959	12.0805	12.3372	12.2473	11.7391	11.5841
Dtx1|Q61010|221|ASNAILASQRRKAPI|sp|1|627	12.08	11.9536	12.3447	12.0999	12.3307	11.9763	12	11.6345
Synpo|Q8CC35|838|AASPAKPSSLDLVPN|sp|1|929	14.7777	15.0019	14.907	14.939	14.165	14.8382	14.7375	15.1426
Synpo|Q8CC35|833|TVSPRAASPAKPSSL|sp|1|929	15.039	15.4793	16.3772	13.2599	16.0425	14.7121	15.8889	14.6136
Begain|Q68EF6|441|AAAGRAASPCNYSER|sp|1|600	12.28	10.6564	11.9748	10.7782	12.1962	10.5108	12.3245	10.7981
Vhl|P40338|7|XMPRKAASPEEAAGE|sp|1|181	12.3906	12.2986	12.1625	12.4703	12.6906	12.4855	12.2822	12.3906
Bag3|Q9JLV1|270;274|PRPLRAASPFRSPVR;RAASPFRSPVRGASS|sp|1|577	12.0978	10.6616	11.8875	11.0418	11.7627	10.8512	11.5309	10.6112
Ptprt|Q99M80-2|1005|ATLGRAASPGMVKCV|sp|NA|1455	12.9649	12.9453	13.0621	13.113	13.4683	12.9613	12.8854	12.7993
Strip1|Q8C079|335|IRNMRAASPPASASD|sp|1|837	12.7034	12.6508	12.6854	12.6688	12.6363	12.5728	12.6695	12.7765
Strip2|Q8C9H6|328|VKSMRAASPPSYTLD|sp|1|844	12.874	12.8206	12.822	12.9151	13.0638	12.7999	12.7532	12.7913
Sphkap|Q6NSW3|1590|GLPGRAASPQRSLLV|sp|1|1687	12.3628	11.9989	12.315	12.1034	12.4099	12.039	12.1531	12.0086
Mctp1|E9PV86|16|GELVRAASPSFQARL|sp|1|951	13.026	12.1359	13.1097	12.9617	13.2906	12.6911	12.3998	11.884
Arfgap2:Anln|Q99K28:Q8K298|4:180|XXXXMAASPSKTEIQ:PTEDKAASPSKPPIS|sp:sp|1:1|520:1121	11.4374	11.4716	11.6707	11.5575	11.4758	11.1128	11.5909	11.1949
Camsap3|Q80VC9|754|ATGPKAASPSPARRA|sp|1|1252	12.9056	12.3725	12.9636	12.3238	13.0552	12.2369	13.062	12.3069
Srrm1|Q52KI8|779|DSLSRAASPSPQSVR|sp|1|946	12.3788	12.315	12.4456	12.4118	12.4684	12.6575	12.1647	12.3005
Srrm1|Q52KI8|781|LSRAASPSPQSVRRV|sp|1|946	11.669	11.589	11.671	11.7381	11.88	11.8925	11.4124	11.6599
Srrm1|Q52KI8|779;784|DSLSRAASPSPQSVR;AASPSPQSVRRVSSS|sp|1|946	12.8855	12.8207	12.8315	12.9296	12.9861	13.1154	12.7594	12.8456
Srrm1|Q52KI8|779;781|DSLSRAASPSPQSVR;LSRAASPSPQSVRRV|sp|1|946	11.6086	11.5445	11.4486	11.8731	11.5994	11.7563	11.371	11.6275
Macf1|Q9QXZ0|7196|KPSSRAASPTRSSSS|sp|1|7354	14.692	14.6339	14.7173	14.6408	14.7969	14.7574	14.5983	14.4423
Pkp4|Q68FH0|280|PYSQRPASPTAVRRV|sp|1|1190	13.6734	14.0751	13.801	13.8142	13.3774	13.7606	13.9305	14.055
Sh3pxd2a|O89032|1029|RLAERAASQGSESPL|sp|1|1124	11.2382	12.0934	11.4276	11.7196	11.63	11.7919	11.525	11.7244
Evl|P70429|302|QTEDPSTSPSPGTRA|sp|1|414	10.8351	10.4074	10.7712	10.2627	10.1224	10.6299	10.8229	10.9774
Tjp2|Q9Z0U1|960|AQMRRAASRDQLRDA|sp|1|1167	12.0215	11.5195	12.1493	11.6634	11.9215	11.8825	11.6752	11.2754
Speg|Q62407|2114|PRMARAASSEAAPHH|sp|1|3262	10.3266	10.5868	10.3706	10.3897	10.3435	10.6443	10.3896	10.5267
Sf3b2|Q3UJB0|329|VRAASSESSGDREKD|tr|1|878	11.7125	11.2429	11.3765	11.7571	12.2695	11.8796	11.3605	11.2494
Sf3b2|Q3UJB0|330|RAASSESSGDREKDS|tr|1|878	12.5892	12.2693	12.5615	12.3705	12.5291	12.6023	12.4463	12.3426
Sf3b2|Q3UJB0|326|PQRVRAASSESSGDR|tr|1|878	13.8477	13.9494	13.9815	14.0265	14.0915	14.2464	13.7382	13.8245
Chd1|P40201|1678|AASSGPRSPLDQRSP|sp|1|1711	12.0562	11.9884	12.0059	12.0644	12.1424	12.2109	11.8781	12.1193
Plxna3|P70208|1608|SLLRAASSPDSLRSR|sp|1|1872	12.1422	12.4008	12.1962	12.2053	12.0739	12.2955	12.308	12.4372
Map4k4|P97820|795|EDTRAASSPNLSNGE|sp|1|1233	13.2403	12.8932	13.0974	13.1179	13.249	13.044	13.0118	13.0309
Map4k4|P97820|794|PEDTRAASSPNLSNG|sp|1|1233	13.6089	13.4303	13.5452	13.6725	13.6829	13.5601	13.4289	13.4469
Map4k4|P97820|799|AASSPNLSNGETESV|sp|1|1233	16.2037	15.9757	16.2002	16.2863	16.414	16.3234	15.952	15.873
Map4k4|P97820|795;799|EDTRAASSPNLSNGE;AASSPNLSNGETESV|sp|1|1233	12.1236	12.2057	12.0637	12.2746	12.1184	11.9764	12.1069	12.3044
Fam133b|Q9CVI2|244|AASSSSDSPXXXXXX|sp|1|245	10.0548	10.1118	10.0154	10.3295	10.0356	9.9642	9.90622	10.2263
Abhd16a|Q9Z1Q2|32|AASSVPETPTAVPAA|sp|1|558	11.5564	11.7621	11.5844	11.6663	11.5081	11.8194	11.5749	11.8338
R3hdm1|E9Q9Q2|1007|RQAKKAASTDLGAGE|tr|1|1135	15.1052	15.3305	14.9727	15.3822	15.1775	15.449	15.2238	15.349
Begain|Q68EF6|357|KAASTLGSPLEAQVA|sp|1|600	12.6765	13.1627	12.6383	12.7492	12.6498	12.3685	13.3954	12.9814
Sgsm2|Q80U12-2|444|LAASRAASVDDDEEE|sp|NA|1050	13.6956	14.3119	13.7538	14.5148	14.1373	14.4499	13.5019	14.1655
Shc3|Q61120|359|AASVECISPVTPRAP|sp|1|474	11.852	11.2248	11.507	11.3207	11.6055	10.9763	12.1178	11.2774
Shc3|Q61120|354|PMLSKAASVECISPV|sp|1|474	13.263	12.9943	13.1503	13.3407	12.7489	12.9365	13.1596	13.0669
Shc3|Q61120|354;359|PMLSKAASVECISPV;AASVECISPVTPRAP|sp|1|474	10.5049	10.3673	10.2655	10.5114	10.0939	10.2871	10.4863	10.6251
Speg|Q62407|2042|RSLHKAASVELPQRR|sp|1|3262	12.6239	13.157	12.9844	12.7952	12.3999	12.8267	12.9116	12.88
Kif1a|P33173|416;419|ALSSRAASVSSLHER;SRAASVSSLHERILF|sp|1|1695	10.7411	11.0547	10.7644	10.8041	10.8858	10.8674	10.9013	11.2174
Kif1a|P33173|418;419|SSRAASVSSLHERIL;SRAASVSSLHERILF|sp|1|1695	12.0859	12.7358	12.2281	12.6196	12.2019	12.3303	12.3396	12.6768
Akt1s1|Q9D1F4|88;92|PPAPQPPSPAPSPPP;QPPSPAPSPPPRPAL|sp|1|257	12.0292	12.0473	12.1694	12.0004	11.9381	12.0957	12.0518	11.8435
Sept8:Septin8|B7ZC46:Q8CHH9|10:10|ATDLERVSNAEPEPR:ATDLERVSNAEPEPR|tr:sp|1:1|440:429	11.6401	11.6398	11.4884	11.5555	11.6287	11.6007	11.7034	11.7535
Mprip|P97434|976|TEALGEKSPEGTTVS|sp|1|1024	13.9081	13.8937	13.7553	13.748	13.4969	13.5851	14.0248	14.0555
Mprip|P97434|980|GEKSPEGTTVSGYDI|sp|1|1024	14.6888	14.7397	14.5071	14.5626	14.4147	14.3947	14.9169	14.7376
Prpf4b|Q61136|8|MAATEPPSLREQAEM|sp|1|1007	10.2603	10.3179	10.1628	10.6167	10.2126	9.87815	10.1956	10.2663
Adgrb3|Q80ZF8|1220|TGTLSRISLNDDEEE|sp|1|1522	14.6055	14.699	14.7848	14.5538	14.4908	14.6562	14.7042	14.6169
Unc13a|Q4KUS2|416|KGIPKAATPEEKAAA|sp|1|1712	13.6891	13.8791	13.7066	13.7389	13.6117	13.6042	13.901	13.8594
Bag3|Q9JLV1|560|QLEAKAATPPNPSNP|sp|1|577	12.2267	12.2695	12.1708	12.4266	12.2715	11.9516	12.2148	12.089
Trim35|A0A0R4J031|23|MEPGPSVSPGPSRSF|tr|1|516	11.3589	11.7564	11.3408	11.7141	11.4768	11.5411	11.4724	11.7148
Ncam1|P13595|1016|KAATTNPSQGEDLKM|sp|1|1115	13.6176	14.5516	13.6574	14.118	13.5532	14.4763	14.186	14.5381
Cacng2|O88602|283|DPLKAATTPTATYNS|sp|1|323	12.0043	10.7512	11.342	11.1614	12.5017	10.5863	11.9752	10.9363
Rpl37|Q9D823|96|AAVAASSSSXXXXXX|sp|3|97	11.7367	11.8168	11.6451	11.7746	11.5389	11.6531	11.8336	11.9891
Golim4|Q8BXA1|540|EENLPEESEEQKQSE|sp|1|655	13.7449	13.2758	13.58	13.7223	14.0816	13.5523	13.0303	13.4748
Qtrt1|Q9JMA2|6|XXMAAVGSPGSLESA|sp|1|403	11.3661	11.9127	11.5207	11.8062	11.634	11.7002	11.5329	11.6013
Arhgap23|Q69ZH9|1221|EEAPGRLSPPTAPDE|sp|1|1483	10.7289	11.1589	10.948	10.8871	10.6694	11.1278	10.8787	10.8878
Map4|P27546|658|VTGNDITTPPNKEPP|sp|1|1125	13.4179	13.7449	13.2896	13.399	13.1384	13.2762	13.9122	13.7211
Map4|P27546|667|PNKEPPPSPEKKAKP|sp|1|1125	13.6962	13.9858	13.8192	13.3096	13.9324	13.9359	13.9245	14.0728
Map4|P27546|658;667|VTGNDITTPPNKEPP;PNKEPPPSPEKKAKP|sp|1|1125	11.8089	12.135	11.948	11.7548	11.7304	11.6598	12.0994	12.3582
Map4|P27546|657;667|GVTGNDITTPPNKEP;PNKEPPPSPEKKAKP|sp|1|1125	16.1821	16.3278	16.0767	16.0327	16.1253	15.9447	16.5513	16.5685
Map4|P27546|657;658|GVTGNDITTPPNKEP;VTGNDITTPPNKEPP|sp|1|1125	12.029	12.684	12.429	11.9934	12.314	12.6031	12.1803	12.7342
Iws1|Q8C1D8|345|KAAVLSDSEDDAGNA|sp|1|766	13.608	13.7082	13.2643	13.9217	13.3737	13.9327	13.4436	14.2301
Eno2:Eno3:Eno1|P17183:Q5SX61:P17182|44:44:44|SGASTGIYEALELRD:SGASTGIYEALELRD:SGASTGIYEALELRD|sp:tr:sp|1:1:1|434:70:434	11.2651	11.4665	11.4248	11.3708	10.9146	11.1452	11.3719	11.4605
Psen1|P49769|370|ELSGSILTSEDPEER|sp|1|467	11.9476	12.0663	11.8408	12.1591	12.0694	12.1405	11.7586	12.2058
Psen1|P49769|367|AVQELSGSILTSEDP|sp|1|467	12.4069	12.6336	12.4492	12.6394	12.4949	12.4489	12.4151	12.4932
Psen1|P49769|371|LSGSILTSEDPEERG|sp|1|467	11.8304	12.0175	11.8463	12.2022	11.9774	12.028	11.6681	12.0029
Inpp5j|P59644|69|VGPRAAVSPPSERPR|sp|1|1003	12.6135	11.9731	12.5317	12.0831	12.7468	11.9742	12.5281	11.9982
Brms1|Q99N20|237|KKARAAVSPQKRKAD|sp|2|246	12.5559	12.184	12.4095	12.5077	12.5711	12.4652	12.1499	12.4145
Zc3h13|E9Q784|242|RKAAVVASPLLDQQR|sp|1|1729	12.823	13.0062	12.8505	13.0808	12.8815	12.9407	12.867	12.8424
Add1|Q9QYC0|12|TRAAVVTSPPPTTAP|sp|1|735	12.301	12.4458	12.5284	12.1015	13.1493	12.5423	12.3716	12.131
Ncam2|O35136|765|AAYLKDGSKEPIVEM|sp|1|837	13.2439	13.8456	13.9897	12.9155	13.8308	13.5528	13.5411	13.4685
Lrig1|P70193|1067|LPKACDSSPESVPLK|sp|1|1091	13.9608	13.9276	13.9777	14.0931	14.092	14.2802	13.7357	13.7556
Iqsec1|Q8R0S2|908|SRACLDDSYASGEGL|sp|1|961	11.2039	12.3176	11.4628	12.5987	11.1983	12.2281	10.8883	12.1247
Prickle2|Q80Y24|319|AGEDPNGSDSSDSAF|sp|1|845	12.029	12.0094	11.9219	12.0274	12.011	11.8335	12.0193	12.2028
Nisch|Q80TM9|548|ACSDSLESIPAGQVA|sp|1|1593	12.3734	12.6846	12.1605	12.7578	12.3758	12.6965	12.3618	12.8333
Nisch|Q80TM9|543|RPIARACSDSLESIP|sp|1|1593	12.6689	12.8597	12.5373	12.9417	12.6027	12.9385	12.6369	12.909
Ptpn13|Q64512|2059|HATRRACSPDPLRTN|sp|1|2453	13.078	12.354	12.6723	12.7811	12.8975	12.7824	12.5101	12.6476
Farp1|F8VPU2|427|LELGPHQSPALPKSP|sp|1|1048	13.2829	12.7177	13.0929	12.9436	13.1967	12.6881	13.0151	12.7598
Farp1|F8VPU2|427;433|LELGPHQSPALPKSP;QSPALPKSPPGSKAA|sp|1|1048	12.3673	11.8403	12.3844	11.6237	12.4684	11.6655	12.5712	11.861
Nf1|Q04690|659|RACTPGASLRKGRGN|sp|1|2841	11.7798	11.4593	11.8287	11.681	11.1176	10.906	11.7301	11.6567
Cyth2|A0A1B0GQW2|50|AGGTAPDSPRAFLAA|tr|1|140	12.3138	12.5332	12.4333	12.1761	12.4805	12.348	12.4587	12.6866
Myef2|Q8C854|7|XMADADKSEAAAGDD|sp|1|591	11.9703	11.9704	11.9503	11.9595	11.6568	12.0499	11.9347	12.1488
Snta1|Q61234|95|DAGGLGISIKGGREN|sp|1|503	12.3997	13.1235	12.2592	13.4517	12.3539	12.9862	12.0814	13.2197
Chgb|P16014|220|VARADAHSMELEEKT|sp|1|677	13.5827	13.501	13.4873	13.6709	13.3888	13.5614	13.5787	13.2391
Vamp2:Vamp3|P63044:P63024|75:62|DALQAGASQFETSAA:DALQAGASQFETSAA|sp:sp|1:1|116:103	13.562	13.5229	13.4439	13.5292	13.446	13.369	13.5765	13.6493
Mcm2|P97310|41|RADALTSSPGRDLPP|sp|1|904	11.5809	10.9825	11.2437	11.6834	12.2396	11.8182	10.9567	10.941
Ccdc115|Q8VE99|90|VIKADAQTPEEVGPS|sp|1|180	11.9522	12.0674	12.0521	12.2638	12.2517	12.0408	11.778	11.946
Ccdc115|Q8VE99|100|EVGPSEASLRRRKGP|sp|1|180	12.8055	12.8364	12.9138	12.7802	12.7908	12.815	12.7731	12.8412
Gorasp2|Q99JX3|418|SLTVDVTSPASKVPT|sp|1|451	12.4674	12.3837	12.3705	12.1084	12.5618	12.2755	12.7487	12.3983
Gorasp2|Q99JX3|417|SSLTVDVTSPASKVP|sp|1|451	14.9157	14.792	14.7597	14.5911	14.8683	14.6228	15.1637	14.9999
Eya3|P97480|234|RKADASSSQDSELER|sp|1|510	11.8567	11.8745	11.1658	12.0436	11.4401	11.7602	12.231	12.2472
Shroom2|A2ALU4|236|LPKADASSTENILYK|sp|1|1481	12.9914	12.7711	12.9332	12.8547	13.1062	12.7862	12.8068	12.5149
Snd1|Q78PY7|909|DADEFGYSRXXXXXX|sp|1|910	12.0738	12.1993	12.1241	12.2104	12.2355	12.2173	12.0681	12.066
Nav3|Q80TN7|843|DINSGYMTDGGLNLY|sp|1|2359	12.8427	13.4986	13.0911	13.3071	13.19	13.0068	13.1603	13.2035
Klhdc4|Q921I2|418|PSPKADDSASEASST|sp|2|584	9.10587	9.34464	9.41407	9.16942	9.16576	9.13959	9.37731	9.03062
Ddx41|Q91VN6|23|ATAGGSRSEDEDEDD|sp|1|622	12.005	11.9443	11.7547	11.9447	12.0173	12.0432	11.8942	12.2509
Tceal5|Q8CCT4|35|GKADEDKSDAEGKPA|sp|1|200	13.2159	12.7077	13.143	12.6955	13.0477	12.502	13.2063	13.0132
Gtf3c4|Q8BMQ2|17|GPKADEPSPPAEEKD|sp|1|817	13.5376	13.6929	13.71	13.8152	13.7901	13.7155	13.4413	13.4567
Adgrb2|Q8CGM1|1222|RADESEDSPDSCKNG|sp|1|1561	11.5468	11.4505	11.3396	11.7749	11.8897	11.8863	11.2601	11.4117
Adgrb2|Q8CGM1|1219|GVCRADESEDSPDSC|sp|1|1561	12.67	12.5659	12.8109	12.8481	12.7171	12.8317	12.4338	12.4056
Palm|Q9Z0P4|248|VTLSEAGSTAGPAEP|sp|1|383	12.2063	12.1089	12.0342	12.1006	11.8478	11.8667	12.3642	12.3084
Palm|Q9Z0P4|244|KADEVTLSEAGSTAG|sp|1|383	12.5864	12.4859	12.4345	12.4349	12.4474	12.1427	12.8088	12.5865
Pag1|Q3U1F9|226|ADFAEYASVDRNKKC|sp|1|429	12.4113	11.8507	12.418	12.1169	12.4159	11.759	12.2785	11.6991
Capza1|P47753|9|ADFEDRVSDEEKVRI|sp|1|286	12.6449	12.7791	12.8802	12.9314	12.7876	12.9046	12.5096	12.4156
Phlpp1|Q8CHE4|1573|ADFSAVGTIGRRRAN|sp|1|1687	12.8198	12.2453	12.8584	12.2848	13.2901	12.3687	12.5636	12.1429
Tjp1|P39447|810|GKADGATSDDLDLHD|sp|1|1745	13.9059	13.9836	14.0116	13.9116	14.0574	14.1616	13.6649	13.9331
Smarcd2|Q99JR8|217|DNAGTAGTPGGTPAA|sp|1|531	11.2508	11.3101	11.3658	11.5857	11.5321	11.4048	11.1154	11.0303
Ppan|Q91YU8|362|RARADGDSDAEDPGA|sp|1|470	13.3023	13.4773	13.4665	13.5433	13.2967	13.6224	13.1117	13.4886
Purb|O35295|6|XXMADGDSGSERGGG|sp|1|324	10.268	9.80668	9.57396	10.4547	10.2367	9.99034	10.1355	9.97358
Purb|O35295|6;8|XXMADGDSGSERGGG;MADGDSGSERGGGGG|sp|1|324	11.8128	11.8452	11.6089	11.9278	11.923	11.9463	11.7497	11.9589
C2cd2l|Q80X80|48|RADGGRDSRPASAAE|sp|1|706	10.7463	10.5964	10.6558	10.7473	10.7879	10.8339	10.5833	10.7553
Ythdc2|B2RR83|1105|DGIPNDSSDSEMEDR|sp|1|1445	12.5091	12.6072	12.7565	12.6301	12.3816	12.6474	12.5032	12.514
Tbc1d4|Q8BYJ6|276|KADGTVNSPRALPSL|sp|1|1307	12.1781	12.0674	12.232	12.1464	11.9197	12.0814	12.2284	12.037
Camk2b|P28652|358|GVKPQTNSTKNSSAI|sp|1|542	13.0593	14.1081	12.7835	14.2916	12.3308	14.3174	13.0934	14.4148
Camk2b|P28652|366|TKNSSAITSPKGSLP|sp|1|542	12.2249	11.8463	11.805	12.0332	11.8812	11.9672	12.3331	12.1508
Rps3a|P97351|263|YEPPVQESVXXXXXX|sp|1|264	12.3395	12.3886	12.2699	12.4962	12.4719	12.3378	12.277	12.3984
Usp21|Q9QZL6|93|HGVPLPGSPPPAVAL|sp|1|566	13.5843	13.6616	13.6136	13.7194	13.6187	13.5021	13.582	13.5815
Rab11fip5|A0A0N4SW73|606|KADIALNSPSPAPSL|tr|1|1318	11.7747	11.6367	11.8277	11.5133	11.7591	11.5309	11.8688	11.6332
Capza2|P47754|9|ADLEEQLSDEEKVRI|sp|1|286	13.6667	13.8165	13.6763	13.9215	13.7961	13.861	13.5351	13.7716
Klf13|Q9JJZ6|163|RSRADLESPQRKHKC|sp|1|289	12.0421	12.0849	12.2498	12.1979	12.3084	12.313	11.8095	11.8954
Efhd2|Q9D8Y0|74|QGIGEPQSPSRRVFN|sp|1|240	12.2103	11.4481	12.1097	11.3586	12.0453	11.607	12.1649	11.7232
Pacs1|Q8K212|493|ADLQGSASPSKVEGT|sp|1|961	14.0416	11.8778	14.1131	12.1753	14.3135	12.1698	13.6391	11.8074
Lysmd2|Q9D7V2|5|XXXMADLSPAPALRE|sp|1|215	10.8317	10.9088	10.6391	10.8777	11.1636	10.6486	10.9693	10.8953
Traf1|P39428|63|LHPVSPGSPLTQEKV|sp|1|409	12.9007	12.711	12.593	12.8267	12.6058	12.5009	12.6499	12.6876
Prkcb|P68404|11|PAAGPPPSEGEESTV|sp|1|671	12.7164	12.6235	12.5867	12.7838	12.6297	12.7238	12.6397	12.7393
Zfx|P17012|269|GTVDIVESEPENEHG|sp|1|799	12.5273	12.7614	12.4204	12.6601	12.7742	12.6883	12.6713	12.6759
Gigyf2|Q6Y7W8|1276|LGFSVNASSERLNMG|sp|1|1291	9.44012	9.89468	9.97352	9.5034	8.70374	9.15087	10.0358	9.52322
Pclo|Q9QYX7|3545|PTVQLAPSPPKSPKV|sp|1|5068	12.3007	12.6003	12.7483	12.0509	12.7746	12.3832	12.453	12.3505
Pclo|Q9QYX7|3545;3549|PTVQLAPSPPKSPKV;LAPSPPKSPKVLYSP|sp|1|5068	13.1878	12.8019	13.1514	12.61	13.5468	12.8557	13.3834	12.8263
Cend1|Q9JKC6|95|PSSPDATSEPKGPGD|sp|1|149	11.4815	11.9809	11.7771	11.3482	11.7663	11.4757	11.4569	12.2147
Cend1|Q9JKC6|90|TVPAAPSSPDATSEP|sp|1|149	13.717	13.768	13.9886	13.4041	13.7435	13.9543	13.7974	13.6386
Gprin1|Q3UNH4|369|LRNSELVSPVKPERL|sp|1|932	14.0092	13.316	13.9156	13.2724	14.1929	13.3086	14.1397	13.4239
Snap25|P60879|25|ADQLADESLESTRRM|sp|1|206	12.2119	12.6288	12.2458	12.4222	12.0654	12.461	12.4367	12.5867
Ppig|A2AR02|685|KKADREQSPVSKTKQ|sp|1|752	12.8814	12.9848	13.102	13.0075	12.5722	13.3849	12.7597	12.9684
Tmem245|B1AZA5|12|GGPAEAPSPRGSPRP|sp|1|876	12.8244	12.7645	12.8402	12.9223	13.0975	13.0579	12.4923	12.6778
Dcaf6|Q9DC22|866|EGDRSEGSGQENENE|sp|1|876	9.97721	10.0499	9.9873	10.1739	9.65905	9.59331	10.0769	10.0835
Dip2c|B7ZMZ7|5|XXXMADRSLEGMALP|tr|1|1527	10.2913	10.9987	10.5351	10.7391	10.4958	10.3136	10.7882	10.5392
Gprin1|Q3UNH4|620|LGKADSASPSPRKAE|sp|1|932	12.2597	11.394	12.2504	11.4837	12.3003	11.3854	12.2993	11.3151
Gprin1|Q3UNH4|622|KADSASPSPRKAESQ|sp|1|932	12.654	12.0148	12.5805	12.0226	12.3584	12.0575	12.6864	12.2441
Gprin1|Q3UNH4|620;622|LGKADSASPSPRKAE;KADSASPSPRKAESQ|sp|1|932	11.5386	11.1263	11.4649	11.1959	11.555	10.9943	11.4831	11.1562
Gprin1|Q3UNH4|618;622|VSLGKADSASPSPRK;KADSASPSPRKAESQ|sp|1|932	10.6117	10.5685	10.9543	10.3334	10.4065	10.1642	10.9087	10.378
Med26|Q7TN02|369|PDSSKADSDATSSGG|sp|1|588	11.1755	10.8499	10.8987	11.2704	11.2859	10.9423	11.2531	10.5075
Hdgfl2|Q3UMU9|239|DSDSKADSDGAKEEP|sp|1|669	14.9304	14.2739	14.2689	14.9349	15.0796	15.004	14.5482	14.5901
Plekho1|Q9JIY0|226|GSRRRADSDRIQPSS|sp|1|408	9.61132	9.60459	10.1941	9.09049	8.44261	9.45188	9.98145	9.53509
Cbx1|P83917|89|GGKRKADSDSEDKGE|sp|1|185	13.7783	13.5108	13.6591	13.7564	14.0473	14.0934	13.474	13.5113
Cbx1|P83917|91|KRKADSDSEDKGEES|sp|1|185	14.6123	14.5039	14.7075	14.897	15.3073	14.8935	14.4472	13.9931
Arhgef2|Q60875|718|IELCRADSDSSQKDR|sp|1|985	12.4838	12.8817	12.6369	12.6328	12.3361	12.7842	12.7415	12.7166
Arhgef2|Q60875|718;720|IELCRADSDSSQKDR;LCRADSDSSQKDRNG|sp|1|985	11.3214	11.1056	11.168	11.148	11.2324	11.0906	11.5201	11.0023
Srgap3|Q812A2|820|QKADSEASSGPLLDD|sp|1|1099	12.6144	12.8988	12.5043	12.9937	12.6443	12.9162	12.4362	13.1789
Srgap3|Q812A2|821|KADSEASSGPLLDDK|sp|1|1099	11.8701	12.3611	11.8137	12.4801	11.8205	12.0288	11.896	12.5029
Srgap3|Q812A2|830|PLLDDKASSKNDLQS|sp|1|1099	14.1336	13.1433	13.5955	13.7284	14.2531	13.5284	13.9085	13.2712
Srgap1|Q91Z69|806|PVTEDKSSSKDMNSP|sp|1|1062	12.3011	12.2564	12.5085	11.9204	12.6267	12.1692	12.3818	12.362
Pcgf6|Q99NA9|118|LESGRADSEDEEERL|sp|1|353	11.7273	11.7739	11.6552	11.88	11.863	11.87	11.5622	11.8333
Dync1i1|O88485|618|IRANRADSEEEGAVE|sp|1|628	12.189	12.4018	12.1656	12.3264	12.1931	12.2255	12.3214	12.4065
Ephb2|P54763|578|ERADSEYTDKLQHYT|sp|1|986	14.0954	14.7669	14.013	15.1375	14.2315	14.9033	13.6538	14.9763
Uhrf1bp1|B2KF50|430|PFRRKADSFSSPGKT|tr|1|1429	13.9168	14.3966	14.0703	14.4967	14.2758	13.984	13.9861	14.0812
Acot1:Acot3:Acot5:Acot6:Acot4|O55137:Q9QYR7:Q6Q2Z6:Q32Q92:Q8BWN8|56:67:56:56:56|HARYRADSHGELDLA:HARYRADSHGELDLA:HARYRADSHGELDLA:HARYRADSHGELDLA:HARYRADSHGELDLA|sp:sp:sp:sp:sp|1:1:1:1:1|419:432:421:419:421	12.2532	11.8811	12.061	12.3169	12.3034	12.0866	11.746	11.9133
Dlgap2|Q8BJ42|1047|SATERADSIEIYIPE|sp|1|1059	13.5649	14.0327	13.8203	13.5824	13.2719	13.7028	13.944	14.0085
Agap1|Q8BXK8|339|GLESRADSIGSGRAI|sp|1|857	12.4991	12.4173	12.446	12.5087	12.1385	12.5051	12.2272	12.7765
L3mbtl3|Q8BLB7|183|KLSLKADSKDDGEER|sp|1|883	11.7116	12.4495	12.0802	12.3455	12.0002	12.448	11.7098	12.2569
Map1a|Q9QYR6|322|HRADSKESLKAAPKT|sp|1|2776	13.7544	13.7891	13.8293	13.7507	13.5202	13.6062	13.8456	13.821
Znf365|Q8BG89|139|AVDIRADSLDAPCAS|sp|1|408	13.3389	13.9248	13.1905	14.2233	13.3053	14.0706	13.0763	14.0617
Cep170b|Q80U49|709|LPSGRADSPAGLEAA|sp|1|1574	14.2241	13.2469	14.1835	13.4466	14.2451	13.4381	14.0641	13.31
Ccdc88c|Q6VGS5|1856|PIVGKADSPSPGQGT|sp|1|2009	11.3124	10.4928	10.9584	10.4411	11.0369	10.2999	11.2451	10.6952
Ccdc88c|Q6VGS5|1858|VGKADSPSPGQGTRG|sp|1|2009	11.2579	10.6316	11.1925	10.7784	10.8764	10.4554	11.1014	10.6158
Map1b|P14873|541|KLKQRADSRESLKPA|sp|1|2464	13.3884	13.427	13.2438	13.6859	12.5558	13.8714	13.39	13.7639
Map1b|P14873|541;544|KLKQRADSRESLKPA;QRADSRESLKPATKP|sp|1|2464	13.7098	12.5046	12.7001	13.0201	12.9203	13.0882	13.7661	13.2446
Fxyd7|P59648|56|VKCRKADSRSESPTC|sp|3|80	14.1749	13.0063	13.604	14.0879	13.3422	13.6046	13.7437	13.2603
Fxyd7|P59648|56;60|VKCRKADSRSESPTC;KADSRSESPTCKSCK|sp|3|80	14.0311	12.4467	13.0544	14.2366	13.3701	13.1179	13.2257	12.8514
Fxyd7|A0A0U1RPY2|57|KCRKADSSPTCKSCK|tr|1|77	14.9925	13.937	14.4118	15.1463	14.4832	14.6713	14.3499	14.2035
Ptprn2|P80560|339|QSDPAEGSQESHGRG|sp|1|1001	11.3169	11.371	11.4372	11.3307	11.3744	11.3267	11.2479	11.2958
Lnpk|Q7TQ95|411|SPVLRADSVPNLEPS|sp|1|425	13.3657	14.0381	13.408	13.842	12.9102	13.7701	13.6559	14.0915
Chat|Q8BQV2|368|LVRADSVSELPAPRR|tr|1|645	11.7252	12.3909	11.2968	11.9632	11.6221	12.0658	12.1801	12.8566
Cdk14|O35495|134|PKFGKADSYEKLEKL|sp|1|469	15.4054	15.5639	15.3328	15.4818	15.3141	15.2761	15.5178	15.6248
Rala:Ralb|P63321:Q9JIW9|50:50|YEPTKADSYRKKVVL:YEPTKADSYRKKVVL|sp:sp|1:1|206:206	12.2671	12.3587	12.2028	12.2974	12.2991	12.1784	12.3236	12.4476
Srpk1|O70551|450|SIRADTPSGDEQEPN|sp|1|648	12.8975	12.8091	12.619	13.0685	13.0914	12.978	12.7132	12.9801
Srpk1|O70551|448|EESIRADTPSGDEQE|sp|1|648	12.4502	12.432	12.466	12.5862	12.4939	12.3717	12.314	12.482
Nsmf|Q99NF2|307|KADTSHDSRDSSDLQ|sp|1|532	10.3104	11.1855	10.1482	11.026	11.1735	10.9734	10.227	11.3109
Zfp219:Znf219|Q4VA98:Q6IQX8|643:688|RQPRADTSPTYVRAP:RQPRADTSPTYVRAP|tr:sp|1:1|681:726	13.2857	13.2613	13.3227	13.4015	13.3387	13.4068	13.0514	13.1826
Brd2|Q7JJ13|297|TAILAPGSPASPPGS|sp|1|798	13.5707	13.4879	13.4446	13.5359	13.4756	13.5603	13.6257	13.5813
Rbm8a:Rbm8a2|Q9CWZ3:A0A0N4SUH6|24:24|MDEDGDESIHKLKEK:MDEDGDESIHKLKEK|sp:tr|1:3|174:174	13.2848	13.55	13.3063	13.4802	13.3896	13.4412	13.4299	13.476
Cox4i1:Chka|P19783:D6RG40|72:56|KEKADWSSLSRDEKV:FPKADWSSLSRAGDW|sp:tr|1:4|169:76	13.6644	13.7137	13.5929	13.9296	13.9957	13.6538	13.7175	13.4632
Numbl|O08919|263|PAQPGHVSPTPATTS|sp|1|604	12.1074	12.2342	11.9913	12.1449	11.7904	12.1926	12.3911	12.1567
Ccdc8|D3YZV8|325|PRAEAAASPRAETAA|sp|1|685	10.3675	9.86978	10.0898	9.99111	10.4339	9.88587	10.244	9.87079
Agap2|Q3UHD9|632|AGLSTPGSLHRAAKR|sp|1|1186	11.3323	11.126	11.7299	11.1221	11.0463	11.1153	11.1336	11.1039
Dchs1|E9PVD3|2978|TAPIASSSLQKLGRE|sp|1|3291	12.5795	12.3539	12.5282	12.542	12.5457	12.5028	12.6599	12.1631
Akap12|Q9WTQ5|1645|SGNLTKESPDTNGPK|sp|1|1684	14.0923	13.7224	13.8584	13.6894	13.5028	13.6355	13.9854	14.1541
Yipf6|Q8BR70|7|XMAEAEDSPGEQEAA|sp|1|236	12.6499	12.7959	12.6977	12.7555	12.6546	12.6629	12.6338	12.8246
Fbxo9|Q8BK06-2|22|VGDEGNESPAERDLQ|sp|NA|436	9.00551	8.28216	9.04312	8.72186	8.59944	8.44113	8.52637	8.50984
Dhx9|O70133-2|137|VESSGYGSPGPTWDR|sp|NA|1381	12.1063	12.2618	12.106	12.1498	12.1209	12.2147	12.2193	12.2501
Fam189a2|Q4FZH1|280|AEAERPHSLIGVIRE|sp|2|290	13.8589	13.7385	13.8194	13.9493	13.7649	13.8229	13.606	13.6798
Camsap3|Q80VC9|586|EAESGLGSPTSTPVA|sp|1|1252	11.5351	12.1475	11.7392	11.9533	11.4055	11.7969	11.8128	12.0712
Rps10|P63325|146|KAEAGAGSATEFQFR|sp|1|165	12.5606	12.6314	12.7623	12.4477	12.6944	12.4949	12.5522	12.7078
Igf2r|Q07113|2401|LHGDDQDSEDEVLTV|sp|1|2483	15.8367	16.2977	16.261	16.0704	16.1022	16.1164	15.9289	16.0509
Ncbp3|Q8BZR9|25|GPALGLPSPEVESGL|sp|1|615	13.8062	13.8215	13.8033	13.86	13.9777	13.9098	13.7599	13.7794
Ahnak|E9Q616|4890|KAEAPLPSPKLEGEI|tr|1|5656	12.4318	11.3776	11.6091	11.613	12.5309	12.0634	11.6966	11.6828
Prkra|Q9WTX2|18|PPLQREDSGTFSLGK|sp|1|313	13.4413	13.8208	13.9406	13.4185	12.9238	13.754	13.8192	13.5525
Chmp2a|Q9DB34|203|KKAEATASALADADA|sp|1|222	13.1867	13.3064	13.396	13.4708	13.4524	13.4265	12.8047	13.0746
Abcd2|Q61285|58|KAKAEAYSPAENREI|sp|1|741	13.2393	13.2048	13.3158	13.4411	13.2209	13.2964	12.9383	13.2077
Arhgap31|A6X8Z5|563|GRAECSQSPPLDPGT|sp|1|1425	14.1654	14.2558	14.1024	14.2362	14.1298	14.1855	14.2492	14.294
Pard3|Q99NH2|579|EDEDVVLTPDGTREF|sp|1|1333	12.4476	12.6924	12.4159	12.787	12.7423	12.4677	12.4891	12.5126
Tceal5|Q8CCT4|23|GRAEDEGSTEEGGKA|sp|1|200	11.7088	12.0345	11.7525	11.6889	12.4737	12.045	11.7456	12.0739
Marcks|P26645|143|APSPSSETPKKKKKR|sp|1|309	12.8596	12.5055	13.1049	12.6041	12.9696	12.9302	12.5056	12.3378
Marcks|P26645|138|AEDGAAPSPSSETPK|sp|1|309	13.0901	13.3592	12.946	13.1137	13.2006	13.324	13.5411	13.3291
Marcks|P26645|140|DGAAPSPSSETPKKK|sp|1|309	13.556	13.496	13.4755	13.3989	13.6478	13.7492	13.6202	13.4914
Marcks|P26645|138;143|AEDGAAPSPSSETPK;APSPSSETPKKKKKR|sp|1|309	12.0722	12.321	12.2212	11.9445	12.0472	12.3866	12.5362	12.0532
Marcks|P26645|138;141|AEDGAAPSPSSETPK;GAAPSPSSETPKKKK|sp|1|309	10.8254	11.0575	10.9452	10.7117	10.821	11.1615	11.3055	10.7507
Marcks|P26645|138;140|AEDGAAPSPSSETPK;DGAAPSPSSETPKKK|sp|1|309	12.1566	12.1962	12.1906	11.8736	12.1626	12.4123	12.581	12.1228
Peak1|Q69Z38|1410|AEDGTEDSEEEGKAE|sp|1|1735	13.492	13.9289	13.67	13.6151	13.8121	13.6315	13.6247	13.7409
Ssx2ip|Q8VC66|313|GTGTVAISDIEDDSG|sp|1|615	12.6507	12.3498	12.5592	12.6313	12.9453	12.5016	12.5151	12.1953
Wnk2|Q3UH66|1219|DTDADHGSDTGTSPP|sp|1|2149	11.8974	11.8387	11.7851	11.8512	12.0351	11.6342	11.8366	12.0032
Xrn2|Q9DBR1|499|IKRKAEDSDSEPEPE|sp|1|951	12.1578	11.5815	11.3768	12.5034	12.1912	12.3842	11.9334	11.6754
Xrn2|Q9DBR1|501|RKAEDSDSEPEPEDN|sp|1|951	11.8833	11.6587	11.8526	12.0145	11.8798	12.0663	11.5761	11.7047
Akap12|Q9WTQ5|786|SREESWVSIKKFIPG|sp|1|1684	14.4932	13.8665	14.3669	14.3921	14.1015	14.2279	13.8349	13.9938
Ptprn|Q60673|308|GNRAEDSSEGHEEEV|sp|1|979	13.1785	13.1448	13.2434	13.0655	13.4059	12.9311	13.2267	13.1493
Spen|Q62504|1682|EEAAEAPSPAGEKPA|sp|1|3644	13.3915	12.908	13.044	13.3286	13.193	13.4406	13.2441	12.9661
Scn3b|Q8BHK2|203|SDYLAIPSENKENSV|sp|1|215	13.6129	13.7484	13.5473	13.704	13.712	13.7023	13.7251	13.7815
Scn3b|Q8BHK2|196|EAAQENASDYLAIPS|sp|1|215	14.4358	14.4415	14.3108	14.4646	14.5204	14.4202	14.5399	14.5378
Dmwd|Q08274|393|ASADGDPSGEEEEPE|sp|1|665	12.078	12.2795	12.0773	12.0937	12.1013	12.2678	12.1917	12.3548
Dmwd|Q08274|411|SDTGAPVSPLPKAGS|sp|1|665	11.9627	11.9047	12.1447	12.0482	12.2428	11.7461	12.0085	11.6713
Mapt|P10637-3|42|EEAGIGDTPNQEDQA|sp|NA|364	11.824	12.1415	11.9016	11.8545	11.9522	11.8644	12.0522	12.2319
Mapt|P10637-3|54|DQAAGHVTQARVASK|sp|NA|364	12.9544	11.7077	12.3209	11.9838	12.3169	11.7356	12.7836	12.5035
Nefl|P08551|473|EAKDEPPSEGEAEEE|sp|1|543	15.5142	15.5307	15.0849	15.5706	15.3067	15.2193	15.5845	15.7378
Epb41l3|Q9WV92|518|RKKAEEATPVTALRH|sp|1|929	13.4099	12.8176	13.242	12.7594	13.2731	12.6295	13.4388	13.0072
Chd7|A2AJK6|2171|KAEECEHSPAKERSD|sp|1|2986	12.022	12.1105	12.4653	12.2986	12.2524	12.5681	11.7027	11.6596
Canx|P35564|582|EDEILNRSPRNRKPR|sp|1|591	12.5429	12.6544	12.5687	12.7238	12.673	12.7557	12.4677	12.5083
Noa1|Q9JJG9|421|TKAEEDLSEEEQSQL|sp|1|693	12.7568	12.8727	12.7625	12.9913	12.9663	12.938	12.6903	12.8526
Map1b|P14873|1013|EKGEAEQSEEEGEEE|sp|1|2464	13.4235	13.0131	13.1361	13.3162	13.8512	13.6322	13.2005	13.1856
Cdc37|Q61081|141|PEKAEEDSEEAREQK|sp|1|379	11.2409	11.4071	11.22	11.4226	11.4675	11.5807	11.2364	11.3126
Pclo|Q9QYX7|4047|EDSMEDPYELKLLKH|sp|1|5068	12.1173	13.1288	12.2461	13.0758	11.8465	12.8382	12.3226	13.0493
Herc2|Q4U2R1|2929|AAVPFLASDNEEEED|sp|1|4836	13.1073	13.0085	12.8353	13.162	13.1392	13.1101	13.0387	13.2171
Nefm|P08553|715|KAEEEGGSEEEGSDR|sp|1|848	11.5927	11.4455	11.0743	11.3603	11.4074	11.354	11.7374	11.6546
Nefm|P08553|723|EEEGSDRSPQESKKE|sp|1|848	11.7818	12.4332	11.8328	11.8721	12.1507	12.0314	11.9468	12.4823
Nefm|P08553|720|GGSEEEGSDRSPQES|sp|1|848	12.8334	12.8722	12.4771	12.7644	12.5381	12.8072	12.9709	12.9612
Nefm|P08553|715;723|KAEEEGGSEEEGSDR;EEEGSDRSPQESKKE|sp|1|848	11.6223	12.0333	11.443	11.7572	11.7695	11.709	11.894	11.9802
Nefm|P08553|715;720|KAEEEGGSEEEGSDR;GGSEEEGSDRSPQES|sp|1|848	10.1262	10.511	10.1147	10.2666	10.1025	9.73389	10.288	10.598
Pagr1a:Gm42742|Q99L02:A0A0J9YUB4|53:53|AEEEGKGSQEEAGRE:AEEEGKGSQEEAGRE|sp:tr|1:1|253:176	13.1545	13.0916	13.0311	13.1489	12.9608	13.3178	13.159	13.1599
Tomm22|Q9CPQ3|45|DELDETLSERLWGLT|sp|1|142	13.0045	13.2965	13.0371	13.3232	13.291	13.3116	12.992	13.1733
Zfp654|A0A140LI34|6|XXMAEEESDQEAERL|tr|1|1112	9.72331	8.37728	9.04073	8.89722	9.84302	9.20263	9.18289	9.05091
Akap7|O55074|76|GDRNGDGSDNNRKXX|sp|1|81	11.2327	10.9523	11.174	11.2025	11.1944	11.0912	11.2225	11.0627
Htatsf1|Q8BGC0|441|KAEEGGESEGDASEK|sp|1|757	13.2868	13.2469	13.3428	13.3317	13.4122	13.5912	13.1202	13.1677
Htatsf1|Q8BGC0|446|GESEGDASEKDAKEG|sp|1|757	11.9844	12.1045	11.7886	12.347	12.0708	12.0943	11.9271	12.1395
Htatsf1|Q8BGC0|441;446|KAEEGGESEGDASEK;GESEGDASEKDAKEG|sp|1|757	12.1615	12.0924	12.242	12.1973	12.1363	12.3793	11.9362	12.109
Znf609|Q8BZ47|757|CRAEEGKSPFRDAAG|sp|1|1413	13.1567	12.9112	13.4423	12.9073	13.335	13.1017	13.0787	12.6014
Cdkl5|Q3UTQ8|377|NLAGATLSPMHTKTY|sp|1|938	13.0311	11.8553	12.7849	12.3313	12.9686	11.6943	12.9173	11.8795
Cdkl5|Q3UTQ8|375|NGNLAGATLSPMHTK|sp|1|938	15.1192	13.5281	15.2471	13.8267	15.162	13.5864	15.0675	13.2562
Ccnl1|Q52KE7|358|EVKAEEKSPVSINVK|sp|1|532	13.1921	13.2321	13.6027	13.1032	13.3958	13.4199	13.1566	12.8371
Dhx9|O70133|136|VESSGYGSPGPTWDR|sp|1|1380	13.6437	13.5223	13.6496	13.5956	13.6226	13.4836	13.5778	13.5206
Marcks|P26645|267|ATAGDASSAAGPEQE|sp|1|309	11.9965	11.9724	12.0202	12.0087	12.1997	12.1535	11.8934	11.8796
Dcaf5|Q80T85|799|RAEEPPASPGPKASG|sp|1|946	13.0515	13.0336	13.0368	12.9712	13.1121	13.172	13.0709	13.0345
Gap43|P06837|103|SPKAEEPSKAGDAPS|sp|1|227	13.5676	13.3865	13.064	13.6368	13.2706	13.744	13.73	13.7305
Mprip|P97434|292|PPLLSPPSPSTPHSR|sp|1|1024	12.2563	12.2603	12.325	12.3305	12.1563	12.0308	12.2238	12.0263
Cluh|Q5SW19|1300|RAVEDMGSPQTAKEG|sp|1|1315	13.1975	12.9886	13.0535	12.9681	13.498	13.2393	13.2002	13.0531
Supt7l|Q9CZV5|106|PLPSCPGSPPLPDDL|sp|1|412	14.0882	14.0644	14.1342	14.4364	14.1484	14.2803	13.8602	13.9851
NO_MATCH	12.6777	12.6749	12.621	12.6834	12.6974	12.6572	12.7083	12.7113
Sf3a1|Q8K4Z5|357|VQDMDEGSDDEEEGQ|sp|1|791	12.4043	12.421	12.3179	12.4639	12.4489	12.5773	12.3512	12.4964
Basp1|Q91XV3|36|AGTEEEGTPKESEPQ|sp|1|226	12.2462	12.6948	12.1588	12.729	12.3738	12.6917	12.6247	12.4848
Basp1|Q91XV3|31|KKAEGAGTEEEGTPK|sp|1|226	13.0703	13.7832	13.0425	13.7999	13.1681	13.5942	13.6594	13.3285
Basp1|Q91XV3|31;36|KKAEGAGTEEEGTPK;AGTEEEGTPKESEPQ|sp|1|226	11.6455	12.4226	11.796	12.0729	11.8974	12.1907	12.0993	12.213
Basp1|Q91XV3|40|EEGTPKESEPQAAAD|sp|1|226	14.2937	15.0617	14.3686	14.6584	14.3759	14.4155	14.883	15.0726
Basp1|Q91XV3|36;40|AGTEEEGTPKESEPQ;EEGTPKESEPQAAAD|sp|1|226	12.4583	13.0377	12.3685	12.4523	12.1522	12.4745	13.0731	13.4505
Pacsin1|Q61644|336|TGAVESTSQAGDRGS|sp|1|441	12.4699	11.6881	12.4311	11.8122	12.3891	11.7154	12.2256	11.9368
Pacsin1|Q61644|343|SQAGDRGSVSSYDRG|sp|1|441	11.6195	11.9498	11.5284	11.8099	11.7206	11.6188	11.7374	12.1047
Trim44|Q9QXA7|341|EEGPSGASEEEDTXX|sp|1|346	12.0239	11.591	11.7637	11.7043	11.7684	11.8611	11.8918	11.9375
Akap8l|A0A494BAS2|164|GREGKEDSEKAPLQP|tr|1|181	12.9841	12.5783	12.626	12.7659	13.09	12.7793	12.9437	12.803
Bclaf1|Q8K019|177|EGEPQEESPLKSKSQ|sp|1|919	13.3286	13.283	13.3068	13.4404	13.462	13.5805	13.2405	13.2457
Srsf4|Q8VE97|428|GSRAEGESEAPNPEP|sp|2|489	11.5569	11.5547	11.4403	11.4976	11.5367	11.5989	11.6336	11.6761
Insig2|Q91WG1|8|MAEGETESPRPKKCG|sp|1|225	11.8069	11.6429	11.5466	11.5043	11.6414	11.7639	11.8442	11.9532
Ank2|Q8C8R3|3379|ERAEGFESESEDGAT|sp|1|3898	13.7443	14.1401	13.8396	13.8378	13.9004	14.0567	13.9948	14.1812
Ank2|Q8C8R3|3381|AEGFESESEDGATKP|sp|1|3898	12.5649	13.1848	12.5615	12.7876	12.6304	12.9167	13.3181	12.9229
Jcad|Q5DTX6|543|KAEGHASSPQPQSEG|sp|1|1320	11.6105	10.5106	11.0842	10.3472	10.9394	10.5355	11.4171	10.8749
Gprin1|Q3UNH4|540|GIPELQASEKGNPVN|sp|1|932	12.328	13.0535	12.2029	13.4537	12.0353	13.2089	11.9503	13.4373
Szt2|A2A9C3|2969|PKAKAEGSPKSTSTP|sp|1|3431	13.4164	13.2191	13.3363	13.0988	13.4022	13.0355	13.5413	13.3304
Zcchc2|Q69ZB8|212|RAEGSRGSVEDEPSG|sp|2|1166	11.4464	11.9575	11.3777	11.8664	11.2877	11.775	11.5933	12.2085
Rtn3|Q9ES97|217|HICTYSLSPSELPVA|sp|1|964	14.4407	13.8991	14.291	13.7672	13.9661	13.7951	14.6442	14.2102
Cobl|Q5NBX1|272|LGLSGADSDEDPAKS|sp|1|1337	13.4266	13.4047	13.7191	13.4414	13.4607	13.1992	13.3186	13.1543
Git1|Q68FF6|507|TLMGPGGSTHRRDRQ|sp|1|770	11.2497	11.4561	11.4439	11.4894	10.9958	11.1469	11.2396	11.4632
Bnip3|O55003|79|RAEIDSHSFGEKNST|sp|1|187	12.7278	12.6942	12.9469	12.796	12.921	12.6988	12.4374	12.4353
Itga6|Q61739-2|1064|AEIHTQPSDKERLTS|sp|NA|1073	12.4089	12.2563	11.9734	12.476	12.7763	12.4715	12.0687	12.4825
Akap6|Q6PGB9|905|EDEEGTGSPKAEAQL|tr|1|1224	12.3912	12.4328	12.3398	12.447	12.3419	12.1039	12.5055	12.4669
Rai14|Q9EP71|318|PFKAEISSIQENKDR|sp|1|979	14.4776	13.3663	14.3957	13.204	14.26	13.2892	14.6499	13.5282
Ehbp1|Q69ZW3|1061|TETQRKPSEDEKGFK|sp|1|1231	13.2417	14.0859	13.3812	13.4615	13.0616	13.5668	13.7789	14.2437
Sparcl1|P70663|74|ALNSEEETHEQSTEQ|sp|1|650	13.3009	12.8625	12.9974	13.3355	12.9797	13.3325	13.101	13.0692
Sparcl1|P70663|78;79|EEETHEQSTEQDKTY;EETHEQSTEQDKTYS|sp|1|650	12.6957	14.0314	13.7379	13.0173	13.7853	13.4503	12.7811	13.4555
Sparcl1|P70663|70;78|EKPSALNSEEETHEQ;EEETHEQSTEQDKTY|sp|1|650	11.2802	12.2121	12.1927	11.5228	11.8544	11.3291	11.3537	11.802
Sparcl1|P70663|74;78|ALNSEEETHEQSTEQ;EEETHEQSTEQDKTY|sp|1|650	12.4458	13.6954	13.3885	12.7928	13.6066	12.9838	12.4922	13.1236
Prrt2|E9PUL5|74|LAPETTETPVETPET|sp|1|346	13.4334	13.5411	13.1553	13.4677	13.0765	13.5623	13.6368	13.8213
Prrt2|E9PUL5|78|TTETPVETPETVQAT|sp|1|346	15.8306	15.1616	15.596	15.1975	15.8375	15.1393	16.0025	15.282
Prrt2|E9PUL5|74;78|LAPETTETPVETPET;TTETPVETPETVQAT|sp|1|346	14.6082	14.1192	14.3302	14.1989	14.5589	14.1424	14.6485	14.3038
Prrt2|E9PUL5|98|PEEGSKASPSPSPSE|sp|1|346	12.1562	12.4633	12.3373	12.1867	12.4315	12.2521	12.2672	12.3647
Prrt2|E9PUL5|74;98|LAPETTETPVETPET;PEEGSKASPSPSPSE|sp|1|346	14.422	15.3908	15.0282	14.6978	14.7723	15.1248	14.6128	15.1179
Soga3|Q6NZL0|628|RGEDFNGSSNPLMRE|sp|1|945	12.1658	11.9427	12.2946	11.8744	12.3654	11.8617	12.1639	11.869
Map1a|Q9QYR6|667|EMEEVHPSDEEEEET|sp|1|2776	14.14	14.3268	14.1341	14.2892	14.2433	14.3361	14.1901	14.2725
Map1a|Q9QYR6|667;678|EMEEVHPSDEEEEET;EEETKAESFYQKHMQ|sp|1|2776	13.3571	13.1987	13.6273	12.8191	13.3326	12.5532	13.7185	13.0343
Mical3|Q8CJ19|1131|AELELRVSENEEEKP|sp|1|1993	12.9773	12.8741	12.7414	12.9804	13.2051	12.8195	12.9361	13.0068
Acss2|Q9QXG4|267|MNDSPSQSPPVKRPC|sp|1|701	15.2018	15.2891	15.3095	15.2479	14.9959	15.1474	15.1169	15.3555
Acss2|Q9QXG4|263|AELGMNDSPSQSPPV|sp|1|701	13.2991	13.4669	13.4329	13.423	13.3213	13.2574	13.3596	13.3084
Pip4p2|Q9CZX7|47|PPYTAIASPGTSGIP|sp|1|257	11.7158	11.6196	11.4571	11.7116	11.6212	11.4957	11.6813	11.9189
Sh3pxd2b|A2AAY5|620|SRSKAELSEEKVDPT|sp|1|908	12.5245	12.6672	12.6705	12.6424	12.2901	12.6521	12.1213	12.9539
Bbs2|Q9CWF6|365|STKAELSSPLNEADG|sp|1|721	12.5535	12.8163	12.5652	12.824	12.7662	12.658	12.6736	12.791
Palm|Q9Z0P4|335|VVIEDAATPREPAPL|sp|1|383	14.096	12.6195	13.8487	12.416	13.7304	12.4403	14.6268	12.8014
Palm|Q9Z0P4|345|EPAPLNGSAAELPAT|sp|1|383	13.7126	13.2214	13.6462	13.1672	14.0111	13.1288	13.6625	13.1437
Dnmt1|P13864|125|EMADSNRSPRSRPKP|sp|1|1620	12.4618	12.4005	12.604	12.42	12.7122	12.7913	12.2818	12.3282
Mybbp1a|Q7TPV4|6|XXMAEMKSPTKAEPA|sp|1|1344	12.4672	12.7178	12.7146	12.5113	12.8752	12.6845	12.4177	12.5932
Usp33|Q8R5K2|305|KAENESGSKGFPEDS|sp|1|909	11.692	11.6251	11.3077	11.4416	11.6535	11.7168	11.8581	11.9058
Smarcc1|P97496|800|ENKVENESDEGDKIQ|sp|1|1104	14.1	14.0699	14.0435	14.2364	14.2989	14.2672	13.9014	14.0972
Nap1l4|Q78ZA7|7|XMAENSLSDGGPADS|sp|1|375	13.5073	13.6655	13.5208	13.6703	13.5906	13.4487	13.6151	13.539
Nap1l4|Q78ZA7|5|XXXMAENSLSDGGPA|sp|1|375	12.1139	12.5665	12.1952	12.5856	12.0951	12.692	12.166	12.4601
Uba1|Q02053|876|RAENYDISPADRHKS|sp|1|1058	14.0839	14.1549	14.1736	14.2223	14.0776	14.1186	14.0377	14.0824
Mybbp1a|Q7TPV4|14|PTKAEPATPAEAAQS|sp|1|1344	11.8558	11.7114	11.927	11.7576	12.051	11.8517	11.7519	11.5929
Basp1|Q91XV3|92|PKAEPEKSEGAAEEQ|sp|1|226	13.1258	13.3926	13.1406	13.3972	13.1104	13.3472	13.5307	13.162
Samd14|Q8K070|165|YPRAEPHSEDDSRDA|sp|1|417	11.7482	11.4633	11.4128	11.8736	12.4455	11.4843	11.6212	11.3514
Samd14|Q8K070|173|EDDSRDASPPEPASP|sp|1|417	12.6856	12.9034	12.4491	12.8612	13.2736	12.8463	12.8372	12.8653
Samd14|Q8K070|169;173|EPHSEDDSRDASPPE;EDDSRDASPPEPASP|sp|1|417	10.9027	11.0756	11.3243	10.3132	10.3139	10.7169	11.566	11.0253
Med7|Q9CZB6|195|PMDTDDNSNCPGQNE|sp|1|233	10.1953	10.2038	10.1482	10.061	9.9927	10.2191	10.3377	10.2616
Tanc1|Q0VGY8|310|LIMPRPNSVAATSST|sp|1|1856	11.6334	11.5458	11.6365	11.2585	11.3827	11.1904	11.8297	11.4163
Dock9|Q8BIK4|936|KAEPYVASEYKTVHE|sp|1|2055	13.883	13.9798	13.6783	14.0944	14.111	13.9928	13.8604	14
Ccdc6|D3YZP9|108|EEEFISNTLFKKIQA|sp|1|469	13.2389	12.9741	12.8473	12.8769	12.8831	12.8328	13.5393	13.4116
Arhgdia|Q99PT1|24|ENEEDEHSVNYKPPA|sp|1|204	13.5045	13.5256	13.388	13.3231	13.4172	13.4401	13.6929	13.7261
Pcnx:Pcnx1|A0A1Y7VJ77:Q9QYC1|111:111|KAEQGNCSTRRKDSN:KAEQGNCSTRRKDSN|tr:sp|1:1|818:2344	11.833	12.2222	11.5563	12.2315	11.5561	11.9462	11.6289	12.9482
Mctp1|E9PV86|119|GRAEQGSTLRRRLRE|sp|1|951	11.454	11.6826	11.79	11.6462	11.5886	11.7807	11.4332	11.3738
Ptpn14|Q62130|811|ASLGPSISEPDLTSV|sp|1|1189	12.5903	12.313	12.3922	12.3286	12.1621	12.4496	12.2334	12.548
Tyro3|P55144|808|EQPTESGSPEVHCGE|sp|1|880	11.9399	11.8405	11.7963	11.8088	11.7802	11.5187	12.0843	11.8489
Stim1|P70302|257|GLHRAEQSLHDLQER|sp|1|685	12.9641	12.9306	12.9011	12.9253	12.8244	12.884	13.0674	13.0354
Slc12a4|F8WIJ0|37|ERAEREDSDGEGQGN|tr|1|1087	9.22849	9.33102	9.1375	9.63773	9.40344	9.35462	9.06528	9.10309
Slc12a4|Q9JIS8|37|ERAEREDSDGQGNHR|sp|1|1085	11.1277	10.6371	10.9199	11.2433	11.0527	11.1273	10.4416	10.6458
Zc3h13|A0A2I3BPQ5|1499|SKAERTESLEAGDDE|tr|1|1730	13.4673	13.9573	13.4607	13.8672	13.1	13.9816	13.6772	14.0403
Zc3h13|E9Q784|1499|SKAERTESLEGDDES|sp|1|1729	12.8473	12.8741	12.7383	13.0344	12.5517	13.1027	12.7746	12.988
Snx24|Q9CRB0|116|PKAESCGSFDETESE|sp|1|169	13.3291	13.2124	13.1963	13.6637	13.4069	13.2636	12.9846	13.2302
Snx24|Q9CRB0|120|SCGSFDETESEESSK|sp|1|169	12.9812	12.7671	12.9364	13.1017	13.132	13.0516	12.6425	12.6904
Sult4a1|P63046|8|MAESEAETPGTPGEF|sp|1|284	12.6241	13.0371	12.7956	12.6267	12.7699	12.9035	13.0269	12.8544
Sult4a1|P63046|11|SEAETPGTPGEFESK|sp|1|284	14.1782	14.3745	14.1717	14.2316	14.1842	14.2452	14.3368	14.4311
Sult4a1|P63046|4|XXXXMAESEAETPGT|sp|1|284	13.7178	13.6667	13.6088	13.7844	13.6063	13.3212	13.7945	13.7724
Sult4a1|P63046|4;8|XXXXMAESEAETPGT;MAESEAETPGTPGEF|sp|1|284	12.2987	12.2602	12.1787	12.2977	12.5027	12.1652	12.3545	12.3014
Srcin1|Q9QWI6-2|1076|VFIKKAESEELEVQK|sp|NA|1216	13.2782	14.1204	13.3329	14.244	13.1463	14.1173	13.2984	14.0862
Hspa4|Q61316|554|ESEEMETSQAGSKDK|sp|1|841	12.5378	12.4916	12.2101	12.3886	12.3968	12.6185	12.6583	12.8225
Hspa4|Q61316|548|PAENKAESEEMETSQ|sp|1|841	12.2496	12.2819	12.4247	11.9301	12.0118	12.285	12.2455	12.5323
Eif4g3|Q80XI3|472|QDKAESESDGQAEET|sp|1|1579	10.5962	10.7947	10.5338	10.7192	10.8102	10.8655	10.5283	10.8733
Ptprd|Q64487|1297|YKRKRAESESRKSSL|sp|1|1912	12.4561	11.8763	12.5513	11.7046	12.4486	12.0483	12.2998	11.9838
Map1a|Q9QYR6|678|EEETKAESFYQKHMQ|sp|1|2776	15.9817	14.5514	15.3324	14.8805	15.4356	14.7571	16.0806	14.8467
Sv2a|Q9JIS5|106|QGIPRAESGGKGERM|sp|1|742	13.5708	13.3185	13.5108	11.597	13.5319	14.136	14.082	13.8999
Klhl26|Q8BGY4|13|GSSGSSQSPERPSSL|sp|1|606	10.9516	11.0089	10.875	11.2156	10.9104	11.1181	10.9538	10.8743
Srsf4|Q542V3|424|AESGQRESRAEGESE|tr|1|491	10.5201	10.8996	10.7008	10.822	10.0466	10.7486	10.7627	10.9394
Srsf4|Q542V3|419|REHAKAESGQRESRA|tr|1|491	11.0851	10.8704	10.9745	10.9498	10.4835	10.8999	11.0982	11.2089
Cyp2d9|A0A2R8VHW1|287|AEIEKAESNKKSMRS|tr|1|294	13.1565	13.2133	13.3242	12.7563	13.0475	13.7759	13.1218	13.3322
Armt1|A6H630|4|XXXXMAESPAFLSAK|sp|1|439	12.6643	12.8866	12.8246	12.7666	12.819	12.6826	12.7604	12.6207
Acin1|Q9JIX8|491|TTDTKAESPAGRVSD|sp|1|1338	12.0704	12.1744	12.4544	12.4465	12.5263	12.7154	11.5658	11.7329
Rufy3|Q9D394-2|4|XXXXMAESPAPGAAA|sp|NA|665	9.46162	8.75747	8.61708	9.18559	9.1298	8.42248	9.41235	9.25156
Fip1l1|Q9D824|280|DRYGRAESPDLRRLP|sp|1|581	12.7882	12.8118	13.0661	12.8041	12.2613	12.7954	12.7369	12.7812
Huwe1|Q7TMY8|1395|PMDQRAESPEEVACR|sp|1|4377	12.5949	12.7227	12.5418	12.7061	12.6277	12.5202	12.9019	12.6035
Ahnak|E9Q616|893|MPGFKAESPEMEVNL|tr|1|5656	12.6796	12.5396	12.163	12.6305	12.5173	12.6831	12.3527	12.5659
Pds5b|Q4VA53|1356|RAQQRAESPETSAVE|sp|1|1446	12.7313	12.7141	12.7241	12.877	12.7391	12.7958	12.577	12.6864
Pds5b|Q4VA53|1359|QRAESPETSAVESTQ|sp|1|1446	11.7459	11.6483	11.7521	11.5745	11.9116	11.9771	11.6617	11.6682
Mycbp2|Q7TPH6|2884|SSGFRAESPGPGSRS|sp|1|4749	11.7542	11.4779	11.7007	11.3199	11.6842	11.3752	11.7783	11.6486
Mycbp2|Q7TPH6|2884;2889|SSGFRAESPGPGSRS;AESPGPGSRSSSPKP|sp|1|4749	11.4306	9.80399	11.4178	9.51084	11.3003	10.3799	11.3652	9.88716
Mon1a|Q6PDG8|31|QSVERAESPTPGLTQ|sp|1|556	12.048	11.7144	11.9455	12.1169	12.0198	11.6477	11.6999	11.8795
Nefm|P08553|669|ADKKKAESPVKEKAV|sp|1|848	15.1635	14.8248	14.472	14.9772	14.7968	14.7874	15.2915	15.0573
Tlk1|Q8C0V0|134|AESQNESSQGKSIGG|sp|1|766	11.7637	11.2691	11.1558	11.3975	11.3184	11.4239	11.9139	11.7392
Sh3pxd2a|O89032|766|LNRAESQSQEKMDIS|sp|1|1124	12.7634	12.8567	12.8832	12.942	12.841	12.9921	12.6117	12.644
Sh3pxd2a|O89032|764|PVLNRAESQSQEKMD|sp|1|1124	13.7273	13.7943	13.8034	13.8623	13.6151	13.9585	13.6256	13.618
Fxr1:Fxr2|Q61584:Q9WVR4|602:621|DYISRAESQSRQRNL:DYISRAESQSRQRPL|sp:sp|1:1|677:673	12.5763	12.3268	12.8193	12.0257	12.7309	12.2713	12.7987	12.0148
Nipbl|Q6KCD5|713|KAESRPETPKQKSEG|sp|1|2798	13.0651	13.0657	13.0932	13.1808	13.0842	13.3629	12.885	13.0198
Rtn3|Q9ES97|31|ALGGGGGSPGACPAL|sp|1|964	15.1858	15.2037	15.0516	15.2463	15.3563	15.0333	15.2314	15.4314
Acbd5|Q5XG73|191|SSDSGAESEEEEAQE|sp|1|508	12.4932	12.6932	12.5097	12.7179	12.586	12.8418	12.3029	12.7223
Psmd9|Q9CR00|12|DVPHRAESSEARAAA|sp|1|222	8.92172	9.48263	9.19785	9.34384	9.03895	9.21599	9.2388	9.09563
Mcm2|P97310|12|SESLSASSPARQRRR|sp|1|904	11.5383	11.5318	11.4064	11.4103	11.5703	11.6252	11.5456	11.6897
Ppp1r9a|Q8BMP0|7|XMLKAESSGERTTLR|tr|1|447	10.7477	10.7752	10.8131	10.7889	10.4372	10.8278	10.5478	10.9323
Sipa1l1|Q8C0T5|1372|RKAESSLSLDIHSKS|sp|1|1782	14.0265	13.7475	14.2932	13.7403	13.5727	13.5651	13.7948	13.806
Etv3:Etv3l|Q8R4Z4:A0A5F8MPE2|29:34|WAYKAESSPGSRQIQ:WAYKAESSPGSRQIQ|sp:tr|1:4|513:356	13.0287	12.9199	12.9067	12.8561	12.8997	12.9076	13.1252	13.0821
Sparcl1|P70663|411|EPSDEGNSREHSAGS|sp|1|650	11.4021	11.3374	11.5675	11.5375	12.2895	11.0895	11.0933	10.9065
Fcho2|Q3UQN2|507|APLARAESSSSISSS|sp|1|809	11.6416	11.6599	11.5123	11.6478	11.6648	11.6974	11.6115	11.7515
Sgip1|Q8VD37-6|531|APLARAESTSSISST|sp|NA|854	13.1413	13.362	13.2137	13.3533	13.3764	13.5151	13.0831	13.2868
Sgip1|Q8VD37|506|ARAESTSSISSTNSL|sp|1|806	11.1172	11.3969	11.2955	11.5186	10.9484	11.3455	10.9558	11.3751
Sgip1|Q8VD37|503|APLARAESTSSISST|sp|1|806	12.4699	12.827	12.5908	12.7174	12.6237	12.7399	12.5723	12.7015
Rnf14|Q9JI90|30|DEFRKAESVQGGETR|sp|1|485	10.9156	11.7241	11.1246	11.4802	11.0164	11.3058	11.2983	11.4934
Cds2|Q99L43|50|LPTSVDDTPEVLNRA|sp|1|444	11.9271	12.0217	11.8322	12.1387	12.0784	11.7671	11.9725	12.0095
Cds2|Q99L43|45|AETAPLPTSVDDTPE|sp|1|444	11.7515	11.571	11.5457	11.754	11.7471	11.4326	11.6677	11.7527
Cds2|Q99L43|46|ETAPLPTSVDDTPEV|sp|1|444	11.5258	12.1619	11.652	12.2534	11.9087	12.1184	11.4995	11.8166
Map1b|P14873|945|DYEEKAETEEAEEPE|sp|1|2464	14.871	14.375	14.5613	14.9434	15.0521	14.9841	14.5063	14.5632
Map1b|P14873|960|EDGEDNASGSASKHS|sp|1|2464	11.9369	12.2195	11.9633	12.2489	12.4202	12.5556	11.9604	11.9945
Map1b|P14873|945;960|DYEEKAETEEAEEPE;EDGEDNASGSASKHS|sp|1|2464	13.0543	12.8312	12.7156	13.1614	13.3208	13.1036	12.9127	12.9575
Map1b|P14873|967|SGSASKHSPTEDDES|sp|1|2464	11.4159	11.3172	11.3373	11.884	12.0555	11.9556	11.0056	11.2623
Map1b|P14873|960;967|EDGEDNASGSASKHS;SGSASKHSPTEDDES|sp|1|2464	12.8003	13.0184	12.9056	13.2095	13.1924	13.2011	12.7254	13.0294
Tmem51|Q99LG1|188|HAPDRQNSKLAKRLK|sp|1|249	11.3757	11.5157	11.8642	11.6284	11.1677	11.4682	11.0215	11.3584
Safb|D3YXK2|24|AAVSSAASETGTRRL|sp|1|937	11.9654	11.7673	11.8686	11.7429	11.8505	11.8968	11.8908	11.9136
Nudc|O35685|99|AKEAKAETPGPQIKE|sp|1|332	12.8452	13.1477	12.706	12.8368	12.6555	12.9894	13.1528	13.3722
Tnrc6c|Q3UHC0|776|STTHRAETPPSHQAG|sp|1|1690	12.6887	12.7184	12.5714	12.8097	12.7005	12.7132	12.6173	12.8772
Mecp2|Q9Z2D6|80|AVPEASASPKQRRSI|sp|1|484	10.2536	11.0199	10.412	10.8854	10.8575	10.7726	10.6796	10.4315
Mecp2|Q9Z2D6|78|APAVPEASASPKQRR|sp|1|484	12.1725	12.1072	12.0862	12.1524	12.3516	12.3654	12.0645	12.223
Fam114a2|Q8VE88|119|ETSLGIPSPTEISAE|sp|1|497	13.9063	13.6863	13.7797	13.5785	14.0067	13.6111	14.0368	13.7761
Gprin1|Q3UNH4|495|QGKAETVSPGEVDAM|sp|1|932	14.5043	14.5139	14.4693	14.4258	14.6822	14.6324	14.6231	14.6499
Gprin1|Q3UNH4|503|PGEVDAMTLGKTVPT|sp|1|932	11.8409	11.4704	12.0268	11.4294	12.0478	11.2812	12.0042	11.1686
Epb41l2|O70318|201|ELKAEVASQKATKKT|sp|1|988	13.9082	13.9209	14.0354	14.2547	14.17	14.3284	13.4453	13.5479
Rnf219:Obi1|A0A2I3BRT6:Q8K2Y0|210:210|KAEVDNRSPQKYVPH:KAEVDNRSPQKFGRF|tr:sp|4:1|235:722	12.5458	12.4049	12.7338	12.4841	12.7535	12.6961	12.4386	12.1809
Cog4|Q8R1U1|6|XXMAEVESPLKLSGA|sp|1|785	14.5602	14.6316	14.5596	14.5783	14.6943	14.4338	14.646	14.648
Macrod2|Q3UYG8|347|EVHKDEDSAKDDNTV|sp|1|475	13.1726	13.0882	12.7492	13.1393	13.0202	13.196	13.4863	13.4073
Keap1|Q9Z2X8|43|TECKAEVTPSQDGNR|sp|1|624	12.7148	12.2379	12.7447	12.1415	12.7962	12.2246	12.8502	12.2092
Mlip|Q5FW52|85|EYVFIVDSDGEDEAT|sp|1|269	12.5884	12.8372	12.4544	12.318	12.1859	12.3137	13.1936	13.0563
Scrib|Q80U72-2|1573|RPVYDIQSPDFVEEL|sp|NA|1637	12.879	12.8894	12.6671	12.758	12.6293	12.5367	13.0627	13.2569
Scrib|Q80U72|1331|PTPGPAASPEQLSFR|sp|1|1612	13.9089	14.1421	13.9906	13.9803	13.9217	13.7552	14.1394	13.9877
Cntf|P51642|7|XMAFAEQSPLTLHRR|sp|2|198	12.1277	12.4461	12.2805	12.3598	12.291	12.3034	12.1941	12.2438
Habp4|Q9JKS5|206|PGNRAFDSFDQRGKR|sp|1|411	13.7238	14.3102	13.9167	14.5378	13.3176	14.3152	13.5984	14.1629
Kcnma1|Q08460-4|763|FEDEQPPTLSPKKKQ|sp|NA|1236	14.446	14.5468	14.431	14.543	14.5348	14.4084	14.582	14.5669
Kcnma1|Q08460-4|765|DEQPPTLSPKKKQRN|sp|NA|1236	11.6382	11.8158	11.5732	11.6952	11.6971	11.7241	11.8804	11.8289
Arvcf|P98203|334|LAQPERGSLGSLDRV|sp|1|962	13.9149	13.677	13.8773	13.7288	13.5792	13.6976	13.6955	13.7307
Slc2a3|P32037|471|AFEGQAHSGKGPAGV|sp|1|493	13.4173	14.1144	13.6237	14.009	13.558	14.0428	13.2571	14.2188
Ppp1r11|Q8K1L5|82|FGESSTESDEDEEEG|sp|1|131	12.9108	13.3012	13.0713	13.457	13.0044	13.4314	12.7333	13.0667
Flna|Q8BTM8|1084|LQGGNAGSPARFTID|sp|1|2647	11.6705	11.5621	11.5381	11.7595	11.8547	11.7715	11.4057	11.45
Prrc2c|Q3TLH4|2625|GIDIKPGTPPIGGRS|sp|1|2846	15.5247	14.6142	15.6801	14.5789	15.4875	14.8087	15.5118	14.4519
Eif4b|Q8BGD9|283|SGRRAFGSGYRRDDD|sp|1|611	12.6787	12.9365	13.1008	12.814	12.0905	12.8054	12.713	12.8627
L1cam|P11627|1197|AFGSSQPSLNGDIKP|sp|1|1260	12.0015	12.1733	11.5551	12.7039	11.6889	12.5821	11.9248	12.3547
L1cam|P11627|1194;1197|EEKAFGSSQPSLNGD;AFGSSQPSLNGDIKP|sp|1|1260	12.5993	12.0055	11.8581	12.4515	12.0866	12.3226	12.7421	12.4239
Arpc5l|Q9D898|64|FHAALRNSPINTKNQ|sp|1|153	14.1257	14.5885	14.4123	14.2938	14.0758	14.2585	14.2793	14.4509
Sipa1l3|G3X9J0|136|SRAFHRLSRRRSKDV|sp|1|1776	12.1867	12.1754	12.2038	12.4536	12.3747	11.8893	12.0542	12.0563
Zfc3h1|B2RT41|658|SSNSDPPSPPVLNNS|tr|1|1992	12.0169	12.0496	11.9348	12.2081	12.1954	12.1715	11.9473	12.0687
Macf1|Q9QXZ0|4483|LAELEQNSPKIQKVK|sp|1|7354	13.1619	13.2106	13.0997	13.3336	13.1775	13.2396	13.0281	13.2237
Baiap2|Q8BKX1|486|FPTQTAGTFKQRPYS|sp|1|535	12.3109	12.5722	12.6398	12.315	12.3784	12.5868	12.4085	12.2975
Trip12|G5E870|100|RAFQHIESFSETNKP|sp|1|2025	12.3513	12.4382	12.1389	12.8525	12.0636	12.7902	12.2099	12.4378
Ank3|S4R208|212|FQSGRDPSKELAGLF|tr|1|556	13.2041	13.553	13.305	13.5612	12.7123	13.5978	13.1393	13.6081
Atp2b2:Atp2b3|Q9R0K7:Q0VF55|1105:1124|VVKAFRSSLYEGLEK:VVKAFRSSLYEGLEK|sp:tr|1:1|1198:1220	13.6019	13.6323	13.3937	13.8323	13.0561	13.5894	13.8507	13.5078
Hspa4|Q61316|76|RFHGRAFSDPFVEAE|sp|1|841	14.8034	15.0354	14.6479	14.8233	14.6085	14.7292	15.0382	15.1759
Arhgap39|P59281|607|EALAQQDSKHWKRST|sp|1|1107	13.1822	13.2953	13.2629	13.2553	12.8768	13.3673	12.9314	13.6076
Arhgap39|P59281|597|GPVVRAFSEDEALAQ|sp|1|1107	13.6744	13.5139	13.7433	13.4035	13.5546	13.2901	13.8514	13.515
Dact3|Q0PHV7|10|RAFSFPVSPERGRLR|sp|1|610	13.2521	13.3958	13.3273	13.4105	14.1185	13.0627	13.3786	12.8915
Rasgrp2|Q9QUG9|575|HTHHRAFSFSLPRPG|sp|1|608	13.5585	13.7904	13.5928	13.8649	13.4729	13.9355	13.5195	13.9648
Rasgrp2|Q9QUG9|577|HHRAFSFSLPRPGRR|sp|1|608	13.8812	14.1003	13.8171	14.1754	14.0926	14.2001	13.9915	14.1261
Ubxn2b|Q0KL01|216|RLRFKAFSGEGQKLG|sp|1|331	15.6699	16.0788	15.7167	16.0277	15.3691	16.1616	15.6144	16.1993
Ufd1|P70362|231|GFRAFSGSGNRLDGK|sp|1|307	11.7863	11.9	11.6099	11.9092	11.7817	11.9513	11.8044	12.0397
Amph|Q7TQF7|252|IQGAPSDSGPLRIAK|sp|1|686	12.5605	12.7184	12.5144	12.8548	12.8133	12.7458	12.4526	12.5637
Amph|Q7TQF7|244|QHADKAFSIQGAPSD|sp|1|686	12.5539	12.6029	12.5895	12.6228	12.7583	12.5785	12.5811	12.4196
Gprc5b|Q923Z0|337|YMENKAFSMDEHNAA|sp|1|410	13.9856	13.8417	13.9987	14.0237	13.873	13.9296	13.7768	13.8193
Shisa9|Q9CZN4|337|EDEPRAFSPEHGPAQ|sp|1|424	13.8911	13.5595	14.1645	13.4469	14.2249	13.5453	13.9206	13.4245
Robo2|Q7TPD3|1262|VTGKAFSSSQRQRPT|sp|1|1470	11.9354	11.8016	11.6929	12.0021	12.1052	11.894	11.7818	11.9273
Robo2|Q7TPD3|1263|TGKAFSSSQRQRPTS|sp|1|1470	13.2739	13.4899	13.4644	13.2618	12.8444	13.6323	13.1714	13.76
Actr10|Q9QZB7|414|PLMKRAFSTEKXXXX|sp|1|417	12.4144	12.4864	12.3916	12.5316	12.3301	12.5154	12.3532	12.4889
Dmwd|Q08274|639|EAQAGQASWPRSPSK|sp|1|665	14.0215	13.2057	13.9984	13.3289	14.1137	13.099	14.0542	13.2042
Atg2b|Q80XK6|734|VFLDDSHSPANRRVS|sp|1|2075	11.6927	11.5786	11.4869	12.0081	11.1353	11.3918	11.3886	11.9239
Vipas39|Q8BGQ1|21|SSKFKAFTFDDEDDE|sp|1|491	11.4598	12.5017	11.7021	12.3483	11.1502	12.1707	11.5299	12.4825
Prrt3|Q6PE13|123|GWTGPPDSQELLEPE|sp|1|971	12.7193	12.7741	12.7847	12.8428	13.0254	12.796	12.7101	12.5999
Ap3b2|Q9JME5|272|PEKAFYGSEEDEAKG|sp|1|1082	14.1961	14.2979	14.1978	14.2298	14.1444	14.0965	14.3304	14.364
Ap3b2|Q9JME5|272;282|PEKAFYGSEEDEAKG;DEAKGPGSEEAATAA|sp|1|1082	12.3953	13.4735	13.1186	12.9814	13.077	12.8494	12.3734	13.2206
Gigyf2|Q6Y7W8|383|LSSARPGTPSDHQPQ|sp|1|1291	13.3908	13.6117	13.8061	13.5969	13.3879	13.4949	13.2454	13.4208
Atp5md|Q78IK2|6|XXMAGAESDGQFQFT|sp|1|58	12.6443	12.5337	12.4225	12.7602	12.8122	12.416	12.6258	12.5476
Srcin1|A0A571BG20|333|AGAGGPLYGDGYGFR|tr|1|1055	12.2752	12.4968	12.4501	12.4835	12.5249	12.279	12.3932	12.2512
Psd|Q5DTT2|1019|ETRAGAGSTRPKPXX|sp|1|1024	12.5299	10.9854	12.9417	11.0738	12.0044	11.5466	12.3453	10.8973
Ankrd63|A2ARS0|293|ALMARPNSPQSSGSG|sp|1|390	12.2726	12.112	12.5605	11.8828	12.4164	11.9503	12.4582	11.8723
Ildr2|B5TVM2|594|TTYKAGASEGEDEDD|sp|1|661	13.233	13.332	13.122	13.0952	13.2737	13.1669	13.5333	13.3667
Tmem160|Q9D938|48|HGPRAGASPPPVSEL|sp|2|188	12.7807	13.0043	12.773	13.0421	12.9636	12.9329	12.9801	12.7922
Snx9|Q91VH2|200|NSRAGASSMKLPLNK|sp|1|595	12.8373	12.6209	13.1145	12.919	12.8468	12.987	12.3226	12.4353
Ctu1|Q99J10|416|CVSQCDLSPVAEXXX|sp|2|420	12.5578	12.2744	12.4721	12.372	12.5362	12.0961	12.636	12.2645
Tcof1|O08784|593|TSSASLSSPALAKGT|sp|1|1320	12.4976	12.8253	12.6143	12.7111	12.7404	12.9551	12.5041	12.6352
Camk2b:Camk2a:Camk2d:Camk2g|P28652:P11798:Q6PHZ2-2:Q923T9|235:234:235:235|AGAYDFPSPEWDTVT:AGAYDFPSPEWDTVT:AGAYDFPSPEWDTVT:AGAYDFPSPEWDTVT|sp:sp:sp:sp|1:1:NA:1|542:478:478:529	14.0818	14.5327	13.7243	13.8532	13.2997	13.3932	14.9006	14.9703
Gap43|P06837|110|SKAGDAPSEEKKGEG|sp|1|227	14.1061	14.2919	13.8093	13.8034	13.6641	13.8233	14.8112	14.596
Rasgrf2|P70392|801|AGDSADMSPCRSPTT|sp|1|1189	11.3918	11.5026	11.1876	11.9118	11.4823	11.7449	11.0776	11.5748
Rasgrf2|P70392|805|ADMSPCRSPTTPRHL|sp|1|1189	11.6478	11.3527	11.4567	11.402	11.7411	11.3892	11.5997	11.5427
Rasgrf2|P70392|801;805|AGDSADMSPCRSPTT;ADMSPCRSPTTPRHL|sp|1|1189	10.8916	10.6578	10.6294	10.6937	10.8337	10.6935	10.7915	10.946
Zbtb7a|O88939|331|SVGRAGDSDEESRTD|sp|1|569	11.5492	12.0077	11.7808	11.884	11.747	11.8928	11.5321	11.8217
Zbtb7a|O88939|335|AGDSDEESRTDDKGV|sp|1|569	12.4103	11.7422	11.8486	12.326	12.8171	12.1883	12.0074	11.8874
Eif5b|Q05D44|580|KAGDTKPSKDASSDS|sp|1|1216	11.3898	11.5374	11.2171	11.4743	11.6881	11.5105	11.3348	11.6506
Hdgf|P51859|165|AGDVLEDSPKRPKES|sp|1|237	13.2064	12.55	12.9996	12.4884	12.6912	13.3306	12.9191	12.9039
Basp1|Q91XV3|131|AGEASAESTGAADGA|sp|1|226	13.157	13.7008	13.0844	13.6468	13.1092	13.4091	13.6088	13.6202
Basp1|Q91XV3|132|GEASAESTGAADGAA|sp|1|226	12.4356	12.9211	12.3066	12.8786	12.2562	12.6925	12.9441	12.9443
Nbas|E9Q411|474|EGEVDSDSDPETSAK|tr|1|2356	12.7626	12.5525	12.6529	12.7577	12.8328	12.8225	12.4748	12.6252
Nbas|E9Q411|472|EDEGEVDSDSDPETS|tr|1|2356	13.1417	13.2298	13.185	13.3792	13.1355	13.1497	12.9864	13.2326
Pxn|Q8VI36|118|AGEEEHVYSFPNKQK|sp|1|591	13.1564	13.5541	13.2609	13.6353	13.2982	13.4572	13.0248	13.3081
Crbn|Q8C7D2|25|LPLLPADSEDEDDEI|sp|1|445	12.4466	12.6453	12.5106	12.4625	12.5726	12.5263	12.5985	12.5583
Crbn|Q8C7D2-3|24|HLPLLPDSEDEDDEI|sp|NA|444	12.7725	12.6442	12.5414	12.6483	12.6079	12.5364	12.8867	12.8754
Sorbs1|Q62417|185|PTPAELTSPGRASER|sp|1|1290	12.2327	11.8086	12.1337	11.8511	12.0691	11.6895	12.1779	11.9285
Usp7|Q6A4J8|19|KAGEQQLSEPEDMEM|sp|1|1103	12.5881	12.7847	12.5793	12.6607	12.5722	12.6828	12.6946	12.8824
Mrgbp|Q9DAT2-2|175|ESGAQRQSPDGCRLV|sp|NA|212	10.8506	10.7998	10.9547	10.9373	10.5616	11.1164	10.6445	10.975
Rfwd3|Q8CIK8|178|LRARAGESQRQDNGR|sp|2|774	12.9064	13.2982	12.9338	13.1336	12.9593	13.3654	13.0451	13.3309
Eef2|P58252|57|RAGETRFTDTRKDEQ|sp|1|858	14.0017	13.0784	13.6515	13.7823	13.3987	13.6472	13.4715	13.5252
Eef2|P58252|59|GETRFTDTRKDEQER|sp|1|858	12.9481	12.7472	13.0993	12.9716	12.6246	13.0579	12.6033	12.8113
Eef2|P58252|57;59|RAGETRFTDTRKDEQ;GETRFTDTRKDEQER|sp|1|858	15.4384	14.3283	15.9861	15.1633	15.593	15.2331	14.4621	13.9856
Eef2|P58252|54;57|ASARAGETRFTDTRK;RAGETRFTDTRKDEQ|sp|1|858	10.0211	9.20743	10.493	9.5	9.52676	9.69992	9.43463	9.3
Med26|Q7TN02|361|PACRAGFSPDSSKAD|sp|1|588	14.4693	14.4107	14.4688	14.4553	14.4829	14.5159	14.4556	14.3364
Stard10|Q9JMD3|284|GGAGGEGSDDDTSLT|sp|1|291	11.8318	11.6942	11.6807	11.9197	11.8227	11.4992	11.5993	11.8955
Cotl1|Q9CQI6|141|GANYDAQSEXXXXXX|sp|1|142	11.6028	12.3938	12.1855	11.8524	12.2454	12.2845	11.5825	11.9891
Irf2bp1|Q8R3Y8|453|SVRAGGASPAASSTT|sp|1|584	10.631	10.6502	10.6756	10.5781	10.6739	10.8995	10.5909	10.6203
Clasp2|Q8BRT1|986|GGDAADGSQPALDNK|sp|1|1286	12.1652	12.4737	12.2177	12.2623	12.2	12.4361	12.3051	12.5111
Etl4:Skt|D3Z781:A2AQ25|1197:1796|GGDCKPTSPSLPASK:GGDCKPTSPSLPASK|tr:sp|1:1|1347:1946	17.0083	16.0441	16.9759	16.1612	17.344	16.2038	16.943	16.076
Begain|Q68EF6|510|AGGDLSLSPSRSADA|sp|1|600	13.6843	11.8982	13.7234	11.7662	13.7683	11.7794	13.8531	11.7998
Usp47|Q8BY87|849|YQKAGGDSGNVDDDC|sp|1|1376	11.0208	11.4314	10.722	11.7851	10.6593	11.6945	10.8887	11.7013
Cacng8|Q8VHW2|257|GSGGSGPSAILRLPS|sp|1|423	13.9232	13.817	13.8739	13.8129	13.8398	13.61	13.8728	13.9201
Cacng8|Q8VHW2|254|GAGGSGGSGPSAILR|sp|1|423	12.9238	13.0234	12.8218	13.0358	13.0406	12.9303	12.9338	13.0888
Cacng8|Q8VHW2|251|AGGGAGGSGGSGPSA|sp|1|423	10.2263	10.6225	10.1306	10.2853	10.2873	10.5976	10.2722	10.7958
Usp31|E9Q6Y8|49|PGPAAPSSPSSARSV|tr|1|1344	12.4861	12.3546	12.2606	12.4159	12.4358	12.2706	12.4808	12.5226
Mapk8ip2|Q9ERE9|128|AGDSLIPSPSLEESH|sp|1|830	12.2475	12.169	12.2922	12.0055	12.216	12.1687	12.3476	12.253
Mapk8ip2|Q9ERE9|124|SQALAGDSLIPSPSL|sp|1|830	14.0792	13.974	14.0562	13.9717	14.0794	14.0459	14.1005	14.0482
Cadps|Q80TJ1|89|AGGGRPSSPSPSVVS|sp|1|1355	14.5988	13.1365	14.4826	13.2047	14.8586	13.1546	14.5742	13.1483
Cadps|Q80TJ1|96|SPSPSVVSEKEKEEL|sp|1|1355	15.3831	15.2966	15.3259	15.252	15.2379	15.1207	15.3436	15.5033
Cadps|Q80TJ1|89;96|AGGGRPSSPSPSVVS;SPSPSVVSEKEKEEL|sp|1|1355	16.9433	15.1524	16.8109	15.2966	17.2093	15.2218	16.8584	15.1682
Cadps|Q80TJ1|89;93|AGGGRPSSPSPSVVS;RPSSPSPSVVSEKEK|sp|1|1355	14.068	12.5843	13.9116	12.7829	14.2763	12.5798	13.9225	12.6398
Cadps|Q80TJ1|89;91;96|AGGGRPSSPSPSVVS;GGRPSSPSPSVVSEK;SPSPSVVSEKEKEEL|sp|1|1355	12.2636	11.098	12.1633	11.026	12.3718	11.4315	12.1395	11.27
Mtcl1|Q3UHU5|1669;1672|PKAGGGTTPVSSPSR;GGGTTPVSSPSRSLR|sp|1|1945	11.3725	10.5053	11.425	10.5908	10.9788	9.91059	11.612	10.542
Derpc|P0CG14|160|AGGLLGASPDPRSGG|sp|1|533	12.522	12.4521	12.3918	12.6577	12.7111	12.4289	12.5466	12.3217
Myo16|Q5DU14|1433|AGGSETDSPDQGESV|sp|1|1919	13.2448	13.3903	13.2877	13.2074	13.3576	13.3751	13.4563	13.3055
Myo16|Q5DU14|1441|PDQGESVYEEMKYIL|sp|1|1919	12.3242	12.6188	12.3584	12.3588	12.4611	12.4333	12.5341	12.6146
Dhx16|Q05BH3|157;163|AGGSKSPTEEKPASE;PTEEKPASEDEWERT|tr|1|741	12.9919	13.4351	13.4886	13.1098	13.8225	12.9975	12.9894	13.027
Dhx16|Q05BH3|155;163|RKAGGSKSPTEEKPA;PTEEKPASEDEWERT|tr|1|741	13.3404	13.7636	13.7121	13.499	13.3813	13.6769	13.2183	13.7347
Epn2|F7CUV7|72;73|KAGGSPASYHGSPEA;AGGSPASYHGSPEAS|tr|1|274	12.4412	12.4457	12.3277	12.5898	12.5857	12.3698	12.3022	12.5444
Epn2|Q8CHU3|192;195|EYGKAGGSPASYHGS;KAGGSPASYHGSTSP|sp|1|595	10.1808	10.246	10.2475	10.3816	10.2092	10.0893	10.0488	10.1941
Usp31|E9Q6Y8|1252|SKKAGGSSVKSVSKN|tr|1|1344	13.6629	13.5459	13.4656	13.7189	13.06	13.4552	13.5797	13.8913
Myo1b|P46735|548|AMWKAGHSLIKSLFP|sp|1|1107	11.8216	12.0927	11.8222	12.1247	11.722	11.7561	11.7842	12.2427
Aatk|Q80YE4|1277|LPLRAGHSPDSSAPE|sp|1|1365	11.117	10.3191	11.264	10.3049	11.4292	10.648	10.8989	10.4031
Nectin1|Q9JKF6|421|NLQYPDDSDDEKKAG|sp|1|515	12.5591	12.571	12.4676	12.5382	12.521	12.5313	12.5594	12.7437
Nectin1|Q9JKF6|417|PMAQNLQYPDDSDDE|sp|1|515	14.4542	14.7475	14.5386	14.6182	14.5224	14.4413	14.5498	14.764
Prpf40b|Q80W14|811|EDKAGKESEDREQEQ|sp|1|870	14.2551	14.5287	14.3369	14.4007	14.4725	14.5939	14.4641	14.4676
Mast4|Q811L6|1776|AGLAAPESPVRKSPS|sp|1|2618	12.8844	12.6015	12.9244	12.4468	12.5504	12.2349	13.0403	12.7875
Dlgap3|Q6PFD5|58|RAGLGHLSPEGPLSL|sp|1|977	12.9216	12.6511	12.9809	12.7974	12.9591	12.6061	12.8379	12.5487
Cacna1g|Q5SUG2|467|VRAGLLSSPVARGGQ|tr|1|2176	12.3849	12.8239	12.6954	12.8991	12.748	12.6002	12.3629	12.4059
Synpo|Q8CC35|854|PRAGLPPSPALPRPS|sp|1|929	12.445	11.6076	12.4243	11.9845	12.4083	11.3672	12.3499	11.4385
Pygo2|Q80V76|40|KAGLQMKSPEKKRRK|tr|1|405	13.0462	13.1463	13.1478	12.9232	12.8989	13.136	13.309	13.0844
Epb41l1|Q9Z2H5|564|RAGLREGSEEKVKPP|sp|1|879	14.2437	15.5494	14.9745	14.136	12.9926	14.9599	15.2257	15.6294
Ttn|A2ASS6|22582|LVVRAGLSIRIFVPI|sp|1|35213	14.5793	14.4133	14.691	14.0172	14.1918	14.8829	14.4937	14.7038
Sorbs1|Q62417|643|LGSISSSSVRDLASH|sp|1|1290	13.1311	13.2689	13.345	12.8778	13.3961	12.7197	13.5816	12.9849
Ntn5|Q3UQ22|166;167|GGKAGLVTTGVRGRC;GKAGLVTTGVRGRCQ|sp|2|452	10.4962	9.55	9.48406	9.25153	10.7384	9.33276	10.3173	11.0598
Kiaa1109:4932438A13Rik|A2AAE1:A2AB97|4124:626|PGSSGLGSPLGRSRH:PGSSGLGSPLGRSRH|sp:tr|1:1|5005:1507	10.7574	10.5559	10.8786	10.9745	10.6235	10.286	10.6452	10.2423
Znf148:Zfp148|Q61624:A0A338P6K3|784:742|NRAGMTSSPDATTGQ:NRAGMTSSPDATTGQ|sp:tr|1:1|794:752	12.6004	12.7733	12.6657	12.9599	12.8581	12.7413	12.4783	12.6176
Grin2b|Q01097|1259|YDISEDNSLQELDQP|sp|1|1482	14.6285	14.7442	14.5746	14.9362	14.7329	15.0333	14.4568	14.785
Grin2b|Q01097|1255|AGNLYDISEDNSLQE|sp|1|1482	13.4114	14.0304	13.4653	14.1406	13.455	14.1797	13.3721	14.0022
Washc2|Q6PGL7|159|IKAGNSDSEEDDANE|sp|1|1334	11.127	10.4043	10.3743	11.0522	11.4766	11.0022	10.8183	10.5585
Washc2|Q6PGL7|157|LDIKAGNSDSEEDDA|sp|1|1334	12.098	12.2943	12.1991	12.4762	12.0531	12.1727	11.9335	12.2727
Med14|A2ABV5|1117|RAGNWPGSPQVSGPS|sp|1|1459	12.5336	12.5081	12.5425	12.4788	12.6551	12.4779	12.6033	12.4474
5031439G07Rik|B1APX2|30|GPAASRESVDSSEAE|tr|1|447	12.3036	12.4807	12.4139	12.2874	11.8415	12.4808	12.3447	12.6138
Agrn|A2ASQ1|571|CGSGGSGSGEDNACE|sp|1|1950	11.9269	11.7849	11.8895	11.8969	12.3233	12.0482	11.7449	11.8026
Vps37d|Q810I0|15|RAGPEPGSPGRFGIL|sp|2|261	15.6199	15.3134	15.7164	15.7968	16.1834	15.8449	15.2205	15.2029
Dact3|Q0PHV7|217|AGPFLTPSPLHAVAL|sp|1|610	11.4636	11.3391	11.7837	11.5055	11.7407	11.2716	11.298	11.0948
Fxr2|Q9WVR4|477|PGDRDPPSRGEESRR|sp|1|673	10.4306	10.4895	10.5596	10.4618	10.1608	9.91763	10.6561	10.4911
Pcdhac2:Pcdha11:Pcdhac1:Pcdha4:Pcdha9:Pcdha6:Pcdha1:Pcdha3:Pcdha5:Pcdha7:Pcdha8:Pcdha2:Pcdha12:Pcdha10|Q91Y09:A0A0A6YX38:Q91Y10:O88689:Q91Y11:B9EKB6:Q641K6:Q91Y16:Q91Y15:Q91Y13:Q91Y12:B9EJ92:Q91Y18:Q91Y20|911:126:869:852:884:851:853:847:839:842:851:853:855:851|EPEAGEVSPPVGAGV:EPEAGEVSPPVGAGV:EPEAGEVSPPVGAGV:EPEAGEVSPPVGAGV:EPEAGEVSPPVGAGV:EPEAGEVSPPVGAGV:EPEAGEVSPPVGAGV:EPEAGEVSPPVGAGV:EPEAGEVSPP…	13.7385	14.037	13.7981	13.9312	13.6855	13.8549	13.8842	14.1572
Maged1|Q9QYH6|168|YNFPQSPSANEMTNN|sp|1|775	12.2325	12.1679	12.5065	12.1346	12.1988	11.9322	12.3756	11.9824
Mtss2|Q6P9S0|354|HEQPSATTLQRRKDR|sp|1|715	13.4808	12.9468	13.679	12.9471	13.5884	12.9351	13.3192	12.9403
Nectin1|Q9JKF6|434|AGPLGGSSYEEEEEE|sp|1|515	12.8798	13.6184	13.3669	13.0736	13.0646	13.1888	12.9852	13.5574
Nectin1|Q9JKF6|433|KAGPLGGSSYEEEEE|sp|1|515	14.0935	13.9426	13.7065	13.9967	14.0847	13.9653	14.0401	14.2719
Adrb1|P34971|417|PPSPGAPSDDDDDDA|sp|1|466	13.229	13.3098	13.0804	13.4173	13.1164	13.3337	13.1187	13.4086
Atp1a2|Q6PIE5|439|KAGQENISVSKRDTA|sp|1|1020	14.111	13.8588	13.954	14.0998	13.9387	13.9711	13.909	14.025
Dmxl2|Q8BPN8|2010|AGQEQSASDPRALLT|sp|1|3032	10.53	10.9621	10.4958	10.4784	10.7682	10.6282	10.7275	11.097
Dmxl2|Q8BPN8|2008|KKAGQEQSASDPRAL|sp|1|3032	9.31496	9.33792	9.25859	8.99601	8.87318	9.57325	9.44009	9.602
Rad23a|P54726|94|APPEASPTAVPEPST|sp|1|363	11.6595	11.8287	11.7296	11.7365	11.7713	11.4803	11.8168	11.7388
Rad23a|P54726|92|IPAPPEASPTAVPEP|sp|1|363	10.808	10.3409	10.6142	10.8201	10.6577	10.1308	10.4404	10.6522
Palm2|Q8BR92|210|IQKAGQSSFRRHMSE|sp|1|376	13.4605	13.2523	13.4278	13.2267	13.288	13.388	13.3718	13.3813
Aak1|Q3UHJ0|389|LPIQPALTPRKRATV|sp|1|959	14.8622	12.7376	15.0622	12.715	15.0102	12.9191	14.9555	12.4637
Kazn|Q69ZS8|715|TRAGREDSGGNSKHR|sp|1|779	10.3196	11.9443	10.4115	12.0318	10.147	11.9061	10.3364	11.9257
Gpkow|Q56A08|6|XXMAGRESPPPSAPS|sp|1|488	10.4732	10.4477	10.461	10.5505	10.5874	10.2129	10.5152	10.335
Tbc1d14|Q8CGA2|296|GRPSRPPSPKQNVRK|sp|1|694	11.4566	11.6629	11.4803	11.6273	11.4218	11.6331	11.507	11.653
Tbc1d14|Q8CGA2|292|EDKAGRPSRPPSPKQ|sp|1|694	11.6473	11.7879	11.421	11.6644	11.723	11.985	11.8038	11.8419
Lmtk3|Q5XJV6|890|GPRKAGRSPANREKG|sp|1|1424	9.92343	9.65847	9.75296	9.92833	10.0922	9.7755	9.70305	9.79054
Bicd2|Q921C5|569|GQGKAGRTSPEGRGR|sp|1|820	11.7759	11.8675	11.8591	11.8447	11.7108	11.912	11.6534	11.929
Bicd2|Q921C5|570|QGKAGRTSPEGRGRR|sp|1|820	13.4451	13.8068	13.7263	13.6175	13.3305	13.7527	13.4939	13.6435
Rasgrf1|P27671|199|QSSNKAGSADDEDSD|sp|1|1262	12.628	13.3083	12.4356	13.4086	12.0087	13.2449	12.8144	13.536
Gap43|P06837|128|PSEEKAGSAETESAA|sp|1|227	12.123	12.1534	11.9017	11.8336	11.8275	12.0144	12.4921	12.4047
Gap43|P06837|133|AGSAETESAAKATTD|sp|1|227	13.7627	13.9502	13.5188	13.4135	13.2319	13.5522	14.4871	14.2899
Gap43|P06837|131|EKAGSAETESAAKAT|sp|1|227	13.0862	13.2226	12.769	12.8028	12.7565	12.9969	13.6813	13.5058
Gap43|P06837|138;142|TESAAKATTDNSPSS;AKATTDNSPSSKAED|sp|1|227	11.8504	11.5274	11.9355	11.3167	11.8926	11.0728	12.1665	11.5206
Astn1|Q61137|363|DPQLTFYTDPSRSRR|sp|1|1302	15.8197	15.792	15.808	15.5457	15.6434	15.4636	16.1574	15.791
Astn1|Q61137|340;363|NNKARAGSAFLNPEG;DPQLTFYTDPSRSRR|sp|1|1302	10.8782	10.4579	10.5771	10.1276	10.7656	10.2824	11.2509	10.6143
Gprin1|Q3UNH4|487|SSKAGSASQGKAETV|sp|1|932	12.9606	13.1009	12.9902	13.0896	12.9732	13.0645	13.0209	13.1289
Myo18a|Q9JMH9|983|SATVLSGSIAGLEGG|sp|1|2050	11.19	10.8494	10.9074	10.7995	11.0605	10.8157	11.1694	11.0491
Rpl6|P47911|26|AGSDAAASRPRAAKV|sp|1|296	11.7683	11.4369	11.4557	11.8138	11.8927	11.8751	11.7224	11.3279
Rpl6|P47911|21|PAAKKAGSDAAASRP|sp|1|296	13.6107	14.2503	13.5045	14.0395	13.4732	14.337	13.7816	14.3887
Rpl6|P47911|21;26|PAAKKAGSDAAASRP;AGSDAAASRPRAAKV|sp|1|296	10.7699	9.94113	10.2126	10.2423	10.405	9.89303	11.1687	9.91539
Col5a1|O88207|624|ARGMPGQTGPKGDRG|sp|1|1838	11.7078	13.3623	12.0108	12.6852	12.5914	12.0802	12.869	12.527
Carmil2|Q3V3V9|1141|SDGDIMDSSTETPPI|sp|1|1296	13.2097	13.0698	13.0368	13.0732	13.1309	13.0891	13.3511	13.0915
Carmil2|Q3V3V9|1134|GEIKKAGSDGDIMDS|sp|1|1296	12.6463	12.7228	12.7632	12.511	12.7692	12.4296	12.7783	12.7629
Tmbim1|Q8BJZ3|81|EERAGSDSFRPGEWD|sp|1|309	13.3189	13.0993	13.1241	13.5261	13.4454	13.4116	12.8909	13.036
Tmbim1|Q8BJZ3|79|NEEERAGSDSFRPGE|sp|1|309	13.6096	13.4863	13.3823	13.7982	13.8582	13.9072	13.2345	13.3647
Slc8a2|Q8K596|442|DGSAKAGSDYEYSEG|sp|1|921	13.1176	13.3554	13.2318	13.3092	13.0489	13.0434	13.0965	13.3405
Kdm4a|Q8BW72|366|GLTPRAGSEECPEED|sp|1|1064	14.8611	15.0787	14.8646	15.1379	14.8321	15.0715	14.8978	15.0932
Mtss2|Q6P9S0|587|FYTDEVASPLAPDLA|sp|1|715	13.2077	13.2962	13.3419	13.5917	13.0708	13.5802	12.9189	13.4516
Cxxc1|Q9CWW7|100|DGSERAGSEPRDEGG|sp|1|660	10.6197	11.1662	11.0161	10.7682	10.2479	11.2465	10.766	11.1028
Nckap5l|Q6GQX2|625|MDRAGSESPHASRRT|sp|1|1323	9.8423	9.97752	10.4598	9.7088	9.73234	9.78194	10.0687	9.60473
C2cd2l:Uqcrc2|Q80X80:Q9DB77|683:11|RKKAGSFSRRLIKRF:LSRAGSFSRFYSLKV|sp:sp|1:1|706:453	14.2959	14.1201	14.169	14.3359	13.9819	14.3712	14.2421	14.1388
Cep170b|Q80U49|1166|MPRKRAGSFTGPSDS|sp|1|1574	12.3607	12.4454	12.3351	12.2742	12.6349	12.5115	12.7694	12.1084
Pelp1|Q9DBD5|751|PVLAPSGTPPPSIPP|sp|1|1123	15.1138	15.0545	15.0509	15.2169	15.1938	15.2071	14.9958	15.1328
Mark4|Q8CIP4|594|VQNGPPASPTLAHEA|sp|1|752	10.8018	11.1165	11.1973	10.5284	10.6293	10.684	11.2158	11.0908
Lrrc7|Q80TE7|1338|QTLMGSQSLQHRSRE|sp|1|1490	10.8392	10.7327	10.5966	10.6551	10.7713	10.5749	11.0763	10.7774
Relch|Q148V7|180|GQLNRAGSISTLDSL|sp|1|1216	15.2863	15.2755	15.1443	15.3625	15.3065	15.411	15.2919	15.3028
Relch|Q148V7|182|LNRAGSISTLDSLDF|sp|1|1216	14.5988	14.8062	14.6338	14.7322	14.7298	14.7317	14.8031	14.6697
Relch|Q148V7|193|SLDFARYSDDGNRET|sp|1|1216	11.7059	12.3566	11.457	12.3239	11.615	12.1264	11.6793	12.7201
Relch|Q148V7|182;193|LNRAGSISTLDSLDF;SLDFARYSDDGNRET|sp|1|1216	12.0436	12.6475	12.2242	12.4948	11.8073	12.4101	12.2532	12.6073
Arpc5|Q9CPW4|77|AVKDRAGSIVLKVLI|sp|1|151	10.6957	11.1663	10.7524	11.0121	10.9662	11.132	10.9589	10.8784
Wnk2|Q3UH66|1802|AGSLGPETPSRAGVK|sp|1|2149	12.8616	12.1635	12.6734	12.1936	13.081	12.2907	12.8085	12.2298
Wnk2|Q3UH66|1797|HRSSRAGSLGPETPS|sp|1|2149	13.4619	14.0393	13.6155	13.8129	13.1555	13.6974	13.66	14.0767
Tns1|Q9DBT6|290|SVGDRAGSLPNYATI|tr|1|624	11.7689	12.2846	11.8931	11.7254	11.1549	11.51	12.2249	12.4252
Ppip5k1|A2ARP1|982|IRNRKAGSMEVLSET|sp|1|1436	13.2013	13.236	13.1843	13.321	13.3001	12.9542	13.3454	13.1093
Sobp|Q0P5V2|627|DLTRRAGSPAGAGGQ|sp|1|864	11.7143	11.858	11.8263	11.8555	11.9174	11.7894	11.7397	11.6583
Zfp740:Znf740|D3Z606:Q6NZQ6|19:19|ENGERAGSPDVLRCS:ENGERAGSPDVLRCS|tr:sp|1:1|74:180	14.4759	14.471	14.527	14.5888	14.476	14.672	14.3048	14.3619
Patj|Q63ZW7|482|KVPERAGSPKPEANL|sp|1|1834	13.6305	13.7104	13.6354	13.8814	13.8334	13.8645	13.3735	13.4159
Arhgap35|Q91YM2|980|AGSPLCNSNLQDSEE|sp|1|1499	12.0318	12.1895	11.7994	12.4569	11.9537	11.7752	12.0997	12.2181
Arhgap35|Q91YM2|975|FNSPRAGSPLCNSNL|sp|1|1499	12.6195	12.5627	12.6035	12.5122	12.7757	12.5546	12.4897	12.6745
Arhgap35|Q91YM2|975;985|FNSPRAGSPLCNSNL;CNSNLQDSEEDVEPP|sp|1|1499	12.3582	12.9822	12.6443	12.5884	12.7496	12.6869	12.5923	12.689
Eif2b5|Q8CHW4|540|ELDSRAGSPQLDDIR|sp|1|717	12.157	12.4658	12.1055	12.5112	12.3477	12.3203	12.1229	12.4356
Zfpm1|O35615|286|ASRQRAGSPVSATEE|sp|1|995	12.559	12.2099	12.291	12.6713	12.3899	12.559	12.2423	12.428
Ylpm1:NA|F6YTL8:Q8C4P0|656:68|GPPRRAGSQERGPPR:TATCRAGSQERVCFQ|tr:sp|1:2|1577:716	13.3224	13.0833	13.1791	13.2983	13.4861	13.3854	13.1226	13.1482
Ylpm1|F6YTL8|656|GPPRRAGSQERGPPR|tr|1|1577	10.7149	11.4722	11.3052	10.5969	9.59837	11.482	11.2713	11.538
Lmnb1|P14733|17|QRAGSRASAPATPLS|sp|1|588	12.1453	12.1764	12.035	12.0916	12.1022	12.1923	12.1981	12.3241
Lmnb1|P14733|17;24|QRAGSRASAPATPLS;SAPATPLSPTRLSRL|sp|1|588	13.6609	13.3637	13.348	13.452	13.3444	13.3694	13.6026	13.7013
Lmnb1|P14733|17;21|QRAGSRASAPATPLS;SRASAPATPLSPTRL|sp|1|588	13.6765	13.7413	13.5382	13.4982	13.333	13.6805	13.9314	14.0644
Map6d1|Q14BB9|82|VRTARAGSRDAAQER|sp|1|191	9.72234	10.1968	9.75876	9.77532	8.71195	8.96548	10.5826	10.1807
Lrrfip1|Q3UZ39|614|EQKIRAGSREPVEDP|sp|1|729	12.0536	12.0714	11.9347	12.355	12.5347	12.7974	11.8169	11.865
Ildr2|B5TVM2|469|SHEARAGSRFERSES|sp|1|661	12.7922	11.4207	12.9643	11.6422	12.1813	11.602	12.505	11.6093
Stx12|Q9ER00|142|ARAGSRLSAEDRQRE|sp|1|274	14.0136	14.0587	14.2003	14.2617	14.2421	14.2965	13.8109	13.8884
Stx12|Q9ER00|139|IARARAGSRLSAEDR|sp|1|274	11.6571	12.2094	11.8062	11.8866	11.3631	11.8429	12.1177	12.023
Akap5|D3YVF0|52|KTKPKAGSRTAEETK|sp|1|745	12.5875	13.5612	12.7978	12.8866	10.714	13.7039	13.2063	13.7633
Pom121l2|Q5SW25|10|SYLGKAGSSPRSPAQ|sp|3|972	11.296	10.513	10.7809	11.023	10.8823	10.9533	10.8925	10.9784
Tcf20|Q9EPQ8|588|ASEKAGSSPTQGAQN|sp|1|1987	11.63	11.8373	11.7686	11.7309	11.9337	11.9915	11.5955	11.7797
Syt4|P40749|122|SSDLENVTPKLFTET|sp|1|425	12.2739	12.2706	12.064	12.1784	11.9564	12.0731	12.4718	12.5645
Syt4|P40749|116|NPKAGSSSDLENVTP|sp|1|425	12.6173	12.6524	12.5915	12.4211	12.489	12.496	12.8862	12.7706
Tpm1|S4R261|6|XXMAGSSSLEAVRRK|tr|1|49	10.7614	11.0815	10.8322	11.2202	10.8608	10.7468	10.8411	10.8939
Mapk4|Q6P5G0|383|RDPRAGSTPLAEDVQ|sp|1|583	14.3897	14.2812	14.2608	14.5834	14.214	14.3511	14.2858	14.249
Lgalsl|Q8VED9|4|XXXXMAGSVADSDAV|sp|1|172	12.8147	12.6051	12.6668	12.7413	12.7726	12.4813	12.8127	12.6247
Nop2|Q922K7|59|AAKRRAGSVDVPKPN|sp|1|793	14.3852	15.4605	15.0788	15.2441	15.4997	15.6686	14.1819	14.8743
Fzd3|Q61086|577|DQRSKAGSVHSKVSS|sp|1|666	13.2995	13.1671	13.4494	13.2877	12.9127	13.5107	12.9387	13.3881
Fzd3|Q61086|580|SKAGSVHSKVSSYHG|sp|1|666	11.5554	11.6594	11.676	11.7509	11.4489	11.9551	11.307	11.7478
Ttbk1|Q6PCN3|331|STPPQQNTRQTAAMF|sp|1|1308	11.7377	11.638	11.5908	11.527	11.8664	11.6094	11.9002	11.6768
Psmg1|Q9JK23|18|KAPCRAGTEEEEEEE|sp|1|289	12.2673	13.515	12.3317	13.3678	12.1403	13.3516	12.4798	13.4992
Ppm1h|Q3UYC0|113|KAGTITSTPNRNSKR|sp|1|513	12.7305	13.1085	13.4227	12.3476	12.8077	12.6213	13.1502	12.795
Ppm1h|Q3UYC0|118|TSTPNRNSKRRSSLP|sp|1|513	13.2253	14.3813	13.1485	14.4075	13.0435	14.1737	13.2017	14.6829
Add2|Q9QYB8|614|PSKAGTKSPAVSPSK|sp|1|725	13.6825	14.2447	13.9725	13.9107	13.7982	14.2216	13.7989	14.0408
Add2|Q9QYB8|614;620|PSKAGTKSPAVSPSK;KSPAVSPSKTSEDTK|sp|1|725	13.1537	14.0804	14.1653	12.2514	13.9205	13.8974	13.6624	13.7553
Add2|Q9QYB8|614;618|PSKAGTKSPAVSPSK;GTKSPAVSPSKTSED|sp|1|725	12.8976	12.5894	12.6556	12.6579	12.6636	12.4788	12.9647	12.7844
Add2|Q9QYB8|618;620|GTKSPAVSPSKTSED;KSPAVSPSKTSEDTK|sp|1|725	14.0853	14.8857	14.8941	13.8829	14.8268	14.5406	14.2032	14.5737
Xkr7|Q5GH64|496|VGGERAGTPTLPVFQ|sp|2|580	13.168	13.1116	12.8878	13.5426	13.7578	13.2495	13.2343	12.9345
Wnk2|E9Q6Q2|125|RAGTQEPSPDPTTAS|tr|1|1991	11.4568	11.5592	11.4649	11.5906	11.8367	11.3952	11.559	11.3447
Rph3a|P47708|517|KRAGTTGSARGMALY|sp|1|681	12.4004	12.7543	12.2913	12.7277	11.9366	13.0152	12.3176	12.9221
Rph3a|P47708|514|IPMKRAGTTGSARGM|sp|1|681	12.378	12.898	12.2338	12.5427	11.6946	12.9145	12.4183	13.3967
Kifc2|O08672|643|VWKAGVASPVQRDPN|sp|1|792	12.1146	11.275	12.1037	11.4335	12.2504	11.4298	11.989	11.2537
Ccdc106|Q3ULM0|129|RAGVGEASDPESAAS|sp|1|279	11.8951	12.2406	12.1594	12.0548	11.9243	12.2532	12.0555	11.9835
Sptbn4|E9PZC2|262|GVLASLRSPEAEAVR|tr|1|1241	11.8489	12.3324	12.1597	12.2952	11.9749	12.0009	11.931	11.8763
Ank2|Q8C8R3-7|7|XMAHAAASIKKVREA|sp|NA|454	12.7409	13.7636	13.1355	13.23	12.5054	13.2688	13.0984	13.5916
Ank3|S4R2K9|6|XXMAHAASQLKKNRD|tr|1|2622	12.4928	11.7377	12.3522	11.967	11.8956	11.8505	12.2335	12.1364
Arhgap21|Q6DFV3|1811|FWKAHEQSADKESEL|sp|1|1944	12.0973	12.5408	12.0986	12.5896	11.6908	12.3535	12.015	12.7346
Ildr2|B5TVM2|487|GAFYQDGSLDEYYGR|sp|1|661	12.0484	11.983	11.7702	11.8845	11.9511	11.9183	12.3032	12.1324
Gprin1|Q3UNH4|74|GALTSDNSGTTLFGK|sp|1|932	11.6748	11.7825	11.7797	11.7641	11.4708	11.7415	11.5297	11.9541
Irf2bpl|Q8K3X4|69|GCFQDGRSPGPPPPV|sp|1|775	11.367	11.1879	11.4728	11.2827	11.536	11.3216	11.2995	11.0336
Prrt2|E9PUL5|244|AHGGHPGSPRGSLSR|sp|1|346	11.3987	11.8894	11.3128	11.5447	10.5575	11.4992	11.8817	12.1544
Tbc1d4|Q8BYJ6|673|GKAHGLRSPLLRQSS|sp|1|1307	11.3015	11.0971	11.3207	11.0992	11.4019	11.2547	11.1989	10.9641
Ehbp1l1|Q99MS7|1460|PPPRAHGSFSHVRDA|sp|1|1716	12.8875	13.0757	12.8934	13.2785	13.3627	13.5337	12.7962	13.0666
Bud13|Q8R149|297|LRRAHHESPDLELHK|sp|1|637	11.2602	11.5088	11.3306	11.5029	11.403	11.6545	11.4062	11.2899
Ncan|P55066|380|GDEGEIVSAEGPPGR|sp|1|1268	12.0113	12.0453	11.9696	12.1429	11.9303	12.0533	11.9821	12.0418
Spindoc|Q05AH6|122|HPHTLDLSPSEKSNI|sp|1|381	13.0724	13.0849	13.0538	12.8637	12.9577	13.0427	13.2633	13.2927
Farp1|F8VPU2|1041|ASRAHILSHKESHLY|sp|1|1048	12.026	11.5613	12.2404	11.3834	11.7569	11.2689	12.533	11.2375
Rbm10|Q99KG3|797|IHRRAHLSENELEAL|sp|1|930	12.8762	13.2006	13.3149	13.0966	12.8956	13.502	12.7429	13.0127
Kif21a|Q9QXL2|1671|DLGEDIASNXXXXXX|sp|1|1672	12.7326	12.8039	12.8443	12.8161	12.5928	12.6951	12.7076	12.8417
Kif21a|Q9QXL2|1660|NLQDGQLSDTGDLGE|sp|1|1672	11.793	11.7942	11.7008	11.7104	11.7288	11.6303	11.9467	11.8501
Epb41l4a|P52963|464|RRRKAHNSGEDSDLK|sp|2|686	12.5253	12.4129	12.6064	12.4412	12.6177	12.4706	12.4502	12.3553
Trp53bp2:Tp53bp2|E9QJU8:Q8CG79|416:410|GSKAHPASPDWNPSN:GSKAHPASPDWNPSN|tr:sp|1:1|1134:1128	11.6824	11.6064	11.5137	11.6393	11.6443	11.4505	11.7346	11.6659
Tpd52l2|A2AUD5|166|RAHPLSQSFSSYSIR|tr|1|229	11.5143	11.7548	11.8482	11.4941	11.3835	11.4419	11.5656	11.7258
Katnal1:Gm42791|Q8K0T4:D3YYB5|142:142|VGRAHQISKSDKPAS:VGRAHQISKSDKPAS|sp:tr|1:1|488:209	11.4971	11.4143	11.4945	11.4338	11.3215	11.1643	11.3546	11.5809
Ndn|P25233|88|GRAHQPQSPARPIPA|sp|1|325	11.7933	11.707	11.9936	11.6127	12.0934	11.8226	11.7951	11.6162
Lysmd2|Q9D7V2|24|AHRPSAPSPPPRSRS|sp|1|215	11.7986	12.065	12.1264	11.7252	11.5879	11.827	12.0026	11.9471
Nacad|Q5SWP3|1039|VETCRAHSAARSEVS|sp|1|1504	11.936	9.61236	12.2271	9.56506	11.9674	9.6003	12.2454	9.10667
Fgd6|Q69ZL1|670|SKPTKAHSAENCSLE|sp|1|1399	12.8099	13.2233	12.9905	13.1789	13.1329	13.3231	12.7509	12.8152
Kif5c|P28738|918|NMARRAHSAQIAKPI|sp|1|956	11.1365	12.5796	11.0848	12.1616	10.7397	12.3554	11.5449	12.7432
Sh3bp2|Q06649|225|SDLPRAHSFTSKSPS|sp|1|559	12.9965	13.2913	13.2833	13.0405	13.2893	13.2595	13.0548	13.2654
Sipa1|P46062|72|SPRARAHSHEDASRP|sp|1|1037	8.80161	9.32539	8.84682	9.27157	9.61967	9.94629	8.79953	8.99981
Rpl18a|P62717|123|RHRARAHSIQIMKVE|sp|1|176	11.3552	11.5447	11.4376	11.5917	11.5218	11.4507	11.394	11.4405
Kcnk10|F6YU65|376|AHSLDMLSPEKRSVF|tr|1|521	12.0896	12.0873	12.0612	12.2696	12.2929	12.1235	11.9839	12.0928
Kcnk10|F6YU65|371|GLDQRAHSLDMLSPE|tr|1|521	12.1751	11.9644	12.0802	11.9466	11.7952	11.7843	12.1589	12.104
Sipa1l3|G3X9J0|384|LTASRAHSLGTLDPA|sp|1|1776	14.3812	14.7298	14.641	14.8128	14.3402	14.6083	14.2804	14.5469
Phactr4|Q501J7|436|EGTHRAHSLLFENSD|sp|1|694	12.2048	12.3382	12.0854	12.3243	12.3376	12.2959	12.2659	12.3005
Caskin1|Q6P9K8|884|RPKKRAHSLNRYAAS|sp|1|1431	11.295	10.9344	11.4828	10.9026	11.5717	10.5226	11.5684	10.5673
Flcn|Q8QZS3|62|SSRVRAHSPAEGASS|sp|1|579	11.4423	11.1052	11.5618	11.3718	11.4383	11.4624	11.0354	11.2085
Flcn|Q8QZS3|62;73|SSRVRAHSPAEGASS;GASSESSSPGPKKSD|sp|1|579	11.6036	11.1289	11.6642	11.3051	11.8227	11.3272	11.2634	11.1853
Phrf1|A6H619|1190|SREKRAHSPEKKGPV|sp|1|1682	11.7434	10.9111	11.4267	11.2671	11.6599	11.9587	11.2586	11.1892
Sfswap|Q3USH5|812|SPRRRAHSPERRREE|sp|1|945	11.342	11.1766	11.3345	11.5156	11.5624	11.6209	10.86	11.2979
Shank3|Q4ACU6|482|FIAVKAHSPQGEGEI|sp|1|1730	11.7892	12.1882	12.1806	11.4114	11.6888	11.9274	12.1008	12.2245
Mrpl30|Q9D7N6|96|LGLQKAHSPQIHKNI|sp|1|160	13.3657	13.5114	13.435	13.5181	13.6092	13.7663	13.236	13.5649
Zfp763|Q8BIC7|119|ARGIRAHSPSRVHLT|tr|1|588	11.103	10.6776	10.7575	10.8958	11.4535	10.8321	11.0806	10.7174
Stk24|Q99KH8|4|XXXXMAHSPVQSGLP|sp|1|431	13.4797	13.5046	13.4871	13.5008	13.6222	13.515	13.4817	13.5066
Cpsf7|Q8BTV2|194|PRAHSRDSSDSADGR|sp|1|471	12.8446	12.8654	13.1749	13.027	13.3975	13.1505	12.2699	12.888
Cpsf7|Q8BTV2|191|GIPPRAHSRDSSDSA|sp|1|471	9.73051	11.2458	9.95269	11.2623	9.62081	11.1034	9.74329	11.0797
Ccsap|Q8QZT2|222|AQRQRAHSVDVEKNQ|sp|1|252	12.7201	12.4315	12.5385	12.2288	12.3146	12.4533	12.8397	12.6497
Elac2|Q80Y81|815|AHTDEPHSPQSKKES|sp|1|831	11.6019	11.2637	11.3245	11.4129	11.8029	11.5441	11.4965	11.3745
Setd2|E9Q5F9|1827|ENTSRAHTPLNTPDP|sp|1|2537	13.6492	13.4899	13.2439	13.6829	13.6303	13.4442	13.7278	13.8096
Tra2a|A0A0N4SVC2|200|SITKRAHTPTPGIYM|tr|1|280	9.64218	9.11823	9.32291	9.75645	9.85195	9.31964	9.41936	9.07411
Abcc4|E9Q467|329|QRKAHVPSDGKAIVH|tr|1|1250	11.9376	11.8639	11.8356	11.9247	11.9365	11.9611	11.6459	11.8567
Bsn|O88737|2832|RLNKAHVSPQKQFIA|sp|1|3942	12.2593	10.9929	12.1079	11.0166	12.7448	11.0004	12.3546	10.8496
Mtmr6|Q8VE11|585|LRAIEGSSPADNRYC|sp|1|617	12.8237	11.6221	12.5939	11.79	12.9353	11.8329	12.642	11.764
Las1l|A2BE28|509|AIEGSSSSSTGKAPY|sp|1|776	11.6702	12.0127	11.8997	11.9335	11.8193	12.089	11.7212	11.7973
Adcy9|P51830|1332|GKAIEKDSCEDIGVE|sp|1|1353	13.1488	13.3847	13.3168	13.3541	13.0206	13.2203	13.3362	13.0545
Stx4|P70452|117|EADENYNSVNTRMKK|sp|1|298	13.3171	13.2338	13.1449	13.4814	13.4788	13.6001	12.9427	13.2799
Ap1s1|P61967|147|LLQEEDESPRSVLEE|sp|1|158	13.0097	13.3547	13.166	13.1969	13.1097	13.1294	13.1325	13.1694
Stx1b|P61264|98|KLKAIEQSIEQEEGL|sp|1|288	12.6727	12.6181	12.7299	12.3937	12.5388	12.3203	12.8031	12.7209
Baiap2|Q8BKX1|393|HAAGDNSTLLSFKEG|sp|1|535	14.017	14.3887	13.9989	14.2819	14.2302	14.1152	14.1726	14.3974
Pgm1|Q9D0F9|117|GGIILTASHNPGGPN|sp|1|562	14.6694	14.6432	14.639	14.8773	14.6162	14.6558	14.5351	14.4633
Ric1|Q69ZJ7|991|IGSGESETPPSTPTS|sp|1|1422	14.3552	14.4699	14.3269	14.5288	14.4058	14.4314	14.3672	14.5124
Znf365|Q8BG89|370|AIHEPAESPREFFRP|sp|1|408	10.7592	10.8783	10.8845	10.675	10.7133	10.946	10.7844	10.9045
Tiam1|Q60610|52|GKAIHRNSEVSTRSS|sp|1|1591	11.3314	12.4693	11.5705	12.0005	11.1116	12.1384	11.7594	12.4285
Tbc1d10a|P58802|407|PRPALQPSPSIRLPP|sp|1|500	12.3743	12.0744	12.515	12.115	12.253	12.0454	12.2736	11.9629
Ccne1|Q61457|385|LSEQNRISPPPSVVL|sp|1|408	12.6962	12.6986	12.5927	12.8264	12.892	12.6713	12.5645	12.8154
Cnst|Q8CBC4|291|SLARAIMSEEAVGTE|sp|1|711	11.2436	11.8835	11.2953	12.0812	11.1581	11.7812	11.2821	11.7168
Syt7|Q9R0N7-2|83|STLSTATTLESIPSS|sp|NA|518	13.205	13.227	13.1102	13.2822	13.1333	13.15	13.2963	13.355
Fxr1|Q61584|643|INGPTSASGDEIPKL|sp|1|677	12.9367	12.8156	12.7963	13.0111	12.7664	12.8776	12.7537	12.9384
Fxr1|Q61584|641|KAINGPTSASGDEIP|sp|1|677	13.3507	13.2141	13.3026	13.5024	13.337	13.3591	13.0933	13.178
Ncor2|Q9WU42|1309|RAIPEQHSPHLKEQH|sp|1|2472	11.4373	11.259	11.4083	11.3299	11.3416	11.2521	11.4349	11.2852
Rmdn3|Q3UJU9|81|GDAAILPSLSQEGQE|sp|1|470	14.9357	14.7777	14.7145	14.835	14.8196	14.6224	14.9338	15.0734
Rmdn3|Q3UJU9|83|AAILPSLSQEGQEKV|sp|1|470	13.4176	13.6413	13.2545	13.511	13.2446	13.3255	13.6043	13.8496
Ndel1|Q9ERR1|242|IPNGFGTSPLTPSAR|sp|1|345	12.3091	12.4858	12.2922	12.3154	12.4489	12.1654	12.5868	12.374
Dlgap3|Q6PFD5|510|RAIQAGCSQDDDCLP|sp|1|977	9.51429	10.0527	9.27887	9.7569	9.85018	9.42598	10.1559	9.81824
Dlgap4|B1AZP2|534|SVSLQSLSPPPSTGS|sp|1|992	12.0054	12.1593	11.9862	12.222	11.9365	12.1686	11.9909	12.1842
Dlgap4|B1AZP2|522|RAIQAGCSQEEDSVS|sp|1|992	11.1211	11.3987	11.208	11.4054	11.1698	11.3678	11.1286	11.3423
Dlgap2|Q8BJ42|584|RAIQAGYSQDDECIP|sp|1|1059	12.0775	12.1373	12.0168	12.243	12.1153	12.1168	12.0407	12.1758
Map3k9|Q3U1V8|558|RLRAIQLTPGESSKT|sp|2|1077	12.3849	12.332	12.3763	12.064	12.339	11.9345	12.8122	12.244
Agap2|Q3UHD9|746|SAFGPSASINGLVKD|sp|1|1186	10.7836	10.6236	10.8278	10.5973	10.5274	10.5654	10.8625	10.5359
Mief1|Q8BGV8|59|RAISAPTSPTRLSHS|sp|1|463	14.5633	14.7218	14.5065	14.9662	14.6906	14.8544	14.4254	14.6725
Mief1|Q8BGV8|55;59|RMYDRAISAPTSPTR;RAISAPTSPTRLSHS|sp|1|463	13.6814	13.5248	13.6129	13.5333	13.6937	13.4763	13.7327	13.5073
Epc2|Q8C0I4|60|HHLQRAISAQQVFRE|sp|2|808	12.5542	13.4367	12.5584	13.659	12.5202	13.6604	12.4203	13.3996
Cacna1c|Q01815|1670|PEIRRAISGDLTAEE|sp|1|2139	13.5926	12.4158	13.5537	12.4955	13.6344	12.4209	13.497	12.3847
Wipf3|P0C7L0|161|GPLPAPASPRLGNAS|sp|1|485	14.3127	14.1533	14.4239	14.3487	14.2074	14.4693	14.0285	14.0967
Shisa6|Q3UH99|450|QSLSRAISHTDVFVS|sp|1|525	13.1445	12.8947	13.0716	12.7517	13.116	12.9909	13.1916	12.9452
Shisa6|Q3UH99|452;458|LSRAISHTDVFVSTP;HTDVFVSTPVLDRYR|sp|1|525	12.878	11.7519	12.5927	12.0504	12.8564	11.8159	12.5266	12.0558
Shisa6|Q3UH99|457;458|SHTDVFVSTPVLDRY;HTDVFVSTPVLDRYR|sp|1|525	12.1565	11.0012	11.9108	11.1951	11.9936	10.9137	11.7523	11.4633
Dlg2|Q91XM9|414|VTLQRAISLEGEPRK|sp|1|852	14.8454	14.7972	14.9429	14.7557	14.7222	14.6251	14.8837	14.7804
Map9|Q3TRR0|102|KKVNRAISNDALDSS|sp|1|646	13.2724	12.4766	13.4785	12.2615	13.2858	12.6458	13.523	12.1764
Myo5a|Q99104|600|QDDEKAISPTSATSS|sp|1|1853	12.713	12.9804	12.6979	12.9654	12.7666	12.8137	12.8198	12.9642
Tshz1|Q5DTH5|677|SSPVKAISPVAKENK|sp|1|1084	13.0134	13.3085	12.9827	13.2587	13.1693	13.4786	13.0749	13.3665
Tsc2|Q61037|1365|IPIERAISSEGARPA|sp|1|1814	13.9507	14.0514	13.8637	14.0477	13.9658	13.9854	13.9993	14.1216
Ptpn13|Q64512|901|FNMGRAISTGSLASS|sp|1|2453	13.1574	12.894	12.9591	13.002	13.0423	12.994	12.9456	12.946
Wdfy3|Q6VNB8|2416|ARYRRAISYDSKEYY|sp|1|3508	13.1786	14.3097	13.2394	14.2198	13.177	14.145	13.2756	14.3072
Ssh2|Q5SW75|734|KAITELVSPDIIMQS|sp|1|1423	12.3309	12.4582	12.2599	12.3979	12.2267	12.2176	12.4794	12.6053
Rpl24|Q8BP67|86|QRAITGASLADIMAK|sp|1|157	10.971	11.3912	10.949	11.3124	10.9801	11.1763	11.2057	11.3671
Rpl24|Q8BP67|83|VKFQRAITGASLADI|sp|1|157	12.736	13.0515	12.9808	13.0777	12.6257	13.0637	12.7902	12.7796
Zzef1|Q5SSH7|2066|LVEEKAITPNPEQVF|sp|1|2924	13.9782	14.1152	14.0563	14.0993	13.9916	14.0909	14.0123	14.0563
Cdk12|Q14AX6|688|SPEPKAITPPQQPYK|sp|1|1484	12.2374	12.4088	12.3083	12.194	12.3078	12.3373	12.3896	12.3636
MAP11:Map11|Q3UTZ3:A0A0G2JDC3|546:277|AITPPVASPVGRPLY:AITPPVASPVGRPLY|sp:tr|1:1|580:311	12.4441	12.6296	12.4035	12.4487	12.5964	12.5213	12.7154	12.3779
Rab11b:Rab11a:Rab25|P46638:P62492:Q9WTL2|78:78:79|ERYRAITSAYYRGAV:ERYRAITSAYYRGAV:ERYRAITSAYYRGAV|sp:sp:sp|1:1:1|218:216:213	13.4945	13.9021	13.6081	13.6463	13.4866	13.67	13.681	13.846
Nipbl|Q6KCD5|2652|TSLLGGGSPKNNTAA|sp|1|2798	14.4065	14.5418	14.5671	14.6812	14.6715	14.819	14.2339	14.3364
Plpp3|Q99JY8|19|PESKNGGSPALNNNP|sp|1|312	12.0988	12.1511	12.3354	12.349	12.4157	12.4243	11.8205	11.7389
Pdap1|Q3UHX2|170|AKDDATLSGKRMQSL|sp|1|181	11.2764	12.0681	11.9884	11.3768	11.7913	11.7154	11.0746	12.1105
Spag9|Q58A65|493|KAKDDDDSDIPTAQR|sp|1|1321	12.8375	12.7015	12.7127	12.6338	12.8644	12.7861	12.862	12.7487
Pde10a|Q8CA95|63|NKAKDEPSPKEVSRY|sp|1|790	13.608	13.8804	13.7578	13.7814	14.0409	13.7712	13.5924	13.8129
Plekho1|Q9JIY0|341|KAKDPPQSPPDSESE|sp|1|408	13.04	13.1894	13.1842	13.1599	13.1366	13.0278	12.9104	13.2619
H2afy2|Q8CCK0|165|KKSKAKDSDKEGTSN|sp|1|372	15.7567	15.4157	15.4082	15.7878	15.8691	16.0809	15.6769	15.6064
Penk|P22005|171|GDNRAKDSHQQESTN|sp|1|268	10.59	10.2826	10.4859	10.1754	10.506	10.5419	10.6807	10.4985
Atp1b1|P14094|11|GKAKEEGSWKKFIWN|sp|1|304	13.0135	13.5904	13.2712	12.9438	13.3242	13.2069	13.2318	13.5712
Gpm6b|P35803|318|QELQDIQSRSKEQLN|sp|1|328	13.0955	12.8445	12.8591	12.7543	12.6666	12.6665	13.2702	13.1513
Daam1|Q8BPM0|1026|VRKAKESSEESGEFD|sp|1|1077	13.1856	15.5137	13.6696	14.5549	13.5216	14.3982	13.6575	15.4294
Mapk8ip3|Q9ESN9|764|EKKKAKETPEADATS|sp|1|1337	15.6459	15.8057	15.7196	15.8672	15.8636	15.7188	15.6394	15.7026
Mars|F6W0G8|109|LELKAKGSPKPAAVE|tr|1|184	11.4342	12.5963	12.4434	11.2769	12.3705	12.1299	11.2474	12.6887
Sv2b|Q8BG39|330|TNMRAKGTPEKVFTV|sp|1|683	12.34	12.96	12.8276	11.9807	12.4069	12.6308	12.6419	12.8587
Epb41l4a|P52963|402|KKAKNENSPDPQRSK|sp|2|686	10.8652	10.3377	10.392	10.7243	10.9505	10.5431	10.5985	10.4229
Eif3b|Q8JZQ9|79|TATSPAASPTPQSAE|sp|1|803	10.7145	11.2837	11.0488	10.9168	11.0372	11.7077	10.397	11.2956
Eif3b|Q8JZQ9|75|SEEETATSPAASPTP|sp|1|803	12.3342	11.7911	12.0168	12.2981	11.9308	12.2923	11.8398	12.3521
Eif3b|Q8JZQ9|74;79|QSEEETATSPAASPT;TATSPAASPTPQSAE|sp|1|803	12.041	11.7344	12.0121	11.8256	12.1413	12.0668	11.7714	11.7749
Eif3b|Q8JZQ9|74;75|QSEEETATSPAASPT;SEEETATSPAASPTP|sp|1|803	11.0252	11.0061	10.9438	11.0607	10.9805	11.1702	10.9122	11.1441
Eif3b|Q8JZQ9|68;74|RAKPAAQSEEETATS;QSEEETATSPAASPT|sp|1|803	9.58325	10.7618	9.90723	10.3885	9.98031	10.4368	9.73996	10.5659
Eif3b|Q8JZQ9|72;75|AAQSEEETATSPAAS;SEEETATSPAASPTP|sp|1|803	11.1616	12.0675	11.7653	10.9513	11.2618	11.9639	11.2982	12.1987
Acly|Q3TS02|481|MPQDSVPSPRSLQGH|tr|1|491	13.6162	13.4353	13.4051	13.2301	13.6007	13.7379	13.5305	13.8535
Map1a|Q9QYR6|2591|PGRAKPASPARRLDI|sp|1|2776	14.3887	14.3282	15.2812	12.9904	14.5034	14.9043	14.6718	13.8873
Bicd2|Q921C5|819|KAKPASPSLXXXXXX|sp|1|820	12.5904	12.9986	12.9281	12.6431	12.7431	12.7671	12.5507	12.8008
Shtn1|Q8K2Q9|438|RPKAKPDSLKGSESA|sp|1|631	11.9405	12.8958	12.0688	12.9998	12.0201	13.1382	11.7606	12.9437
Nefh|P19246|834|AKPLDVKSPEAQTPV|sp|1|1090	14.2377	14.0514	13.9414	14.2377	14.1276	13.9428	14.1573	14.0328
Nefh|P19246|839|VKSPEAQTPVQEEAK|sp|1|1090	13.6722	13.6325	13.4837	13.667	13.6071	13.5476	13.4871	13.6186
Nefh|P19246|834;839|AKPLDVKSPEAQTPV;VKSPEAQTPVQEEAK|sp|1|1090	12.3069	13.384	12.8228	12.3347	12.6376	12.8356	12.6419	13.0149
Rbm33|Q9CXK9|816|DAKAKPLSPEAQPKE|sp|1|1231	13.4779	13.5273	13.5404	13.5319	13.241	13.731	13.5211	13.4734
Pex19|Q8VCI5|35|DFDKAKPSPEHAPTI|sp|1|299	12.4383	12.2214	12.0145	13.1558	12.5124	12.5377	12.2919	12.0683
Acsl4|Q9QUJ7|57|PTSDKPGSPYRSVTH|sp|1|711	15.7346	16.0919	15.6	15.6648	15.6713	15.6024	16.2803	16.3432
Phf2|Q9WTU0|677|RDEYEYVSDDGELKI|sp|1|1096	13.3194	13.1478	13.3946	13.6545	13.292	13.7544	13.0066	12.858
Apc|Q61315|2586|ESSEKAKSEDERHVS|sp|1|2845	13.9907	13.8048	14.05	13.7473	14.2164	13.901	13.9589	13.712
St13|Q99L47|51|PATHKAKSEENTKEE|sp|1|371	12.7615	14.4272	12.9839	14.2743	12.7601	14.3798	13.1034	14.0359
Sphk2|Q9JIA7|364|HSLPRAKSELVLAPA|sp|1|617	11.572	11.9741	11.564	11.7293	11.7189	11.6982	11.8666	11.8844
Sphk2|Q9JIA7|364;377|HSLPRAKSELVLAPA;PAPAPAATHSPLHRS|sp|1|617	13.2716	13.0519	13.3874	13.0763	13.3699	13.0094	13.1392	13.0975
Mcf2l|Q64096|612|RRAKSEMSEPRQGRT|sp|1|1149	12.8383	13.1613	12.8193	12.9752	12.7321	13.2056	12.8792	13.3472
Mcf2l|Q64096|609|GPYRRAKSEMSEPRQ|sp|1|1149	11.5159	11.7739	11.4318	11.9066	11.2647	11.8415	11.4825	11.9102
Safb|D3YXK2|506|ISVEKAKSEPTGKRV|sp|1|937	12.518	12.5529	12.4842	12.5391	12.586	12.6566	12.5311	12.5486
Nefh|P19246|789|KSPAEAKSPEKAKSP|sp|1|1090	14.7055	14.6809	14.3483	14.9248	14.5605	14.5501	14.62	14.5666
Nefh|P19246|867|PAKEKAKSPEKEEAK|sp|1|1090	14.3386	15.2225	15.0365	13.8122	15.0311	15.1558	14.5913	14.6668
Pclo|Q9QYX7|4544|KVVDKAKSPGVDPKQ|sp|1|5068	13.957	13.5757	14.3449	12.774	14.9005	13.247	14.0953	13.5119
H1-4|P43274|172|AGAKKAKSPKKAKAT|sp|1|219	12.7201	14.2254	14.0376	12.8049	13.7182	13.587	12.9209	13.6693
Nefm|P08553|605|EKPEKAKSPMPKSPV|sp|1|848	14.9054	13.5802	14.3071	14.0552	14.4264	13.7887	14.7228	13.918
Hnrnpu|Q8VEK3|262|EDEHFDDTVVCLDTY|sp|1|800	16.3839	15.8667	16.3025	16.1219	16.3214	16.2768	16.0855	15.9963
H2afy|Q9QZQ8|138|PPAKKAKSPSQKKPV|sp|1|372	14.5786	15.5326	15.6064	13.8553	15.5706	15.5876	14.5756	15.5672
H2afy|Q9QZQ8|140|AKKAKSPSQKKPVAK|sp|1|372	11.7431	12.853	12.78	11.275	12.7673	12.6456	11.787	12.7769
Arfgap1|Q9EPJ9|342|AEPPKAKSPSSDSWT|sp|1|414	13.9416	12.6384	13.7832	12.8704	13.5416	12.811	13.8542	12.8563
Arfgap1|Q9EPJ9|344|PPKAKSPSSDSWTCA|sp|1|414	15.7047	14.7676	15.6722	14.6946	16.2181	14.6586	15.683	14.7952
Arfgap1|Q9EPJ9|342;347|AEPPKAKSPSSDSWT;AKSPSSDSWTCADAS|sp|1|414	11.7521	11.615	12.0912	11.4648	11.218	11.1944	11.8404	11.7046
Arfgap1|Q9EPJ9|347|AKSPSSDSWTCADAS|sp|1|414	12.1331	12.9652	12.7159	12.2169	11.59	12.7489	12.5414	12.9063
Ythdc1|E9Q5K9|146;152|DSERRAKSPTPDGSE;KSPTPDGSERIGLEV|sp|1|736	12.1852	11.9406	12.202	11.9269	11.9434	11.9803	12.1833	12.1004
Ythdc1|E9Q5K9|146;148|DSERRAKSPTPDGSE;ERRAKSPTPDGSERI|sp|1|736	13.3976	13.2527	13.3931	13.3445	13.3967	13.5447	13.2673	13.3015
Nefh|P19246|795|KSPEKAKSPVKEDIK|sp|1|1090	16.26	16.2615	16.0693	16.2992	16.4542	16.3158	16.0556	16.0649
Sh3d19|Q91X43|388|SGLSKAKSQIFKNQD|sp|1|789	11.8547	12.5188	12.7685	11.6241	12.5852	12.1079	12.2175	12.0232
Mn1|D3YWE6|1232|APWEKAKSQNPNNKE|sp|2|1297	11.4423	11.8024	11.5053	11.6961	11.3829	11.5769	11.6976	11.7375
Ubxn2a|Q99KJ0|154|RIVSKAKSVEVDNKS|sp|1|258	14.3897	14.7619	14.4755	14.7181	14.3049	14.6415	14.348	14.9443
Mapt|P10637|688|GAEIVYKSPVVSGDT|sp|1|733	13.1578	13.8782	13.3639	13.2226	13.659	14.1967	13.4134	13.8646
Mapt|P10637|692;695;696|VYKSPVVSGDTSPRH;SPVVSGDTSPRHLSN;PVVSGDTSPRHLSNV|sp|1|733	12.5229	12.7937	12.8876	12.167	12.6358	12.7282	12.8755	12.6664
Mapt|P10637|688;692;695|GAEIVYKSPVVSGDT;VYKSPVVSGDTSPRH;SPVVSGDTSPRHLSN|sp|1|733	12.3544	12.2427	12.235	12.2391	12.4879	12.2187	12.3475	12.4523
Mapt|P10637|678;692|RENAKAKTDHGAEIV;VYKSPVVSGDTSPRH|sp|1|733	13.6658	14.7568	14.1513	14.0676	13.7444	14.8345	13.9595	14.6621
Mapt|P10637|688;692|GAEIVYKSPVVSGDT;VYKSPVVSGDTSPRH|sp|1|733	11.7941	12.0593	11.6863	11.7867	11.8703	12.2377	11.9764	12.2123
Mapt|P10637|695;696|SPVVSGDTSPRHLSN;PVVSGDTSPRHLSNV|sp|1|733	13.1431	13.2502	13.4854	12.8155	13.2417	13.3691	13.164	13.3562
Mapt|P10637|688;696|GAEIVYKSPVVSGDT;PVVSGDTSPRHLSNV|sp|1|733	13.5841	13.9486	13.6161	12.7432	13.8779	14.4929	14.0154	14.2261
Nrbp2|Q91V36|407;409|EEAQKAKTPTPEPFD;AQKAKTPTPEPFDSE|sp|1|499	13.2799	13.0976	13.5213	12.6613	13.362	12.5872	13.7453	12.9148
Nefh|P19246|775|KSPEKAKTPVKEGAK|sp|1|1090	14.5365	14.5281	14.3617	14.5667	14.5819	14.4904	14.3669	14.3462
Tiam1|Q60610|325|KTTQDVNTGEGSEFA|sp|1|1591	12.5794	12.1467	12.8234	11.8798	13.0496	11.8887	12.6354	11.9745
Tiam1|Q60610|319|MQGRRAKTTQDVNTG|sp|1|1591	12.1429	12.1552	12.2805	11.9647	12.3671	12.1323	12.2006	12.0412
Scrib|Q80U72|1265|AALPSAGSLQRGPSA|sp|1|1612	11.5198	10.7323	11.3342	10.84	11.4062	10.6509	11.3732	10.9809
Pak4|Q8BTW9|293|PGPPGPRSPQREPQR|sp|1|593	9.79826	9.78843	9.95573	9.65045	9.92357	9.74503	9.91076	9.41538
Caskin1|Q6P9K8|1304|ATPSPVPSPARQPPA|sp|1|1431	11.6173	11.4043	11.6876	11.3218	11.5722	11.2198	11.75	11.3352
Rragc|Q99K70|393|KALAHNGTPRNAIXX|sp|1|398	10.8356	10.4417	10.6082	10.3276	10.4468	10.1292	10.8715	10.7156
Rab11fip5|A0A0N4SW73|930|LAIGPQESKEEWVNP|tr|1|1318	13.524	13.8964	13.5473	13.9041	13.2098	13.7741	13.5561	13.9513
Map1a|Q9QYR6|2182|ALALVPGTPTRTRHD|sp|1|2776	12.2458	11.9535	12.2955	11.8752	12.1472	11.7313	12.3561	11.9499
Sh2b1|Q91ZM2|219|ALANDGTSPGERWTH|sp|1|756	12.3425	11.4353	11.8383	11.634	12.0979	11.6992	11.9577	12.1187
Ppp3ca|P63328|512|SETNGTDSNGSNSSN|sp|1|521	11.2764	11.6767	11.2958	11.2505	11.2259	11.5597	11.7354	11.4973
Grasp|Q9JJA9|76|ALAVSGGTLPRRKGS|sp|1|392	12.2089	11.8434	11.7601	11.4865	11.6592	11.4444	12.5706	12.4269
Zscan18|E9PUD6|689|GEDSSPASPQRQSVI|tr|1|809	13.2183	13.4232	13.3199	13.5338	13.2775	13.5102	13.2187	13.3215
Dbn1|Q9QXS6|429|TQEAQETTPSLDEEL|sp|1|706	13.5764	13.4332	13.3483	13.2054	13.5172	13.4968	13.7764	13.7339
Ap2a1:Ap2a2|P17426:P17427|54:54|DKALDGYSKKKYVCK:DKALDGYSKKKYVCK|sp:sp|1:1|977:938	12.5825	12.7941	12.5398	12.6522	12.3219	12.5654	12.8105	12.8471
Arhgef26|D3YYY8|390|EKALDIDSDEEPEAK|tr|1|869	13.4275	13.5748	13.8069	13.6627	13.2671	13.6788	13.1006	13.2711
Tmem266|Q8BZB3|483|PLGSVQTSPELEHRV|sp|1|538	13.8573	13.6786	13.8173	13.7206	13.9398	13.1709	13.8695	13.7342
Robo2|Q7TPD3|1243|PLRALDQTPGSSMDN|sp|1|1470	13.8733	13.1384	13.8427	13.18	13.9855	13.2394	13.8193	13.1833
Gpr84|Q8CIM5|221|QYGLHQASIRSHQVA|sp|1|396	11.6484	11.9509	11.9052	12.2329	12.7069	12.8182	11.2037	11.422
Apeh|Q8R146|187|KALDVSASDEEMARP|sp|1|732	12.9688	13.3304	13.1296	13.2796	13.3051	13.2897	13.0856	13.0995
Zrsr1|Q64707|50|PEEDDDVSANEELAE|sp|1|428	12.0328	12.2558	12.0669	12.4426	12.3903	12.1653	12.0067	12.0784
Fnbp4|Q6ZQ03|440|DGSVSGSSPRSDISQ|sp|1|1031	13.0472	12.9012	12.9987	13.1318	13.0673	13.1262	12.7391	12.9984
Brsk1|Q5RJI5|427|ALEMAQHSQRSRSVS|sp|1|778	11.5569	12.3682	11.8848	11.9794	11.6026	12.0756	11.7899	12.1183
Trex1|Q91XB0|167|KALEQASSPSGNGSR|sp|1|314	10.6937	10.9507	10.9876	11.0398	11.2541	11.4084	10.6563	10.3687
Mcf2l|Q64096|971|SHSLPLPTPSSTSPT|sp|1|1149	14.9232	15.0694	14.9656	15.085	15.1614	14.9172	14.9391	15.0348
Map4|P27546|254|QTTDVVHSPSTDTTP|sp|1|1125	13.9066	14.1318	13.953	13.8469	14.0629	13.9124	14.0703	14.129
Rps6kc1|Q8BLK9|634|FTLEDGDSPSQSLDP|sp|1|1056	14.114	13.6422	13.9291	13.8488	13.953	13.838	14.0313	13.6921
Babam1|Q3UI43|48|RALGAQASVGSRSEG|sp|1|333	13.2174	14.0233	13.2971	14.1218	12.9499	14.089	13.0596	14.0873
Babam1|Q3UI43|53|QASVGSRSEGEGEAA|sp|1|333	12.2634	12.4778	12.3202	12.3499	12.3611	12.3758	12.3112	12.5212
Pclo|Q9QYX7|599|ELAAIPSSPQPTPKA|sp|1|5068	12.6872	12.4093	12.7632	12.4425	13.0793	12.4456	12.7791	12.2037
Hcn4|O70507|903|FHKALGGSLSSSDSP|sp|1|1186	10.4925	10.9667	10.335	11.0478	10.5994	10.5409	10.6741	10.886
Hcn4|O70507|905|KALGGSLSSSDSPLL|sp|1|1186	11.6271	12.2693	11.5176	12.0469	11.3144	12.0165	11.7286	12.6255
Hcn4|O70507|921|PLQPGARSPQAAQPP|sp|1|1186	11.1284	10.9289	11.0483	10.8786	11.1978	10.5051	11.4919	10.7717
Map1a|Q9QYR6|1606|RALGLEESPEEEGKA|sp|1|2776	15.0886	15.5357	15.1583	15.3165	15.1124	15.338	15.281	15.4414
Cdc42bpb|Q7TT50|481|STRALGNSNRDKEIK|sp|1|1713	12.6444	13.5023	12.6594	13.2844	12.1528	13.411	12.5458	13.9671
Map4|A0A0G2JE57|75|LGSRALGSFSRAVYX|tr|1|81	14.4973	14.2157	14.8338	13.9938	14.2855	13.7779	15.0028	13.8567
Arap3|Q8R5G7|534|RALGSGISKVQSLKL|sp|1|1538	15.4406	15.0608	14.9388	15.2249	15.7241	15.0762	15.2741	15.3055
Akap12|Q9WTQ5|1355|ALGSLEGSPSLPDQD|sp|1|1684	12.5946	12.6616	12.277	12.6032	12.0879	12.5538	12.4719	13.0119
Map7d2|A2AG50|255|SPDRALGSPLKSSYK|sp|1|781	13.9913	12.2716	14.272	12.3571	14.0075	12.6244	14.0952	11.8785
Nans|Q99J77|275|LVERALGSPTKQLLP|sp|1|359	13.619	13.5813	13.5975	13.6791	13.8316	13.8106	13.5399	13.6017
Fam110b|Q8C739|95|GTKRALGSPTLKVFG|sp|1|366	12.6278	12.7078	12.6912	12.3693	12.3511	12.6757	12.828	12.8894
Tmcc1|Q69ZZ6|410|VISNFQSSPKYGSEE|sp|1|649	15.4384	14.6412	15.0455	15.0113	15.7771	14.9333	15.1736	14.7153
Slirp|Q9D8T7|104|KALHGAQTSDEERFL|sp|1|112	11.3371	11.4588	11.5027	11.1936	11.2959	11.5021	11.4856	11.4259
Slirp|Q9D8T7|105|ALHGAQTSDEERFLR|sp|1|112	10.6998	10.5198	10.8114	10.7006	10.9626	10.9746	10.3681	10.5364
Pcdh10|Q925I8|1012|KEKALHGTLERKELD|tr|1|1040	13.1452	12.9684	13.2289	12.7236	12.9312	12.8658	13.2986	13.1322
Znf513|Q6PD29|540|SRALHSDSPXXXXXX|sp|1|541	11.2943	11.1396	10.9793	11.3156	11.1654	11.1395	11.2605	11.3622
Retreg3|Q9CQV4|250|LRRRALHSERATDSH|sp|1|466	11.0698	11.6728	11.0837	11.8305	11.3467	11.8764	11.0952	11.5577
Ksr1|Q61097|256|RALHSFITPPTTPQL|sp|1|873	10.5496	10.1648	10.4539	10.2597	10.1562	10.1371	10.5778	10.2616
2900026A02Rik|A0A1B0GR85|1242|RSVKALHSPGPSKQP|tr|1|1767	12.2629	11.7156	12.2814	11.8511	11.9765	11.8769	11.9896	11.8621
Kcnq5|Q9JK45|405|LKALHTCSPTKKEQG|sp|1|933	12.5014	12.8987	12.5393	12.8408	12.6317	12.2951	12.5729	12.8621
Srf|Q9JM73|220|TCLNSPDSPPRSDPT|sp|1|504	11.1763	10.8379	11.0166	11.2192	11.3001	10.952	10.8669	10.9733
Strn|O55106|190|VRALLGFSSDVTDRE|sp|1|780	14.3425	14.8063	14.1689	14.6667	13.9692	14.7087	14.4751	15.0575
Cep170|Q6A065|717|KALLHSGSSSSKEKS|sp|1|1588	12.1044	13.0432	12.2658	12.8436	11.8469	12.6152	12.1601	13.1812
Vti1b|O88384|138|LLLQGTESLNRATQS|sp|1|232	10.9599	11.1112	10.9342	11.1205	10.8925	10.9696	10.7448	11.2946
Pa2g4|P50580|360|ELKALLQSSASRKTQ|sp|1|394	12.0418	12.9112	11.9941	12.8589	11.8168	12.7525	12.0973	13.2236
Pa2g4|P50580|363|ALLQSSASRKTQKKK|sp|1|394	11.3818	12.2264	11.3428	12.0989	11.2365	12.162	11.473	12.5079
Gprin1|Q3UNH4|917|LFRALLQSVRRPRCC|sp|1|932	12.146	12.335	12.206	12.1806	11.5911	12.4154	12.0961	12.774
Maged2|A2AG47|178|RALLSLRSPRARRGK|tr|1|213	10.416	10.1244	10.4715	10.299	10.4473	10.4861	10.1832	10.1629
Nphp1|Q9QY53|661|GSLKALLSPDGVHKP|sp|1|687	11.3268	9.99922	10.2884	10.5886	10.1427	10.56	11.0724	11.1676
Rbck1|Q9WUB0|344|REIRALLSPEDYQRF|sp|1|508	13.7267	13.7093	13.8256	13.9033	13.7913	13.6619	13.6084	13.699
Mycbp2|Q7TPH6|4003|EEKALLSSPEGEEKV|sp|1|4749	14.2349	14.5383	14.2121	14.3523	14.6863	14.3832	14.4801	14.3955
Jup|Q02257|182|SRRALMGSPQLVAAV|sp|1|745	12.5201	12.6301	12.3285	12.5395	12.1729	12.1946	12.4546	12.6271
Mepce|Q8K3A9|188|SRALNAETPKSSPLP|sp|1|666	12.9908	12.2905	12.3667	12.7985	12.6682	12.8546	12.8028	12.586
Mepce|Q8K3A9|191;192|LNAETPKSSPLPAKG;NAETPKSSPLPAKGR|sp|1|666	13.5443	14.2013	13.9387	13.8397	13.8837	13.9408	13.6396	13.9524
Ppp1r12c|Q3UMT1|403|RALNGVSSPVSSNPK|sp|1|782	13.7061	13.5227	13.4558	13.5559	13.3299	13.3609	13.76	13.661
Ppp1r12c|Q3UMT1|403;411|RALNGVSSPVSSNPK;PVSSNPKSPVLPEEA|sp|1|782	11.924	12.0242	11.9618	11.6494	11.8093	11.8071	12.225	12.043
Fam126b|Q8C729|30|QITSYAATLHRKKAL|sp|1|530	11.9476	12.2019	11.9716	12.2157	11.8595	11.7487	12.1078	12.0499
Tmem35a|Q9D328|154|ESAEEQPSLYEKAPQ|sp|1|167	12.3718	13.4055	12.3922	13.5339	12.9308	13.3596	12.5876	12.9631
Tmem35a|Q9D328|148|EKKALPESAEEQPSL|sp|1|167	12.7542	13.4739	13.0966	13.2135	13.0237	13.4139	13.0246	13.0594
Dennd6a|Q8BH65|16|FGPGSRGSLDEAGAE|sp|1|605	12.5397	12.3747	12.2933	12.7854	12.601	12.426	12.3001	12.4533
Rin1|Q921Q7|590|QARALPLSPAQELQR|sp|1|763	12.1611	12.0932	11.9131	11.8497	11.7946	11.4875	12.5547	12.3134
Tnk2|O54967|284|LPQNDDHYVMQEHRK|sp|1|1055	11.5252	11.4216	11.4636	11.3208	11.58	11.4256	11.5047	11.4781
Srrm2|Q8BTI8|1448|EPKALPQTPRARSHS|sp|1|2703	13.1864	13.1987	13.2328	13.1728	13.352	13.2528	13.1522	13.0967
Ica1l|Q3TY65|316|ARALPRDSLEGDDFE|sp|1|431	13.4187	13.8836	13.5153	13.7355	13.4378	13.881	13.5926	13.8824
Ddx54|Q8K4L0|74|FPTSECVSDVEPDTR|sp|1|874	12.9443	12.8518	12.9038	13.1941	12.9854	12.9898	12.7351	12.818
Snx30|Q8CE50|16|LPSTGPQSLRDMPHP|sp|1|437	12.113	12.436	11.9808	12.4199	11.6809	12.1088	12.3541	12.5651
Slc4a3|P16283|198|VGLQSDQSPQRSGSS|sp|1|1227	11.7698	11.3438	11.7968	11.441	11.6275	11.5147	11.4245	11.5671
Tbc1d9b|Q5SVR0|1149|GSGEGQGSPSLLLSD|sp|1|1263	13.1633	12.6938	12.7642	13.1849	13.0503	12.9769	12.8873	12.7367
Cars|Q9ER72|390|GEGDLSISADRLSEK|sp|1|831	14.5445	14.5425	14.3827	14.6427	14.5332	14.4967	14.5987	14.589
Svop|Q8BFT9|520|KGRALQESSHREWGQ|sp|1|548	9.72973	9.89088	9.80964	10.0666	9.28662	9.6902	9.6508	9.99902
Cdk4|P30285|300|SYLHKEESDAEXXXX|sp|1|303	13.0643	13.4665	13.592	13.4383	13.2499	13.4417	12.9204	13.0675
Sugp1|Q8CH02|483|QHQHGYDSDEEVDSE|sp|1|643	12.3474	12.2782	12.3318	12.4606	12.2365	12.2904	12.1998	12.2947
Pnkd|Q69ZP3|46|RALQSHSSPECKEEP|sp|1|385	13.9301	13.3571	13.9464	13.9234	14.212	13.698	13.4673	13.1378
Pvr|Q8K094|384|RALQSNPSERENVQY|tr|1|408	12.808	13.2827	12.5229	13.5697	12.8511	13.3851	12.5277	13.5478
Ctnnd2|O35927|412|PELRALQSPEHHIDP|sp|1|1247	12.2637	12.1139	12.1792	12.0757	12.2577	12.0519	12.3636	12.1967
Ctnnd2|O35927|412;421|PELRALQSPEHHIDP;EHHIDPIYEDRVYQK|sp|1|1247	13.0473	13.0207	12.9	13.0831	13.335	13.054	13.0534	13.08
Gtf2i|Q9ESZ8|668|INTKALQSPKRPRSP|sp|1|998	11.0187	11.1064	11.0029	11.2646	11.2801	11.1285	10.9107	10.889
Ppip5k1|A2ARP1|959|PDRALQTSPQPVEGT|sp|1|1436	14.2616	13.7094	14.3109	13.5051	14.4849	13.6574	14.3803	13.6802
Ppip5k1|A2ARP1|958|EPDRALQTSPQPVEG|sp|1|1436	13.4134	13.4388	13.4928	13.3616	13.3954	13.0775	13.5788	13.3339
Trim3|Q9R1R2|427|RPGDLPPSPDDVKRR|sp|1|744	15.2187	15.4271	15.1576	15.304	15.3133	15.2524	15.4013	15.5403
Atxn1|P54254|87|LSAGLDYSPPSAPRS|sp|1|791	12.043	12.0988	11.9751	12.1769	12.027	11.9595	12.0537	12.1806
Atxn1|P54254|81|MGLHKALSAGLDYSP|sp|1|791	11.9997	12.8091	11.9568	12.6357	11.3273	12.5631	12.3849	12.9236
Chmp1a|Q921W0|101|KALDKALSAMDLQKV|sp|1|196	13.2217	13.5287	13.4188	13.6058	13.3791	13.5219	13.1597	13.3182
Iqsec2|Q5DU25|312|RSKALSDSYELSTDL|sp|1|1478	13.9797	14.1573	13.8717	14.1747	13.7961	14.0891	13.8857	14.3564
Cep68|Q8C0D9|4|XXXXMALSEDEAEAE|sp|1|733	13.0351	12.7709	13.1173	12.6964	13.2332	12.9104	12.9487	12.6197
Kcnb1|Q03717|496|KWTKRALSETSSSKS|sp|1|857	12.5652	12.0603	12.1408	12.5722	12.183	12.4411	12.3752	12.2822
Prkce|P16054|368|NNIRKALSFDNRGEE|sp|1|737	13.4773	13.2768	13.3836	13.21	13.3356	13.1871	13.6486	13.3396
Lzts1|P60853|233|SLKALSFSDGGSKLA|sp|2|599	14.8288	13.2891	15.0605	13.3712	15.0863	13.4033	14.7028	13.0416
Tmcc2|Q80W04|467|GSATLVSSPKYGSDD|sp|1|706	12.8366	12.5522	12.6655	12.7456	13.1337	12.7312	12.6242	12.5741
Rexo1|Q7TT28|514|AELFGDESEEEDSSL|sp|1|1213	12.2595	12.1938	12.2377	12.2553	12.5283	12.3128	12.1141	12.1997
2010300C02Rik|E9Q3M9|92|TMGSRALSHDSIFFP|tr|1|1175	10.637	10.7922	10.6641	10.7396	10.6349	10.1264	10.945	10.5179
Stard13|Q923Q2|411|GTFPKALSIESLSPT|sp|1|1113	12.4828	12.4502	12.3026	12.4526	12.3547	12.2935	12.5208	12.5897
Slc4a8|Q8JZR6|1076|TTVWKALSINSGNTK|sp|2|1089	14.0586	14.425	14.3644	14.3397	13.7917	14.3094	13.9387	14.453
Dst|Q91ZU6|3065|PHRERALSLKPQERE|sp|1|7393	12.2735	13.6716	12.7371	13.2607	12.2147	13.1876	12.7047	12.9023
Unc79|Q0KK59|1242|AESKRALSLPETLTS|sp|1|2596	12.774	13.1137	12.6773	13.1139	12.6274	13.1221	12.8484	13.1915
Prrc2b|Q7TPM1|417|RQRALSLSSADSTDA|sp|1|1486	14.1979	14.1724	14.3723	14.2634	14.4396	14.2382	14.2271	13.7993
Pdzd2|E9Q1M1|2433|LQELRALSMPDLDKL|tr|1|2796	14.4514	14.5656	14.6141	14.3282	14.5043	14.5264	14.6687	14.4541
Slc20a2|Q80UP8|318|YGRALSMTHGSAKSP|sp|1|656	12.2657	12.0476	12.4248	12.2091	12.3788	12.1841	11.9073	11.9362
Gas2l1|Q8JZP9|482|PQTPRALSPAAPRPS|sp|1|678	11.9639	12.0074	12.0943	12.0089	12.1927	11.9831	11.9785	11.6678
Gas2l1|Q8JZP9|489|SPAAPRPSRGPSPGP|sp|1|678	11.2521	11.3042	11.7011	11.3389	11.243	11.2646	11.2926	10.7559
Ep400|Q8CHI8|735|SATNKALSPITSRSP|sp|1|3072	13.3355	13.315	13.5226	13.479	13.5724	13.5993	13.0925	13.123
Unc13a|Q4KUS2|255|FSEPRALSPTGSSRY|sp|1|1712	14.1724	14.7631	13.884	14.571	14.3661	14.5175	14.3875	14.9897
Unc13a|Q4KUS2|255;259|FSEPRALSPTGSSRY;RALSPTGSSRYASSG|sp|1|1712	12.0874	12.1243	11.8637	12.1803	11.774	11.9134	12.2026	12.37
Rasgrf2|P70392|924|ANILRALSQDDQDDI|sp|1|1189	12.3454	12.7485	12.1423	12.5046	12.3862	12.5617	12.771	12.8114
Cacnb1|Q8R3Z5|499|RALSRQDTFDADTPG|sp|1|597	12.319	12.6613	12.6133	12.482	12.3776	12.9602	12.5054	12.3559
Hnrnpa2b1|O88569|189|AEVRKALSRQEMQEV|sp|1|353	11.9892	13.7984	12.2995	13.5387	11.9569	13.9721	12.5301	13.1757
Sik3|Q6P4S6|1235|VAGKALSSARMSDAV|sp|1|1311	13.6329	13.0922	13.3191	13.0054	13.4826	13.1767	13.6063	13.4417
Gigyf2|Q6Y7W8|26|SSGGSITSPPLSPAL|sp|1|1291	14.1586	14.3093	14.0889	14.2776	13.9994	14.2515	14.199	14.4377
Gigyf1|Q99MR1|24|SSGGSVASPPPSPAM|sp|1|1044	12.9394	12.832	12.9569	12.9148	12.8758	12.7849	12.7958	12.9268
Cry2|Q9R194|557|ALSSGPASPKRKLEA|sp|1|592	12.8916	12.8618	12.7964	12.7999	12.7251	12.6667	12.9725	13.0367
Agap2|Q3UHD9|802|RNLARALSTDCTPSG|sp|1|1186	15.125	14.8824	15.1095	14.9251	14.8822	14.6331	15.2579	14.9301
Agap2|Q3UHD9|812|CTPSGDLSPLSREPP|sp|1|1186	13.643	13.3211	13.1307	13.5976	13.7086	13.2631	13.6239	13.6296
Nav2|V9GXT3|400|TVGPASSSPKIALKG|tr|1|2371	12.888	11.9116	12.7292	12.1271	12.5603	12.0219	12.7496	12.0423
Kifc3|O35231|86|LAQCRALSVDWPGPR|sp|1|824	12.5597	12.6885	12.8012	12.5974	12.6428	12.5674	12.5785	12.4776
Dmxl1|Q6PNC0|2372|QANSKALSVEGEKQN|sp|1|3013	13.9975	15.7524	14.0148	15.3132	13.5873	15.356	14.4389	15.7888
Rictor|Q6QI06|1387|MKALSYASLDKEDLL|sp|1|1708	14.0942	13.8099	13.8587	14.1978	13.8	13.9546	13.9633	13.9288
Rictor|Q6QI06|1384|SRFMKALSYASLDKE|sp|1|1708	13.397	12.3512	13.25	12.2345	13.3433	12.4517	13.4639	12.4287
Shank1|D3YZU1|1442|QEKALTASPPAARRS|sp|1|2167	15.0153	13.5432	14.974	13.7203	14.6444	13.6765	14.9846	13.477
Sri|Q6P069|172|KLRALTDSFRRRDSG|sp|1|198	12.4812	12.9175	12.4923	12.5311	12.2641	12.3898	12.9042	13.0005
Srgap3|Q812A2|936|KALTEGLSMRSTCGS|sp|1|1099	12.0499	12.0347	12.07	12.1972	11.8543	11.7336	11.8789	12.195
Anapc5|Q8BTZ4|217|NDETKALTPASLQKE|sp|1|740	12.5858	12.928	12.7002	12.8963	12.759	12.8018	12.6513	12.749
Plekho2|Q8K124|233|PAGERALTPDSASSG|sp|1|495	12.1062	11.995	11.8756	12.0351	12.4145	12.516	11.6726	12.3785
Plekho2|Q8K124|238|ALTPDSASSGANPES|sp|1|495	12.6022	12.2762	12.4476	12.777	12.5696	13.0638	12.0222	12.5034
Atxn2|O70305|710|PASNRALTPSIEAKD|sp|1|1285	15.8235	14.5614	15.8945	14.4889	16.129	14.5322	15.8776	14.1191
Mn1|D3YWE6|988|PHEKALTSPSWGKGA|sp|2|1297	12.295	12.3953	12.1447	12.4213	12.6097	12.3047	12.3961	12.3492
Kcnh2|O35219|241|LVGPGSASPVASIRG|sp|1|1162	12.6587	12.5278	12.6146	12.4028	12.8445	12.3595	12.8502	12.4532
Osbpl3|Q9DBS9|405|RALVHQLSNESRLSI|sp|1|855	12.392	12.2242	12.171	12.1259	11.8226	12.3796	12.2827	12.7726
Lmtk3|Q5XJV6|962|LVNGEPMSPEAGEKV|sp|1|1424	12.7751	12.7863	12.7992	12.657	12.857	12.8677	12.9001	12.7165
2010300C02Rik|F7B0R9|206|KALVTSGSPAESPLK|tr|1|652	13.9451	13.3302	13.9423	13.4086	13.7093	13.1075	13.8419	13.335
2010300C02Rik|F7B0R9|210|TSGSPAESPLKEPGP|tr|1|652	12.6731	12.8933	13.2105	12.3807	12.4861	12.2493	12.8204	12.7846
Rnf20|Q5DTM8|136|VPEPEPDSDSNQERK|sp|1|973	12.2584	12.164	12.0705	12.2973	11.9125	12.1696	12.3209	12.3165
Rnf20|Q5DTM8|138|EPEPDSDSNQERKDD|sp|1|973	12.5534	12.5115	12.4598	12.4478	12.708	12.4992	12.5051	12.6982
Pacsin1|Q61644|402|GQEQDELSFKAGDEL|sp|1|441	14.4552	14.5086	14.2737	14.3598	14.2424	14.1513	14.7071	14.6638
Sbf1|Q6ZPE2|706|LEPSDGVSPTQETGE|sp|1|1867	12.6741	12.7848	12.573	12.816	12.647	12.618	12.6883	12.9236
Psd3|Q2PFD7|719|LLKALYNSIKNEKLE|sp|1|1037	13.66	13.3135	13.5856	13.0001	12.8588	12.8167	13.7139	14.0883
Stim1|P70302|660|MAEEDNGSIGEETDS|sp|1|685	12.8649	13.2987	12.9882	13.1028	12.4998	13.2074	12.9223	13.3043
Stim1|P70302|668|IGEETDSSPGRKKFP|sp|1|685	15.2526	15.2589	15.3083	15.2613	15.1991	15.2226	15.2112	15.2123
Macf1|Q9QXZ0|4458|KAMDATLSPTKTETV|sp|1|7354	13.7076	13.8062	13.7177	13.8597	13.7581	13.7428	13.7166	13.8653
Clasp2|Q8BRT1-6|8|MAMGDDKSFDDEESV|sp|NA|167	12.8197	13.4496	12.9546	13.257	12.8597	13.5024	12.9385	13.3707
Dlgap4|B1AZP2|377|KAMGDEDSDESGGGS|sp|1|992	12.0874	13.4735	12.44	12.9547	12.6142	13.0335	12.2823	13.4101
Dlgap4|B1AZP2|384|SDESGGGSPKPSPKT|sp|1|992	12.1671	12.9834	12.2986	12.7589	12.0891	12.6657	12.5736	12.8653
Dlgap1|Q9D415|362|KAMGDEDSGDSDTSP|sp|1|992	13.3644	14.3165	13.6504	14.0221	13.7344	14.0359	13.5081	14.045
Dlgap2|Q8BJ42|456|ESGESDSSPKTSPTV|sp|1|1059	11.3042	12.2796	11.3738	11.969	11.2198	12.1674	11.7593	12.1043
Smn1|P97801|10|MGSGGAGSEQEDTVL|sp|1|288	11.4492	11.4962	11.4757	11.5528	11.673	11.4113	11.4042	11.4076
Chmp2a|Q9DB34|112|GVTKAMGTMNRQLKL|sp|1|222	11.6997	11.4897	11.6512	11.9103	11.9126	11.658	11.2553	11.4177
Snapin|Q9Z266|133|SGVYPPGSPSKXXXX|sp|1|136	13.1884	13.0015	13.2489	13.0274	13.0893	12.9378	13.1378	13.0531
Snapin|Q9Z266|129|AMLDSGVYPPGSPSK|sp|1|136	15.8368	15.9004	15.848	15.6764	16.0646	15.7383	16.0281	15.7742
Atp8a2|P98200|1082|GKAMLRDSNGKRMNE|sp|1|1148	10.8459	11.8848	10.6854	12.0673	10.9004	11.8213	10.7198	12.1135
Rbm3|O89086|71|MRAMNGESLDGRQIR|sp|1|153	10.6668	11.7984	10.9307	12.045	10.8846	12.1658	10.4919	11.3457
Pclo|Q9QYX7|769|KAMPRPASDSKIVSH|sp|1|5068	12.8436	12.3945	12.877	12.2192	12.9753	12.3945	12.9709	12.4523
Vapb|Q9QY76|206|RKAMPSNSPVAALAA|sp|1|243	12.6095	11.8516	12.1575	12.3058	12.6076	12.0188	12.518	12.0175
Arx|O35085|67|QEKAMQGSPKSSSAP|sp|1|564	13.1909	13.1046	13.3686	13.3311	13.5513	13.5439	12.8231	13.0111
Wnk3|Q80XP9|1300|RCKAMSGSFQRGRFQ|sp|1|1757	12.1771	12.5218	12.2384	12.4012	12.3737	12.4046	12.2908	12.3887
Retreg3|Q9CQV4|28|GRRAMSGSWERDQQV|sp|1|466	13.8711	14.299	13.9189	14.3123	14.3451	14.1239	13.9789	13.9882
Retreg3|Q9CQV4|26|FRGRRAMSGSWERDQ|sp|1|466	11.2171	11.8333	11.4188	11.4474	11.2397	11.5925	11.6784	11.488
Crhr2:Crhr1|Q60748:P35347|396:400|RAMSIPTSPTRISFH:RAMSIPTSPTRVSFH|sp:sp|1:1|411:415	13.2526	13.325	13.1424	12.9448	13.097	12.9084	13.736	13.4519
Shisa6|Q3UH99|392|RRPIRAMSQDRVLSP|sp|1|525	14.2191	13.761	14.0018	14.0416	14.1057	13.8325	13.9791	13.9028
Myo9a|Q8C170|1736|AKLHKAMSQGEITKL|sp|1|2542	13.7172	13.4707	13.7655	13.6664	13.5118	13.7652	13.3919	13.4811
Sars|Q8C483|437|NKLKAMSSLFSPKKV|tr|1|536	13.2889	13.4574	13.5283	13.3065	12.8997	13.3275	13.4541	13.2651
Dbnl|Q62418|277|KQKERAMSTTSVTSS|sp|1|436	12.6877	12.593	12.6601	12.657	12.4231	12.7714	12.5637	12.7598
Dbnl|Q62418|278|QKERAMSTTSVTSSQ|sp|1|436	14.983	15.4131	15.306	14.7171	14.6319	15.5493	15.4754	15.3069
Sptbn2|Q68FG2|2359|AMTMPPVSQPEGSIV|tr|1|2388	12.5079	12.5279	12.5674	12.4161	12.3605	12.135	12.7108	12.4715
Sptbn2|Q68FG2|2354|RGLTRAMTMPPVSQP|tr|1|2388	12.3794	12.1469	12.288	12.1194	12.3146	11.9328	12.5321	12.1417
Sptbn2|Q68FG2|2364|PVSQPEGSIVLRSKD|tr|1|2388	12.3755	12.0514	12.3369	12.2066	12.2895	11.9288	12.3306	12.1079
Rabep1|O35551|480|ERAIKAMTPEQEETA|sp|1|862	10.6346	11.1371	10.9346	10.9815	10.86	10.6132	10.9701	10.7291
Akap1|O08715|487|SSGDKAMTPPLPVST|sp|1|857	12.1014	11.8725	11.8012	11.9546	11.832	11.6526	12.0876	12.162
Plppr4|Q7TME0|401|NADVEIITPRSPMGK|sp|1|766	13.5869	12.7561	13.4202	12.7631	12.5254	13.0643	13.965	12.8815
Plppr4|Q7TME0|404|VEIITPRSPMGKESM|sp|1|766	12.8263	12.0927	12.4988	12.1539	11.6501	11.9523	13.3842	12.305
Znf800|Q0VEE6|645|HKANATNSPEGNKTK|sp|1|662	11.9746	11.8773	11.8393	12.0834	12.0458	11.8722	11.847	11.9518
Ednrb|P48302|430|FKANDHGYDNFRSSN|sp|2|442	11.688	11.589	11.5214	11.829	11.647	11.741	11.3793	11.6888
Ednrb|P48302|435|HGYDNFRSSNKYSSS|sp|2|442	14.3676	14.9629	14.9083	15.081	14.5437	15.1915	13.729	14.7951
Ednrb|P48302|436|GYDNFRSSNKYSSSX|sp|2|442	11.8316	12.1999	12.1084	12.3311	11.7655	12.2865	11.4987	12.0932
Map4k4|P97820|5|XXXMANDSPAKSLVD|sp|1|1233	12.4858	12.4544	12.6312	12.5929	12.7155	12.5089	12.4037	12.2594
Pdap1|Q3UHX2|48|EEGGDGASGDPKKEK|sp|1|181	11.8756	11.7259	11.654	11.596	12.0112	12.0523	11.9784	11.7921
Palm3|A2TJV2|620|EFQAEDASPPGATVC|sp|1|734	14.1606	14.4786	14.2991	14.1249	14.1175	14.3068	14.4196	14.5078
Pcif1|P59114|8|MANENHGSPREGASL|sp|1|706	7.98475	7.58043	7.87794	8.1804	7.38259	7.90854	7.20525	8.12017
Prr36|E9PV26|519|FRANFSESPPLPRAT|tr|1|1098	13.5719	13.7312	13.6071	13.7049	13.6723	13.7214	13.7043	13.6117
Bcas1|Q80YN3|375|KSDKANFTPQETRGK|sp|1|633	13.1193	12.9671	12.9288	12.4612	12.055	12.0571	13.6241	13.0349
C2cd2l|Q80X80|703|PKANGNPSPQLXXXX|sp|1|706	12.3347	11.8852	12.4317	11.8249	12.5204	11.6138	12.3387	11.7921
Marcks|P26645|46|VKVNGDASPAAAEPG|sp|1|309	13.0194	13.192	13.3114	12.8521	13.3056	13.3332	13.2529	12.9343
Marcksl1|P28667|36|QENGHVRSNGDLTPK|sp|1|200	12.6973	12.8793	12.663	12.7121	12.415	13.1032	13.1663	12.8572
Marcksl1|P28667|41|VRSNGDLTPKGEGES|sp|1|200	13.1433	13.3073	12.8865	12.8454	12.9551	13.8154	14.0702	13.0701
Marcksl1|P28667|36;41|QENGHVRSNGDLTPK;VRSNGDLTPKGEGES|sp|1|200	12.178	12.7092	12.4149	12.2687	12.4566	12.4886	12.6664	12.4438
Taf6|Q62311|673|SQPTGPGSPQPALXX|sp|1|678	12.3098	12.6035	12.4827	12.5584	12.3816	12.5309	12.3603	12.4314
Tbc1d1|Q60949|739|HLGDTDGTPVKTRRH|sp|1|1255	12.8146	12.2996	12.8726	12.3008	12.6042	12.1652	12.7809	12.4269
Dhx36|Q8VHK9|818|DPKANINSDNEKIIK|sp|1|1001	12.1945	12.1924	11.7107	12.3416	12.2929	11.8247	12.5551	12.1054
Mapk8ip3|Q9ESN9|1208|PGGIIHVYGDDSSDK|sp|1|1337	15.0021	16.1913	16.2298	15.004	16.15	15.234	15.1467	15.7918
Mapk8ip3|Q9ESN9|1191|LGLRANKTSPTSGEG|sp|1|1337	11.6753	11.1112	11.1027	11.5062	12.3569	11.2593	11.4588	11.3296
Mfsd8|Q8BH31|18|EPLLGPGSPGSREWS|sp|2|519	11.4025	11.3264	11.4509	11.4584	11.2711	11.4164	11.2355	11.3871
Tp53bp1:Trp53bp1|P70399:A0A5H1ZRL7|1057:1057|ANLLHFPSAQEEDKE:ANLLHFPSAQEEDKE|sp:tr|1:4|1969:1919	12.8655	13.6048	13.0115	13.9002	12.7579	14.0225	12.6132	13.5305
Nos1|Q9Z0J4|194|TKANLQDSGEQDELL|sp|1|1429	12.0012	12.316	12.1485	12.3852	12.1246	12.4881	11.9851	12.1285
Zc3h18|Q0P678|847|PAKKANLSPDRGSRD|sp|1|948	12.7193	13.1064	13.0621	12.7983	12.4076	13.1662	12.8432	13.1201
NA|Q8K207|95|ANMHISESQQEFFRM|sp|1|121	12.8458	12.8651	12.8482	12.7211	12.8003	12.7935	12.9541	12.9246
Osbpl8|B9EJ86|305|LRANNLHSGDNFQLN|sp|1|889	15.0403	14.6936	14.9374	15.1234	15.1614	15.0033	14.8405	14.5916
Osbpl8|B9EJ86|314|DNFQLNDSEIERQHF|sp|1|889	12.8402	12.8299	12.7861	12.6877	12.9307	12.7033	13.086	12.7254
Sec22b|O08547|177|ANNLSSLSKKYRQDA|sp|1|215	11.3118	12.8712	11.5692	12.891	11.9482	12.5379	11.4049	12.3644
Clasp2|Q8BRT1|370|KANPLPGSLQRSRSD|sp|1|1286	12.5653	12.6771	12.6582	12.7264	12.625	12.288	12.5136	12.6241
Bcl9l|Q67FY2|88|GAKANQISPSNSSLK|sp|1|1494	13.1654	13.1755	13.2038	13.2886	13.2783	13.3046	13.0842	13.0993
Tenm1|Q9WTS4|145|SRANSALSLTDTDHE|sp|1|2731	12.0984	12.1854	11.8552	12.2079	12.0517	12.1435	12.0347	12.4815
Otud7a|Q8R554|551|GKMGRANSANGKNGD|sp|1|926	13.188	13.8816	13.3555	13.5778	12.9386	13.588	13.3274	14.0072
Gpi:Gpi1|P06745:A0A0U1RQ72|21:21|LEWHRANSANLKLRE:LEWHRANSANLKLRE|sp:tr|1:1|558:130	12.024	12.3877	11.9892	12.2062	12.1496	11.831	12.4583	12.1989
Fam110b|Q8C739|297|ENFARANSDIISLNF|sp|1|366	13.8338	14.0608	13.9646	13.7232	14.0382	13.8648	14.1626	13.9838
Hecw2|Q6I6G8|50|LQRANSDTDLVTSES|sp|1|1578	14.8309	14.7405	14.792	14.588	14.7989	14.4642	15.1023	14.8091
Hecw2|Q6I6G8|48|MALQRANSDTDLVTS|sp|1|1578	13.4477	13.2799	13.1943	13.1722	13.3936	13.1765	13.6733	13.4116
Pdpk1|Q9Z2A0|244|SKQARANSFVGTAQY|sp|1|559	10.4817	11.166	10.5747	10.8297	10.7203	10.6528	11.0073	10.9122
Pdpk1|Q9Z2A0|248|RANSFVGTAQYVSPE|sp|1|559	15.7442	15.9102	15.7226	15.7713	15.7706	15.7252	15.9209	15.9772
Rbm33|Q9CXK9|1032|TVMHRANSGGGGDGP|sp|1|1231	12.3073	12.9223	12.5232	12.807	12.3339	12.9106	12.2254	13.0368
Amotl1|Q9D4H4|253|PTVNRANSGQAHKDE|sp|1|968	12.3642	12.3855	12.1656	12.7414	12.1341	12.4727	12.251	12.4605
Cep170|Q6A065|1195|SPRTRANSISRLSDS|sp|1|1588	11.4566	11.5505	11.5327	11.2668	10.8494	11.4878	11.6033	11.8288
Sphkap|Q6NSW3|1244|NAPVKANSLDGFAQN|sp|1|1687	12.3795	12.0055	12.4863	12.0768	12.346	12.2145	12.1343	11.9798
Pacs2|Q3V3Q7|424|PQNERANSLDNERCP|sp|1|862	12.3613	12.7162	12.4529	12.5672	12.3614	12.6447	12.4296	12.7074
Tiam1|Q60610|231|STCQRANSLGDLYAQ|sp|1|1591	14.9854	14.6987	15.0254	14.5721	15.0572	14.753	15.1212	14.6583
Dgkh:Dgkd|A0A2I3BQ43:E9PUQ8|487:615|EIMLRANSLKKAVRQ:QLMLRANSLKKAIRQ|tr:tr|1:1|1032:1220	16.1722	16.6222	16.54	16.0188	16.364	16.2547	16.3762	16.5405
Prag1|Q571I4|40|HPKARANSLPAGTRL|sp|1|1373	12.7577	12.7678	12.8773	12.766	12.3959	12.5989	12.912	12.6081
Cdkl5|Q3UTQ8|641|GMAARANSLQLLSPQ|sp|1|938	13.3316	12.6207	13.4449	12.5735	13.2974	12.8144	13.227	12.6411
Pdzd2|E9Q1M1|923|TGKARANSLVTLGSQ|tr|1|2796	13.8834	14.0457	14.1945	13.7415	14.0633	13.8102	14.2728	13.5998
Adcy6|Q01341|573|LQRTRANSMEGLMPR|sp|1|1165	12.9254	12.9689	12.7875	13.0403	13.0327	12.7262	12.9312	12.958
Phkb|Q7TSH2|4|XXXXMANSPDAAFSS|sp|1|1085	13.1556	12.7524	12.8442	12.9692	12.9149	12.8974	13.1659	12.9497
Psmf1|Q8BHL8|153|WEKARANSPPREFPP|sp|1|271	13.5856	13.2436	13.3158	13.7925	14.0128	13.6193	13.2594	13.1523
Map1s|Q8C052|462|EAPSRANSQDSLASR|sp|1|973	11.4903	11.7709	11.4154	11.9799	11.6555	11.6699	11.4391	11.7292
Tbc1d9|Q3UYK3|997|DRGKRANSQENRNYL|sp|2|1264	11.5196	12.5938	11.5942	12.5915	11.4023	12.3809	11.677	12.5457
Ncoa2|Q61026|994|SIPMRANSQPGQRQM|sp|1|1462	10.0132	10.6525	9.93345	10.5896	9.36905	10.8101	10.1082	10.9875
Arhgef2|Q60875|781|EKLSRANSRDGEAGR|sp|1|985	11.6888	11.6394	11.8087	11.8444	11.2542	11.4858	11.5215	11.639
Neo1|P97798|1331|LSDRANSTESVRNTP|sp|1|1493	14.1171	13.8352	14.0397	13.9074	14.3322	13.8772	14.2159	13.7324
Neo1|P97798|1330|SLSDRANSTESVRNT|sp|1|1493	14.4042	14.3204	14.3511	14.3362	14.6374	14.2489	14.6042	14.1709
Neo1|P97798|1330;1333|SLSDRANSTESVRNT;DRANSTESVRNTPST|sp|1|1493	12.1556	11.4762	11.6243	11.8846	12.3304	11.7887	12.0552	11.5986
Pdlim5|Q8CI51|332|SASEGPESPGSSRPS|sp|1|591	12.1498	12.0042	12.2356	12.2005	11.9243	12.1108	11.7395	11.8631
Pdlim5|Q8CI51|322|QPASSGASPLSASEG|sp|1|591	11.6996	11.4832	11.5066	11.7967	11.5795	11.5747	11.4437	11.4818
Wdr20:Wdr20rt|Q9D5R2:A0A1Y7VLC8|345:345|FGRDRANSTQSRLSK:FGRDRANSTQSRLSK|sp:tr|2:4|567:366	11.5944	10.9757	11.7802	11.0656	11.7542	11.3072	11.2784	10.724
Wdr20:Wdr20rt|Q9D5R2:A0A1Y7VLC8|351:351|NSTQSRLSKQNSTDS:NSTQSRLSKQNSTDS|sp:tr|2:4|567:366	13.0367	12.7684	13.1991	12.5855	13.027	12.7458	13.0309	12.6651
Brd3|Q8K2F0|543|APTKKANSTTTASRQ|sp|1|726	10.6995	11.6931	10.7263	12.0493	10.9611	12.0981	10.6211	11.3413
Rph3a|P47708|271|AGLRRANSVQAARPA|sp|1|681	11.4938	11.6689	11.3371	11.5666	11.2219	11.5992	11.5793	11.9039
Dlgap4|B1AZP2|915|NSWQLVETPEKRKEE|sp|1|992	12.1968	12.4232	12.2167	12.335	12.4126	12.3006	12.3584	12.3278
Peak1|Q69Z38|1158|RANTEPISKDLQKAM|sp|1|1735	13.8607	13.8971	13.8063	13.6254	13.3325	13.7406	14.091	14.0261
Szt2|A2A9C3|2433|PVSGEPVTPPSKAGR|sp|1|3431	13.0319	12.8665	12.8987	12.9054	12.9837	12.6987	13.1086	12.9551
Tbc1d1|Q60949|590|AFRRRANTLSHFPVE|sp|1|1255	10.9865	11.116	11.0808	11.1283	10.8302	11.2403	10.8493	11.2205
Peak1|Q69Z38|282|NFRANTLSPVRFFVS|sp|1|1735	13.6681	13.7465	13.4867	13.5901	13.5084	13.4783	13.7871	13.9057
Plppr4|Q7TME0|423|NTLPRANTPSVEDPV|sp|1|766	13.1287	12.5273	12.8721	12.8583	13.2371	12.853	12.8922	12.6274
Rapgef2|Q8CHG7|526|NKKSKANTVGGRNKL|sp|1|1496	11.247	11.5419	11.1602	11.3276	11.344	10.797	11.7508	11.2473
Ralgapa1|A0A2I3BRX9|1237|SKPKANVSPQRQNRM|tr|1|2538	12.5947	11.9642	12.5443	12.0905	12.1984	11.9518	12.3712	12.0603
Plcb4|V9GXQ9|886|NPAKANVTPQSSSEL|tr|1|1022	12.9126	12.5833	12.9114	12.4434	13.3152	12.6964	12.942	12.3937
Camk2d|Q6PHZ2-5|338|NKANVVTSPKENIPT|sp|NA|512	13.1765	12.8311	13.0184	12.3376	12.9859	12.1844	13.6701	12.9173
Nrxn2|E9Q7X7|1696|KAPAAPKTPSKAKKN|sp|1|1710	13.1772	13.4884	13.9336	13.0061	13.9696	13.5346	13.0162	13.0623
Plppr2|Q8VCY8-2|364|RAPAMCSSPRVPRPR|sp|NA|452	12.933	11.9971	12.8472	12.1868	12.7653	11.8684	12.9216	12.0332
Basp1|Q91XV3|217|EAPAAAASSEQSVAV|sp|1|226	11.8764	12.1414	11.8734	12.2731	11.7957	11.9482	12.0929	11.9895
Basp1|Q91XV3|218|APAAAASSEQSVAVK|sp|1|226	12.8186	12.8882	12.5012	13.1134	12.6924	12.8605	13.0573	12.9234
Dnm1|P39053|795|VPPARPGSRGPAPGP|sp|1|867	12.4522	11.6201	12.3027	11.7756	12.5243	11.6104	12.4269	11.6871
Azi2|Q9QYP6|314|APCYAPSSPLPGDRK|sp|1|405	12.2326	11.8492	12.2112	12.1424	12.0648	11.5735	12.0362	11.9719
Ppp1r9b|Q6R891|382|APEEVDESKKEDFSE|sp|1|817	13.6491	13.4172	13.5741	13.3862	13.5207	13.4794	13.4948	13.7177
Slc30a1|Q60738|194|LVANTSNSNGLKADQ|sp|1|503	12.9183	12.8292	12.7678	13.0174	13.2362	12.7859	12.8562	12.8268
Sgta|Q8BJU0|82|DPRAPDRTPPSEEDS|sp|1|315	12.721	12.7781	12.6594	12.7711	12.6673	12.8539	12.8194	12.7961
Sgta|Q8BJU0|82;85|DPRAPDRTPPSEEDS;APDRTPPSEEDSAEA|sp|1|315	10.827	10.9038	10.699	10.9205	10.8887	10.8079	10.9019	10.9478
Trmt1l|A0A0R4J0U8|63|PAPAPALSPSLASVP|tr|1|728	10.7384	10.699	10.7151	10.9409	10.7804	10.909	10.3622	10.8798
Map1a|Q9QYR6|611|SKNRAPDSGAEVERE|sp|1|2776	12.5571	11.8616	11.8869	12.1735	12.6039	11.99	12.5044	12.2082
Lrrc25|Q8K1T1|238|PGPKAPDSPPSRFTM|sp|1|297	12.4581	12.6789	12.2631	12.7395	13.1254	13.3457	12.341	12.694
Mcph1|Q7TT79|288|RPQKAPDSPSKESIN|sp|1|822	12.7938	12.4795	12.9199	12.5431	12.8636	12.6737	12.6546	12.4299
Nav1|Q8CH77|197|KAPEAAVSDDGKSDD|sp|1|1875	13.241	13.3266	13.4028	13.1179	13.301	13.3004	13.2016	13.4892
Nav1|Q8CH77|202|AVSDDGKSDDELLSS|sp|1|1875	13.7916	13.6069	13.9296	13.446	14.186	13.5293	14.0905	13.3054
Maged2|A2AG49|84|EAAATQASPTTQLSE|tr|1|161	12.8229	12.814	12.9188	12.9798	13.0537	12.9485	12.7154	12.7374
Maged2|A2AG49|101|VLATENKSPAADTKT|tr|1|161	11.7249	11.8144	11.7885	12.0821	12.0358	11.8106	11.3942	11.7787
Disp2|Q8CIP5|6|XXMAPEASPERSCSL|sp|1|1345	11.1093	11.3175	11.2412	11.2649	11.2237	11.2698	11.0622	11.2598
Dnajc5|P60904|151|EETEFYVSPEDLEAQ|sp|1|198	12.5644	12.4067	12.4359	12.4002	12.4318	12.3977	12.7862	12.3701
Sirpa|P97797|464|EPNNHTEYASIETGK|sp|1|513	14.1933	14.4204	14.2101	14.3524	14.0373	14.1046	14.3911	14.4674
Camkv|Q3UHL1|345|QSASDAATPGAAGGA|sp|1|512	12.9918	12.417	12.5907	12.2441	12.5535	12.1955	13.1313	13.1571
Epb41l1|A2AUK8|568|PRAPESDTGDEDQDQ|tr|1|867	12.201	12.6077	12.627	12.2737	12.0726	12.3878	12.5017	12.3932
Epb41l1|A2AUK8|566|PRPRAPESDTGDEDQ|tr|1|867	11.7612	10.9697	11.4833	11.2811	11.9291	11.1801	11.542	11.1401
Polr2m|A0A3B2WBC6|10|TPARAPESPPAAEPA|tr|4|84	11.371	11.6346	11.3219	11.5066	11.2852	11.4465	11.5701	11.6384
Pcdh8|Q7TSK3|832|SGKAPFGSPAADAPP|sp|1|1070	11.1776	11.2961	11.3037	11.1709	10.854	10.5068	11.4788	11.2367
Fxyd6|Q9D164|83|AQVENLITTNAAEPQ|sp|1|94	11.9755	11.9936	12.0908	11.7609	12.2145	12.0238	12.2004	11.9757
Hectd1|Q69ZR2|1492|SMGIVSVSSPDVSSV|sp|1|2618	13.8813	12.6136	14.259	12.849	14.4026	12.3558	13.8549	11.8976
Jph4|Q80WT0|569|SESEPVTTPVLRGLS|sp|2|628	12.7315	11.6185	12.619	11.8314	12.7942	11.792	12.4743	11.7503
Cep170b|Q80U49|653|QSLLVPGSPGGQKWV|sp|1|1574	13.2172	13.4182	13.2999	13.4893	12.9878	13.5407	13.1677	13.5811
Map1a|Q9QYR6|1333|WGGKAPGSEDRATEQ|sp|1|2776	12.9601	13.9865	13.2735	12.7047	11.6558	13.3873	14.0981	14.1192
Gpr162|Q3UN16|428|STPRAPGSFLHKWSS|sp|1|588	11.6872	11.0714	11.8635	11.0682	10.5758	10.9519	11.7523	11.3158
Nacad|Q5SWP3|1279|DAQRAPGSGQRWESH|sp|1|1504	11.5933	11.1112	11.7083	11.2176	11.7464	11.2303	11.5583	11.0095
Znf608|Q56A10|626|DQTKAPGSPGAGNPP|sp|1|1511	12.244	12.3788	12.3657	12.4586	12.4578	12.5615	12.0552	12.2204
Aspscr1|Q8VBT9|193|VRSKAPGSPVSSLSA|sp|1|550	11.0341	10.7952	10.9155	11.0529	10.9659	10.6542	10.9354	10.9044
Trio|Q0KL02|2432|PGSTSGTSQDGNTKD|sp|1|3102	11.1133	11.5317	10.9924	11.6369	10.7543	11.365	11.037	11.8061
Map2|P20357|28|EAAAHPHSPEMKDQG|sp|1|1828	11.7229	11.9032	11.7031	11.7456	11.4868	11.698	11.9019	12.1282
Map2|P20357|16;28|GKAPHWTSASLTEAA;EAAAHPHSPEMKDQG|sp|1|1828	13.2519	13.5236	13.2136	13.457	12.9021	13.388	13.2426	13.789
Map2|P20357|18;28|APHWTSASLTEAAAH;EAAAHPHSPEMKDQG|sp|1|1828	10.5146	10.7635	10.5484	10.567	9.87298	10.6284	10.5747	11.1801
Map1a|Q9QYR6|2048|ISLSQDPSPPLNGST|sp|1|2776	12.4752	12.7253	12.3748	12.6412	12.4477	12.5965	12.5639	12.8444
Map1a|Q9QYR6|2048;2066|ISLSQDPSPPLNGST;GPDRRTPSPKEAGRS|sp|1|2776	13.0579	12.6934	13.0381	12.7275	12.9215	12.6072	13.1351	12.6091
Nop56|Q9D6Z1|513|APKEELASDLEEMAT|sp|1|580	14.2863	14.6504	14.6284	14.5408	14.3756	14.5674	14.4048	14.4004
Btf3l4|Q9CQH7|153|VENFDEASKNEANXX|sp|1|158	13.0252	12.9866	13.0551	12.9624	13.1442	13.1113	13.1638	12.778
Srrm1|Q52KI8|260|VPEPKEPSPEKNSKK|sp|1|946	13.8355	13.7416	13.8248	14.0112	14.351	14.2665	13.653	13.6001
H1-4|P43274|187|KAKKAPKSPAKAKTV|sp|1|219	14.232	15.0067	15.4528	13.4984	15.1353	15.6409	14.3618	14.4603
Trappc12|Q8K2L8|338|APLDVPESPKPFSQI|sp|1|797	11.7714	11.0132	10.9791	11.5334	11.3662	11.5359	11.7144	11.3495
Kif13b|E9Q4K7|1654|PASAVPTSPFRIRKV|tr|1|1843	13.0392	12.3889	12.7695	12.5337	13.1783	12.4893	12.8731	12.3606
Cabin1|G3X8Q1|2008|TPSRAPLSPEGEEAS|tr|1|2187	12.8682	12.8475	12.8901	13.028	13.058	12.8473	12.7615	12.6891
Fbxo42|Q6PDJ6|365;373|PSGRAPLSPSLNSRP;PSLNSRPSPISATPP|sp|1|717	14.0856	13.8477	14.1195	13.7284	13.7874	13.6539	14.1523	14.1224
Fbxo42|Q6PDJ6|367;373|GRAPLSPSLNSRPSP;PSLNSRPSPISATPP|sp|1|717	10.8963	10.9892	10.9798	10.7036	10.9913	10.8024	11.2753	10.9677
Sema4a|Q62178|730|PREKAPLSRDQHLQP|sp|1|760	12.7777	12.8118	12.9616	12.5874	12.8651	12.4217	12.9841	12.8101
Nes|Q6P5H2|1837|LKAPLVGSPVHLGPS|sp|1|1864	14.1937	14.1155	14.1165	14.29	14.1986	14.0596	13.8969	14.0889
Necab2|Q91ZP9|51|PLVPDIPSADPGPGP|sp|1|389	11.4229	11.5954	11.3064	11.5331	11.3687	11.3229	11.3529	11.753
Znf830|Q8R1N0|216|PLVPHSGSIEKAEIH|sp|1|363	11.1149	11.6618	11.1828	11.7671	11.2426	11.5435	11.115	11.568
Ttbk1|Q6PCN3|441|PVRAPPDSPTTPVRS|sp|1|1308	12.6102	12.9199	12.3471	13.1054	12.5736	12.8055	12.4917	13.1391
Fmn2|Q9JL04|747|PPEGLLGSPAAASGE|sp|1|1578	12.4674	12.0623	12.4274	12.1621	12.0953	11.8312	12.4498	12.1589
Fmn2|Q9JL04|747;760|PPEGLLGSPAAASGE;GESALLTSPSGPQTK|sp|1|1578	11.8666	10.5891	11.6033	10.7408	11.8798	10.2274	11.9213	10.7514
Pabpn1|Q8CCS6|91|PGSGAPGSQEEEEEP|sp|1|302	10.4684	10.9845	10.6441	10.8233	10.4826	10.7519	10.7116	10.8142
Arvcf|P98203|943|PPGPSRPSVRLVDAV|sp|1|962	12.1695	12.2742	12.1925	11.9995	11.8085	12.1101	12.3942	12.2362
Antxr1|Q9CZ52|561|SRPPPRPSVXXXXXX|sp|1|562	11.6459	11.8669	11.8119	11.9776	11.5529	11.9944	11.5064	11.7156
Rasal2|D3YUS5|1015|PSLPHSASLRSTGSM|tr|1|1261	10.8191	10.807	10.853	10.9309	10.6635	10.6742	10.9222	10.6347
Tmem200c|J3QK46|499|PDYRAPPSPEPPPSS|tr|1|637	11.3727	11.6188	11.0713	11.6302	11.444	11.1223	11.6233	11.7276
Exosc10:A930017K11Rik:Rbms2:Nrg3|P56960:E0CXQ2:E9Q7G6:O35181|5:82:5:490|XXXMAPPSPREHQSA:ACRRAPPSPRPRVPT:XXXMAPPSPRNSTPN:TFRRAPPSPRSRLGG|sp:tr:tr:sp|1:1:1:1|887:571:355:713	13.4436	13.4935	13.4345	13.5489	13.4629	13.6157	13.3774	13.5321
Cope|O89079|13|PGAVSGGSGEVDELF|sp|1|308	11.5706	11.6658	11.2371	11.5485	11.4191	11.3862	11.8966	11.7874
Bap1|Q99PU7|395|VRAPQQYSEDEDDYE|sp|1|728	10.9114	10.8228	10.9581	10.7979	10.5545	11.2066	10.8489	10.9151
Cxadr|P97792|332|DFERAPQSPTLAPAK|sp|1|365	12.7894	13.5145	13.148	12.863	12.628	13.4841	13.304	13.358
Wfs1|P56695|71|PRAPQTGSREETDRA|sp|1|890	11.1612	12.1651	11.3106	11.8873	10.8494	11.8168	11.5098	12.0539
Srrm1|Q52KI8|714|PRAPQTSSPPPVRRG|sp|1|946	12.9096	13.1266	12.9952	13.1165	12.9979	13.1407	13.0065	12.9734
Marcksl1|P28667|22|AEEAAGASPAKANGQ|sp|1|200	12.5144	13.0346	12.7598	12.6261	12.9535	13.2988	12.9962	12.6238
Pdlim5|Q8CI51|137|RPFGSVSSPKVTSIP|sp|1|591	13.3588	11.8041	12.8584	12.0123	13.0959	11.686	13.0903	11.9892
Irf2bpl|Q8K3X4|498|VSLSRAPSAPPGTGA|sp|1|775	11.0319	11.0277	10.9182	11.2077	10.9682	10.8894	10.8095	11.2652
Myo18a|Q9JMH9|1998|KAPSDDGSLKSSSPT|sp|1|2050	13.1536	13.4443	12.9482	13.4227	12.949	13.4438	13.1414	13.5675
Myo18a|Q9JMH9|1994|KGPSKAPSDDGSLKS|sp|1|2050	13.2101	13.5066	13.1079	13.3509	13.2174	13.4233	13.3433	13.4969
Myo18a|Q9JMH9|1994;1998|KGPSKAPSDDGSLKS;KAPSDDGSLKSSSPT|sp|1|2050	15.1063	15.1015	15.0514	15.1046	15.128	15.2289	15.0767	15.1508
Mark4|Q8CIP4|391|LARVRAPSDTTNGTS|sp|1|752	11.8091	11.8921	12.0935	11.6932	11.8816	11.7802	12.2055	11.4985
Rnf157|Q3TEL6|562|RAASRAPSEGEETPA|sp|1|685	11.0999	10.7535	10.4974	11.4018	11.0916	11.0217	10.5439	11.2933
Rnf157|Q3TEL6|598|IIEEEDRSPVREDGQ|sp|1|685	10.7686	10.7421	10.5804	10.6723	10.8009	10.7339	10.801	10.9542
Bod1l|E9Q6J5|1242|KALSRAPSENEKGQK|sp|1|3032	12.686	13.4846	12.8275	13.5187	12.8188	13.561	12.6304	13.3935
Psd3|Q2PFD7|383|DDVFLRESKEHLEEN|sp|1|1037	14.3311	13.5997	14.3451	13.4576	14.2345	13.4835	14.4945	13.4255
Zfp219:Znf219|Q4VA98:Q6IQX8|657:702|PSGETPPSPPLEEEG:PSGETPPSPPLEEEG|tr:sp|1:1|681:726	12.4428	12.6621	12.4849	12.667	12.4452	12.4784	12.4763	12.6124
Zfp219:Znf219|Q4VA98:Q6IQX8|657;665:702;710|PSGETPPSPPLEEEG;PPLEEEGSPGLSRSG:PSGETPPSPPLEEEG;PPLEEEGSPGLSRSG|tr:sp|1:1|681:726	12.0328	12.0691	12.0036	12.1384	11.9504	11.9757	12.0449	12.1369
Brd8|Q8R3B7|460|PGGSKAPSIDGKEDL|sp|1|951	14.9727	15.5693	15.4367	15.3456	15.4262	15.3201	14.9808	15.307
Ankrd34a|B2RW11|460|PPSGAPGSPRTKRKL|tr|1|495	11.7191	11.3533	11.5841	11.3406	11.5737	11.327	11.7687	11.5571
Ankrd34a|B2RW11|448;460|QPGGRAPSLPAPPPS;PPSGAPGSPRTKRKL|tr|1|495	9.60371	9.64645	9.58801	9.12161	8.89298	9.71358	9.83028	10.0895
Ankrd34a|B2RW11|448;455|QPGGRAPSLPAPPPS;SLPAPPPSGAPGSPR|tr|1|495	9.53393	9.84647	9.48812	9.94677	9.18	9.52457	9.3483	10.1304
Znf609|Q8BZ47|1057|PTLTKAPSLTDLVKS|sp|1|1413	14.9494	15.1344	15.026	15.2886	14.953	15.413	14.8302	15.1085
Sec16a|E9QAT4|2103|LTRAPSLTSDSEGKK|sp|1|2357	13.74	14.1585	13.7022	14.2923	13.6383	14.4097	13.5147	14.2555
Sec16a|E9QAT4|2101|SSLTRAPSLTSDSEG|sp|1|2357	11.6881	11.955	11.6554	12.0322	11.5566	11.992	11.5776	12.0565
Dlgap4|B1AZP2|156|LFFTKAPSMEGTAGK|sp|1|992	12.8831	12.6945	12.8831	12.8961	12.6226	12.9581	12.6352	12.8035
Scaf1|Q5U4C3|682|PSPAPAVSPKREVLY|sp|1|1256	11.3633	12.051	11.4584	11.8962	11.5842	12.0867	11.4094	12.0173
Scaf1|Q5U4C3|676;682|KAEPRAPSPAPAVSP;PSPAPAVSPKREVLY|sp|1|1256	11.8469	11.9227	11.8631	11.8083	11.993	12.0012	11.922	11.8965
Gprin1|Q3UNH4|764|QAAPRAPSPAPRPPS|sp|1|932	12.323	11.4108	12.1595	11.299	12.6802	11.6527	12.5899	11.2981
Gprin1|Q3UNH4|771|SPAPRPPSRRDAGLQ|sp|1|932	9.42334	9.58197	9.24165	9.69256	9.29264	9.59716	9.29785	9.9025
Gprin1|Q3UNH4|764;771|QAAPRAPSPAPRPPS;SPAPRPPSRRDAGLQ|sp|1|932	12.4244	10.5086	12.1215	10.7367	12.2714	10.1828	12.2662	11.0271
Ankrd17|Q99NH0|2401|SSGVRAPSPAPSSVP|sp|1|2603	13.3116	12.7778	13.4126	12.6622	13.7235	13.0179	13.3193	12.4068
Soga1|A2ACV6|33|KKSHRAPSPARPKDV|tr|1|1654	12.4079	12.1046	12.7005	12.3252	12.7989	12.5639	12.1773	11.6333
Arid1b|E9Q4N7|1550|NHISRAPSPASFQRS|sp|1|2244	12.8871	12.8744	13.0054	12.8364	12.7913	12.9282	12.843	12.9067
Srrm2|Q8BTI8|2381|SERERAPSPASRMVQ|sp|1|2703	10.9569	10.953	11.0124	10.9194	11.1532	11.2455	10.8659	10.9075
Nckipsd|Q9ESJ4|286|LEAQDALSPETTEEK|sp|1|714	12.8647	13.0747	12.5938	12.9908	12.3805	13.0498	13.074	13.3568
Nckipsd|Q9ESJ4|260;286|PSPSKAPSPEPPTEE;LEAQDALSPETTEEK|sp|1|714	14.6368	14.5013	14.6708	14.4917	14.702	14.613	14.5535	14.554
Magi3|Q9EQJ9|68|VVSGKAPSPGDVLLE|sp|1|1476	10.4576	10.4091	10.5461	10.493	10.4779	10.0662	10.5589	10.2087
Mllt6|B1AR09|411|SSRARAPSPGDYKSP|tr|1|1079	12.1838	12.363	12.5453	12.4361	11.9919	12.4021	12.0558	12.1939
Fcho1|Q8K285|518|GLMPRAPSPGPWGPE|sp|1|873	12.3074	11.7876	12.31	11.6617	12.0908	11.6725	12.3855	11.9064
Eif4enif1|Q9EST3|563|LLSQRAPSPPMSQVF|sp|1|983	11.9316	12.2029	12.0613	12.0801	11.9138	12.0258	12.0401	12.1084
Shroom2|A2ALU4|318|PDKKKAPSPPPLGLP|sp|1|1481	12.7732	12.3541	12.5393	12.5123	12.6889	12.5953	12.6256	12.2681
Plekhg2|Q6KAU7|1277|APTSRAPSPPPQPQP|sp|2|1340	10.3993	10.1414	10.2423	10.4401	10.5006	10.1637	10.1369	10.1864
Mier1|Q5UAK0|376|AASSRAPSPPPTASN|sp|1|511	12.4511	12.2643	12.2999	12.5702	12.4371	12.4427	12.1074	12.3669
Mindy1|Q76LS9|440|PVRTRAPSPQGRGAT|sp|1|468	12.3099	12.1561	12.2372	12.3553	12.365	12.3302	12.1012	12.1651
Camsap3|Q80VC9|1083|PSPSGLMSPSRLPGS|sp|1|1252	12.3986	12.6446	12.368	12.6393	12.448	12.9037	12.3261	12.7881
Camsap3|Q80VC9|1077|RPTSRAPSPSGLMSP|sp|1|1252	12.8093	12.4845	12.6796	12.8438	13.2943	12.3755	12.7071	12.2966
Camsap3|Q80VC9|1077;1083|RPTSRAPSPSGLMSP;PSPSGLMSPSRLPGS|sp|1|1252	13.0507	12.4564	12.9821	12.4214	13.4086	12.4048	13.1082	12.487
Rabgef1|Q9JM13|124|IQEAKAPSPSINRQT|sp|1|491	13.5852	11.7055	13.404	12.0468	13.382	11.7232	13.3117	11.9083
Pds5b|Q4VA53|1381|GRPSKAPSPSQPPKK|sp|1|1446	12.6835	12.591	12.6196	12.713	12.8115	12.9253	12.5598	12.4999
Nab2|Q61127|6|XXMHRAPSPTAEQPP|sp|1|525	9.93032	10.0815	9.72878	10.0529	10.079	9.36131	10.1737	10.2787
Rnps1:Rtp1|Q99M28:Q8C8C1|27:222|KSSTRAPSPTKRKDR:YTFSRAPSPTKPQAE|sp:sp|1:1|305:263	13.2047	13.2632	13.2508	13.2717	13.3959	13.5307	13.1774	13.2712
Sobp|Q0P5V2|313|DARRKAPSPVTAAGQ|sp|1|864	11.8921	11.6087	11.9623	11.7808	12.2246	11.5824	11.7369	11.4562
Hecw1|Q8K4P8|1219|RASARAPSPYRRDFE|sp|1|1604	11.2211	10.7207	11.2458	10.6711	11.0853	10.9413	11.2382	10.8164
Reps2|Q80XA6|411|PSQAAESSPTKMDAP|sp|1|521	13.107	13.0283	12.9793	12.9558	13.1628	13.0037	13.1373	13.2054
Reps2|Q80XA6|410|APSQAAESSPTKMDA|sp|1|521	10.7988	10.9856	10.8763	10.9567	10.9785	10.8993	10.8536	10.8465
Reps2|Q80XA6|405|SQLNRAPSQAAESSP|sp|1|521	12.231	12.2247	11.7947	12.2683	12.35	12.4272	12.1215	12.5336
Reps2|Q80XA6|405;410|SQLNRAPSQAAESSP;APSQAAESSPTKMDA|sp|1|521	11.2268	10.4919	11.0364	10.803	11.2267	10.7516	10.9813	10.6043
Gemin5|Q8BX17|1414|RAPSQPPSPTEERNA|sp|1|1502	11.8467	11.7988	11.5516	12.1333	12.1099	11.9169	11.5913	12.0165
Gemin5|E9PUU4|1414|RAPSQPPSPTREERN|tr|1|1503	11.5387	11.8933	11.3179	12.0711	11.7568	11.9714	11.4147	12.0313
Gemin5|E9PUU4|1410;1414|QEAERAPSQPPSPTR;RAPSQPPSPTREERN|tr|1|1503	11.3861	10.6069	10.8894	11.1199	11.693	11.2828	11.1771	10.5974
Mpdz|Q8VBX6-2|1238|INRPRAPSQSESETE|sp|NA|2022	11.8692	11.4479	11.3576	11.4122	11.4671	11.8026	11.7492	11.7193
Irf2bp1|Q8R3Y8|371|GPPPRAPSRNLAPTP|sp|1|584	12.3436	11.9414	12.4715	11.9161	12.0865	12.2038	12.5141	11.766
Ctnnd1|P30999|252|MEGYRAPSRQDVYGP|sp|1|938	14.1668	14.0266	14.0832	13.8212	13.8406	13.8109	14.403	14.0434
Synj1|Q8CHC4|1073|IRPSRAPSRTPGPPS|sp|1|1574	12.0783	11.3277	12.1965	11.1858	12.0251	11.3843	12.2498	11.2561
Hepacam|Q640R3|386|SPPRAPSSPGRSRSS|sp|1|418	11.2086	10.6957	10.9692	11.0339	11.1899	10.9045	10.6217	10.9355
Dhrs13|Q5SS80|341|PSSQSAPSPEKTTVS|sp|1|376	10.9851	11.2685	11.0753	11.1237	11.2306	11.4612	11.1088	11.1971
Gbf1|Q6DFZ1|1786|PSSSSPGSPMASSPS|tr|1|1861	11.8867	11.7045	11.875	11.954	12.0161	11.9013	11.5944	11.7308
Znf608|Q56A10|1158|TISKAPSTPEPNKNH|sp|1|1511	12.4434	12.2643	12.654	12.3945	12.4618	12.3388	12.3032	12.009
Scaf1|Q5U4C3|923|RTTKAPSTPPPKVAP|sp|1|1256	11.9552	12.1106	11.9203	11.9377	12.0378	12.211	11.962	12.2263
Scaf1|Q5U4C3|922|ERTTKAPSTPPPKVA|sp|1|1256	11.9027	11.9729	12.0062	11.977	11.6071	11.8762	11.928	12.0584
Shank1|D3YZU1|1171|TIIIKAPSTSSSGRS|sp|1|2167	10.589	10.5787	10.8222	10.7592	10.4691	10.715	10.546	10.2967
Enah|Q03173|721|AKAPSTSTPEPTRKP|sp|1|802	13.7297	11.0244	12.8371	11.3408	13.0189	11.4601	13.3472	11.6324
Flna|Q8BTM8|2158|PSVANIGSHCDLSLK|sp|1|2647	13.9001	13.7157	13.2604	14.5503	13.7675	14.1751	13.2852	13.5915
Flna|Q8BTM8|2152|TRRRRAPSVANIGSH|sp|1|2647	13.1653	13.0765	12.8497	13.4986	12.9043	13.2148	12.7867	13.025
Gprin1|Q3UNH4|714|DNFTKAPSWDAGAPP|sp|1|932	13.0749	12.9535	12.7511	13.0873	13.3059	12.9452	13.0797	13.1079
Safb:Safb2|D3YXK2:Q80YR5|366:387|RAPTAALSPEPQDSK:RAPTAALSPEPQDSK|sp:sp|1:1|937:991	12.8942	13.1897	13.0013	12.9836	12.9999	13.2317	13.0787	13.0511
Fam131b|Q3TY60|102|PTIQPQHSHEAVRRD|sp|1|332	10.7253	10.964	10.9242	10.7567	10.2463	10.7709	10.91	11.0362
Gtf2f1|Q3THK3|331|EEEKKAPTPQEKKRR|sp|1|508	13.3506	13.1771	13.3429	13.4754	13.2049	13.465	13.095	13.2322
Prkcg|P63318|170|LEIRAPTSDEIHITV|sp|1|697	11.8827	12.0627	11.7751	11.9467	11.789	11.5366	12.1302	12.1345
Slc30a1|Q60738|463|KAPTVSISCLELSEN|sp|1|503	12.0718	12.018	12.1651	12.2352	11.9921	11.3445	12.1688	11.8368
Camsap1|A2AHC3|1069|VHFVEPLSPTGVPGH|sp|1|1581	11.1005	11.0696	11.0549	11.2472	11.1274	10.774	11.2117	10.9485
Tppp|Q7TQD2|151|EGRAPVISGVTKAVS|sp|1|218	11.7147	13.4307	11.8127	13.3108	11.7979	13.383	11.8793	13.1082
Map1s|Q8C052|577|PTLSPAQSPPPTAPG|sp|1|973	10.6012	10.7704	10.2705	10.8416	10.6129	10.9037	10.5854	11.0042
Nkap|Q9D0F4|9|APVSGSRSPEREASG|sp|2|415	11.233	11.0341	10.9868	11.1062	11.3593	11.6122	11.1079	11.2186
Golga5|Q9QYE6|150|EKGRAPVSPSSPSGV|sp|1|729	12.8114	12.3614	12.6557	12.4501	13.2392	12.5554	12.746	12.276
Pcdhgc3|Q91XX1|733|LYRAPVSSLYRTPGP|tr|1|934	12.9333	13.3436	12.9764	13.2317	13.4338	13.0738	12.8503	13.1679
Apc2|Q9Z1K7|2268|VEKAPVSSPASLLEX|sp|1|2274	10.7292	11.3034	10.7755	10.8704	11.1369	11.2162	11.2089	11.0033
Tacc1|Q6Y685|560|SVACGGESPLDGICL|sp|1|774	14.4028	14.1765	14.1398	14.3818	14.3104	13.9047	14.5512	14.3118
Flcn|Q8QZS3|313|EEEKAPVTPEGAEGR|sp|1|579	11.9961	11.5506	11.8244	11.6863	11.9181	11.7313	11.9767	11.6968
Dip2c|B7ZMZ7|123|QERRAPVTPSSASRY|tr|1|1527	12.7259	12.3067	12.6757	12.306	12.8761	12.5583	12.6751	12.3449
Dip2c|B7ZMZ7|126|RAPVTPSSASRYHRR|tr|1|1527	13.0209	12.6356	12.7633	12.7842	12.9135	13.0564	12.7603	13.0065
Myo16|Q5DU14|1699|SFVKAPYSPGKTARA|sp|1|1919	13.2883	12.3294	13.5779	12.5798	13.2454	12.4632	13.1152	12.1351
Vcpip1|Q8CDG3|767|TPTKAPYSPTTSKEK|sp|1|1220	13.4935	13.1049	13.528	13.2943	13.412	13.1114	13.2983	13.0601
Lrrc7|Q80TE7|1188|EVKAQAGSFPAKNLT|sp|1|1490	14.2342	15.0594	14.1368	15.0933	14.0959	14.9148	14.4154	14.9561
Iqsec3|Q3TES0|256|ERPGAVGSPRAGPLR|sp|1|1195	14.0215	13.5443	14.0216	13.6472	13.9895	13.555	13.9252	13.5479
Rpl34|Q9D1R9|113|VLKAQAQSQKAKXXX|sp|1|117	11.805	12.2927	11.7346	12.4001	11.8942	12.5223	11.753	12.2644
Rpl29|P47915|138|APAKAQASAPAQAPK|sp|1|160	13.4274	14.4732	13.637	13.8452	13.5737	14.3194	14.2181	14.1118
Clptm1|Q8VBZ3|622|STAAGALTPAPSTAV|sp|1|664	13.8158	13.7406	13.8257	13.75	13.8263	13.6862	13.8734	13.7749
Dtnb|G3UZJ3|494;497|LKAQATGSPHTSPTH;QATGSPHTSPTHGGG|tr|1|559	8.60109	8.52249	8.44468	9.0029	8.86127	8.48235	8.78755	7.71288
Fbxo41|Q6NS60|449|AQATNGGSERSQAPR|sp|1|873	11.3797	11.2321	11.2291	11.243	11.0311	11.336	11.2361	11.5731
Fbxo41|Q6NS60|445|LGSRAQATNGGSERS|sp|1|873	11.0297	9.55911	11.0018	9.78776	10.965	9.80813	10.9467	9.76115
Fbxo41|Q6NS60|449;452|AQATNGGSERSQAPR;TNGGSERSQAPRSSG|sp|1|873	10.1785	9.43933	10.1438	9.986	9.68813	9.16933	9.94757	9.602
Ddx24|Q9ESV0|80|KRKAQAVSEEEEEEE|sp|1|857	12.7398	12.0952	12.6711	12.5726	12.71	12.5332	12.1309	12.3163
Ddx24|Q9ESV0|80;91|KRKAQAVSEEEEEEE;EEEEGQSSSPKKKIK|sp|1|857	11.748	11.8212	11.8151	11.8459	12.0651	11.9346	11.6793	11.7963
Huwe1|Q7TMY8|3663|RAQCETLSPDGLPEE|sp|1|4377	13.0687	13.0369	12.9623	12.9842	12.8206	12.9765	13.2111	13.2853
Nop2|Q922K7|169|VLWNEEDTDEDEDDD|sp|1|793	13.5958	13.7395	13.6441	13.5916	13.6101	13.7848	13.7386	13.6983
Atp2b1|G5E829|338|MEMQPLKSEEGGDGD|sp|1|1220	13.4915	13.681	13.323	13.3661	13.4111	13.3904	13.8807	13.8528
Sorbs2|Q3UTJ2-5|455|SRAQDHESPRSYSST|sp|NA|707	9.78746	9.63802	8.97429	9.63654	9.9614	9.82349	9.69314	9.4687
Myo9b|Q9QY06|1264|KAQDKPESPSGSTQI|sp|1|2114	13.8897	13.9655	14.0599	14.1241	14.0468	14.3645	13.5661	13.698
Epb41l3|Q9WV92|563|KAQDLDKTQDELMKH|sp|1|929	13.0106	13.024	13.1531	12.6242	13.0556	12.6323	13.5109	12.7408
Celsr3|Q91ZI0|2835|GRAQDQDSQRGRSYL|sp|2|3301	11.2086	10.7708	11.0393	10.9438	11.9221	11.2058	11.0832	10.9339
Unc13a|Q4KUS2|437|EPPKSEESFRSREEE|sp|1|1712	13.0355	14.813	13.4232	14.3158	13.1366	14.024	13.3096	14.7149
Hdgfl2|Q3UMU9|620|AQEDGQDSEDGPRGG|sp|1|669	10.2018	9.83467	9.43712	10.1511	10.3798	10.247	9.97488	10.1257
Hdgfl2|Q3UMU9|629;635|DGPRGGSSEELHDSP;SSEELHDSPRDNSDP|sp|1|669	9.88464	9.91391	9.79866	10.1184	10.1048	9.62719	9.71286	9.9472
Epb41l1|Q9Z2H5|30|EAAAAVTTPVTPAGH|sp|1|879	12.0597	12.0853	12.182	11.82	12.1843	11.9214	12.2364	12.1747
Epb41l1|Q9Z2H5|33|AAVTTPVTPAGHSHP|sp|1|879	11.3278	10.3144	11.279	10.2001	11.4016	10.3582	11.3913	10.4885
Epb41l1|Q9Z2H5|30;33|EAAAAVTTPVTPAGH;AAVTTPVTPAGHSHP|sp|1|879	11.1157	10.7039	10.8853	10.9905	10.9992	11.0586	10.9033	10.9917
Epb41l1|Q9Z2H5|29;30|PEAAAAVTTPVTPAG;EAAAAVTTPVTPAGH|sp|1|879	11.086	11.3858	11.1005	11.4054	11.3742	11.1245	11.289	11.2647
Tor1aip2|Q8BYU6|83|DTGDRSESPEEPALE|sp|1|502	12.1726	12.2633	12.2106	12.1971	12.159	12.2747	12.0987	12.2854
Usp9x|P70398|2547|YEGGEEVSPPQTKGS|sp|1|2559	13.4996	13.496	13.4729	13.3934	13.4499	13.3842	13.588	13.6176
Kmt2d|Q6PDK2|2318|PAQALAPSPPSHPDV|sp|1|5588	12.553	12.6377	12.3176	12.7851	12.6546	12.4991	12.4831	12.7743
Usp42|B2RQC2|936|GPKAQEPSPAKEKMS|sp|1|1324	13.2347	13.2612	13.3181	13.2922	13.2881	13.4362	13.138	13.3054
Glyr1|Q922P9|166|LKRAQEQSPRKRGRP|sp|1|546	10.7479	10.5675	10.9884	10.6674	10.5862	10.5675	10.5132	10.5842
Trip4|Q9QXN3|142|KAQESNNSVKKKTRF|sp|1|581	11.9892	12.1261	12.1244	12.3064	11.7685	12.3021	11.6384	12.3023
Arfip1|A2RSX9|5|XXXMAQESPKNSAAE|tr|1|341	13.4791	13.4855	13.4228	13.7041	13.3738	13.4342	13.306	13.3451
Frmpd4|A2AFR3|645|TLKKAQESPRGAKVS|sp|1|1320	12.5059	11.8041	12.5342	12.0819	12.3957	11.9828	12.3053	11.8639
Armc1|Q9D7A8|137|KAQFFLGTTNKRAKT|sp|1|282	14.3641	14.5828	14.4576	14.6316	14.4155	14.3066	14.4483	14.4804
Ptpdc1|Q6NZK8|564|HGQETQDSTDLSEAV|sp|1|747	10.8653	11.7463	11.1596	11.5452	10.7615	11.3652	11.1001	11.5883
Snrk|Q8VDU5|362|IKAQFRQSWPTKIDV|sp|1|748	13.6892	14.3674	13.9858	13.725	13.5334	14.1398	14.0867	14.4102
Znf598|Q80YR4|400|AQGEGSGSKEASANG|sp|1|908	12.0222	13.2593	12.0428	13.1548	11.7694	13.168	12.1693	13.2206
Ccnl2|Q9JJA7|366|PKKAQGHSPVNGLLK|sp|1|518	12.1663	12.1367	12.3644	12.3119	12.2335	12.3386	11.9421	11.9823
Sec31a|Q3UPL0|801|SGQESSQSPYERQPL|sp|1|1230	12.2377	12.8818	13.2721	11.721	13.0353	12.5581	12.133	12.6791
Zfand2b|Q91X58|163|ASTSTAPSPSRTLPS|sp|1|257	12.7174	11.5852	12.8207	11.6928	12.845	11.649	12.6994	11.4493
Bsn|O88737|121|PSGQEAESPRRTLQV|sp|1|3942	10.8124	10.134	10.5196	10.015	10.626	9.98335	11.0509	10.3543
Cap2|Q9CYT6|300|RAQGQIRSPTKTHTP|sp|1|476	12.2291	12.4374	12.0713	12.1662	11.5954	11.8288	12.6042	12.5615
Shf|F7AIV2|30|AGGGPGGSRRGAGGA|tr|1|364	8.73723	8.75651	8.71281	9.0192	8.24652	8.75823	8.65712	8.80362
Chd5|A2A8L1|1633|EVEKAQGSPEQPLKE|sp|1|1946	14.2692	14.2437	14.0996	14.4625	14.3631	14.458	14.2419	14.3281
Ccdc124|Q9D8X2|102|TRAQIEDSLRREQRA|sp|1|217	11.3039	11.4101	11.3279	11.4523	11.0663	11.563	11.289	11.4278
Rtn4|Q99P72|488|AQIITEKTSPKTSNP|sp|1|1162	13.8181	13.4242	14.2731	12.7492	13.7106	14.5125	14.3941	12.6285
Leo1|Q5XJE5|198|DEDRAQISDDDRQQL|sp|1|667	14.2577	14.5156	14.4168	14.5448	14.7055	14.4866	14.2042	14.2858
Leo1|Q5XJE5|198;206|DEDRAQISDDDRQQL;DDDRQQLSEEEKGNS|sp|1|667	14.4784	14.2832	14.3357	14.5481	14.4797	14.3895	14.2047	14.5735
Sh3pxd2a|O89032|420|PQRAQISSPNLRTRP|sp|1|1124	12.8838	12.9099	13.0359	12.9353	12.8837	12.9515	12.7779	12.7938
Setd2|E9Q5F9|242|AVRAQKESPVKSGPE|sp|1|2537	12.8987	12.9601	13.0237	12.8857	13.0892	13.1359	12.7838	12.9726
Trmt1|Q3TX08|35|RKAQKPPSPPAMENG|sp|1|663	13.0115	13.2427	13.1019	13.2038	13.0839	13.25	13.0043	13.1947
Epb41l1|Q9Z2H5|86|TPSKAQKSPQKIAKK|sp|1|879	13.5222	13.4042	14.3329	12.5653	14.0557	14.1441	13.6173	12.7492
Plec|Q9QXS1|1443|AQLEPVASPAKKPKV|sp|1|4691	13.9389	13.9708	13.8761	13.7813	13.5957	13.6071	14.1403	14.0361
Hook1|Q8BIL5|373;374|AARAQLETYKRQVQD;ARAQLETYKRQVQDL|sp|1|728	14.6617	14.7259	14.2591	14.3346	14.2318	14.84	14.8973	15.0833
N4bp3|Q8C7U1|172|AQLLHALSLDEGGPE|sp|1|537	12.3003	12.3682	12.2408	12.3543	12.3213	12.1282	12.3851	12.4428
Bod1l|E9Q6J5|3000|GRSKAQLSPSVKRKR|sp|1|3032	12.3163	12.3705	12.3587	12.3642	12.3993	12.5762	12.3246	12.2171
Wipf3|P0C7L0|211|PIKAQLVSPPAPPTK|sp|1|485	14.0389	14.1892	13.9409	14.0524	13.8252	13.9881	14.1847	14.2439
Begain|Q68EF6|595|SLTKAQLYGTLLNXX|sp|1|600	12.4273	12.3122	12.1883	12.0989	12.1185	12.0099	12.5841	12.6513
Pak5|Q8C015|341|DRAQMVFSPPLSGSD|sp|1|719	12.8741	13.2833	13.0084	13.0602	13.0464	12.9144	13.2138	13.0824
Irgq|Q8VIM9|349|EEKAQNASDGNSGDA|sp|1|583	8.7993	8.66788	8.49565	8.05006	8.82149	8.925	9.19075	9.02443
Irgq|Q8VIM9|358|GNSGDARSEGKKAGI|sp|1|583	11.1024	11.0879	11.2799	11.0174	10.8093	11.1496	11.2286	11.1067
Cdyl2|Q9D5D8|160|LENGDAGSEKDESHF|sp|1|503	12.1236	12.0456	11.937	12.1268	12.0517	12.0203	11.9976	12.4023
Atf3|Q60765|162|VRAQNGRTPEDERNL|sp|2|181	9.87362	10.531	9.88349	10.0936	10.4915	10.7624	10.0275	10.4971
Iqsec2|Q5DU25|402|YFEGKPASLDEGAMA|sp|1|1478	13.4846	13.9795	13.5484	13.8105	13.4145	13.7154	13.5843	14.0051
Iqsec2|Q5DU25|395|EKAQNPAYFEGKPAS|sp|1|1478	13.0492	13.4315	13.1599	13.2759	12.9745	13.2707	13.052	13.4625
Sbf1|Q6ZPE2|1228|FKAQNTPSPGQAQAD|sp|1|1867	13.4996	12.8619	13.3871	12.7059	13.2584	12.6375	13.5788	13.1411
Rbl2|Q64700|37|DRAQPAGSPSHQIQQ|sp|1|1135	10.4025	10.2772	10.6328	10.1508	10.3157	10.201	10.3583	10.1908
Irf2bp2|E9Q1P8|250|KAQPAHRSPADSLSS|sp|1|570	12.9836	13.4665	13.3796	13.178	13.0001	13.2869	13.0817	13.2208
Sirpa|P97797|507|PSFSEYASVQVQRKX|sp|1|513	13.7704	13.7761	13.8629	13.6884	13.6614	13.4762	13.8893	13.7805
Sirpa|P97797|505|PEPSFSEYASVQVQR|sp|1|513	13.1303	12.9907	13.064	12.8016	13.009	12.6282	13.2816	13.187
Dclk1|Q9JLM8|736|PAPPELNSESEDYSP|sp|1|756	11.6647	11.9315	11.7126	11.7432	11.7583	11.6979	11.8537	11.882
Dclk1|Q9JLM8|742|NSESEDYSPSSSETV|sp|1|756	11.8782	11.9577	11.6632	11.6844	11.5513	11.6043	12.2222	12.3278
Dclk1|Q9JLM8|736;742|PAPPELNSESEDYSP;NSESEDYSPSSSETV|sp|1|756	12.098	12.3424	11.9551	11.7969	11.8753	12.1584	12.6323	12.52
Dclk1|Q9JLM8|754|ETVRSPNSPFXXXXX|sp|1|756	11.0065	10.8851	10.8683	10.7702	10.966	10.4279	11.2833	10.9822
Dclk1|Q9JLM8|751|SSSETVRSPNSPFXX|sp|1|756	11.936	12.2893	11.9254	12.0655	12.0969	11.9528	12.2991	12.1821
Kcnh7|Q9ER47|1007|RAQPEECSPSGLQRA|sp|1|1195	12.249	11.8984	12.015	11.9714	11.986	11.7042	12.2446	12.1703
Caskin1|Q6P9K8|791|PTKAQPGSPQALGGP|sp|1|1431	15.7485	15.4347	15.8552	15.3405	15.8191	15.5298	15.7598	15.3855
Ankrd50|A6H6J9|390|QFLIHQQSSEQKRRN|tr|1|467	14.1845	14.4398	14.2456	14.1965	13.9058	14.1168	14.4832	14.4965
Bin1|O08539|286|FTVKAQPSDNAPEKG|sp|1|588	12.612	12.8445	12.6011	12.7914	12.5954	12.8034	12.6519	12.8138
Psma1|Q9R1P4|247|PQRKAQPSQAAEEPA|sp|1|263	14.7524	15.5959	14.6767	15.4968	14.349	15.6226	14.7896	15.8135
Spire1|A0A5H1ZRL1|6|XXMAQPSSPGGEGPQ|tr|4|743	13.3111	13.4251	13.2907	13.5397	13.5293	13.6224	13.2511	13.381
Znf622|Q91VY9|145|IKAQPSTSPKKAPFV|sp|1|476	12.9902	12.6848	12.8631	12.7401	12.8545	12.9611	12.9876	12.7779
Synj1|Q8CHC4|1350|AQPSVQISPVLTPDP|sp|1|1574	12.4922	12.0743	12.6615	11.7774	12.7614	11.87	12.8662	11.8122
Tbcb|Q9D1E6|150|AEAAQRLSEEKAQAS|sp|1|244	12.676	12.23	12.2381	12.184	11.8897	12.1548	12.6432	12.9956
Mrtfa|Q8K4J6|606|QQPAPASSPVKRESG|sp|1|964	14.2087	13.4778	14.1295	13.5219	14.4264	13.674	14.2203	13.4851
Nrbf2|Q8VCQ3|90|RLKAQQSTERDGAPH|sp|1|287	12.9243	13.1413	13.0146	13.1587	12.8221	13.0982	12.8805	13.1983
Fnbp1l|Q8K012|153|EAEKAQQSYERLDND|sp|1|605	12.4759	12.9135	12.4279	12.6101	12.2455	12.6653	12.7723	13.1424
Soga3|Q6NZL0|514|SEKKAQQTPTEDDNE|sp|1|945	14.4633	14.1854	13.9466	14.2333	13.9817	14.1485	14.7246	14.6646
Arhgap33|Q80YF9|943|SQQEQGGTPPAPHSP|sp|1|1305	12.1867	12.45	12.0942	12.4479	12.1724	12.3367	12.2068	12.5789
Arhgap33|Q80YF9|936|QQVAEQQSQQEQGGT|sp|1|1305	11.2051	11.4956	11.2263	11.4639	11.3885	11.7473	11.1728	11.4246
Arhgap33|Q80YF9|949|GTPPAPHSPFRRSLS|sp|1|1305	10.0493	10.2523	10.2755	10.3425	10.2742	10.3724	9.97367	10.0031
Nucb1|Q02819|368|NARAQRLSQETEALG|sp|1|459	13.7213	13.4277	13.7365	13.8174	13.515	13.8677	13.3764	13.3486
Slx4|Q6P1D7|154|EKAQRPASPRIPDCP|sp|1|1565	11.4398	10.9219	11.4434	11.1088	11.2044	11.2089	11.191	11.1672
Psd|Q5DTT2|1011|PRAQRPGSETRAGAG|sp|1|1024	11.2792	10.3842	11.4567	10.7347	10.7049	10.7233	10.9364	10.5281
Lmtk3|Q5XJV6|232|QRPPEGMSPELPPRD|sp|1|1424	13.0462	12.95	13.0999	12.9491	13.0275	13.0842	12.9198	12.9971
Fbxo42|Q6PDJ6|419|RPRAQRQTPSGSREG|sp|1|717	10.6717	10.5217	10.6439	10.182	10.2886	10.1511	11.0354	10.6621
Stxbp5l|Q5DQR4|792|PPFRKAQSAACMEIS|sp|1|1185	12.5057	12.6574	12.3501	12.6453	12.4055	12.4769	12.6548	12.6719
Lonrf1|D3YY23|381|GSLSRAQSAQAISAA|sp|1|762	12.639	13.1709	12.7411	13.1127	12.5078	12.7215	12.8383	13.163
Carmil3|Q3UFQ8|1349|KRTRRAQSCDKLEPD|sp|1|1375	12.4447	12.4083	12.5794	12.3399	12.4809	12.6281	12.4188	12.4556
Sorbs1|Q62417|554|LPSEKAQSCENLCVS|sp|1|1290	13.4723	12.8772	13.4897	12.8893	13.3056	12.8427	13.4878	12.9215
Apc2|Q9Z1K7|885|EGRAQSCSPCRGTEG|sp|1|2274	11.7718	11.1282	11.3436	11.7768	11.6104	11.0185	11.4833	11.4677
Leo1|Q5XJE5|140|EGSEKAQSDDEKWDG|sp|1|667	13.4833	12.2632	12.3796	13.1231	13.1634	13.1105	13.074	12.974
Adhfe1|Q8R0N6|450|KLAPRAQSEEDLSAL|sp|1|465	10.7572	10.7497	10.6764	10.7282	10.484	10.7209	10.6548	10.9388
Fam126a|Q6P9N1|415|KQTQRAQSENLELLS|sp|1|521	12.4914	12.8153	12.5036	12.8814	12.3744	12.7276	12.3948	12.9166
Itsn1|Q9Z0R4|203|TKLQKAQSFDVASAP|sp|1|1714	13.8619	13.7132	13.7948	14.1223	13.6465	13.7643	13.7277	13.6506
Itsn1|Q9Z0R4|208|AQSFDVASAPPAAEW|sp|1|1714	15.6572	16.0555	15.8472	15.9406	15.3917	16.0571	15.6609	16.153
Trerf1|Q8BXJ2-3|490|DGRAQSGSPESSGQT|sp|NA|564	11.8586	11.8513	11.8474	11.9793	11.9471	12.2139	11.6073	11.9511
Trerf1|Q8BXJ2|490|DGRAQSGSPESSSGQ|sp|1|1205	13.4301	13.3697	13.4538	13.5593	13.5935	13.5713	13.1881	13.4188
Srrm2|Q8BTI8|1577|AQSGTDSSPEHKIPA|sp|1|2703	15.2522	15.4425	15.4858	15.4899	15.6726	15.7498	15.0802	15.2558
Srrm2|Q8BTI8|1576;1577|RAQSGTDSSPEHKIP;AQSGTDSSPEHKIPA|sp|1|2703	12.1277	11.6959	11.9571	11.9896	12.1863	12.0547	11.9236	11.8979
Pxk|Q8BX57|448|RRLTRAQSHHGSEEE|sp|1|582	11.1022	11.1617	10.9586	11.2418	11.1697	11.771	11.1205	11.1222
Itsn2|Q9Z0R6|217|QSLIDLGSSSSTSST|sp|1|1659	13.2291	12.7004	13.1221	12.579	13.3409	12.701	13.2975	12.7344
Itsn2|Q9Z0R6|211|ASIQKAQSLIDLGSS|sp|1|1659	14.6282	14.1017	14.5784	14.2029	14.6489	14.1103	14.5548	14.089
Sptb|Q3UGX2|2300|SIRVKAQSLPLPSLA|tr|1|2329	16.3785	15.742	15.9897	16.1033	16.0882	15.9481	16.3881	15.9082
Pak6|Q3ULB5|328|PLTTSDTSSPQKSLR|sp|2|682	13.9903	13.3782	14.006	13.1716	13.8593	13.2827	14.3784	13.3229
Arhgap35|Q91YM2|1134|SNGSGNGSDSEMDTS|sp|1|1499	11.0578	10.9564	10.8234	11.1865	10.9477	11.2249	10.9218	11.0818
Arhgap35|Q91YM2|1136|GSGNGSDSEMDTSSL|sp|1|1499	11.7828	11.7592	11.6409	11.907	11.848	11.7228	11.6988	11.8605
Soga3|Q6NZL0|41|RKQQRAQSPARPRDN|sp|1|945	11.9225	11.6799	12.1187	11.6674	11.9946	11.97	11.9	11.572
Scrn1|Q9CZC8|322|KLVPKAQSPCFGDDD|sp|1|414	13.7724	14.513	14.5596	13.9093	14.7591	13.8567	13.6959	14.1332
Zmynd11|D3YXX1|390|IRQVKAQSPDSCRCG|tr|1|604	11.5293	11.5822	11.4486	11.7204	11.527	11.7563	11.429	11.5277
Map6|Q7TSJ2|687|LAPAKAQSPLLPEPL|sp|1|906	15.4539	15.4168	15.4067	15.133	15.473	15.3387	15.7912	15.4514
Scaf11|A0A2I3BQU5|841|QEKRRAQSPSPKRET|tr|1|1389	13.9162	13.9103	13.9536	14.1251	13.9778	14.0477	13.6428	13.7916
Scaf11|A0A2I3BQU5|843|KRRAQSPSPKRETVV|tr|1|1389	12.0674	12.163	12.1631	12.3751	12.1553	12.2403	11.811	11.9594
Kank1|E9Q238|1342|SKAQSPSTPRLGRKT|tr|1|1360	11.3471	10.4764	11.3859	10.7548	11.4186	10.6283	10.8797	10.3432
Pkp4|Q68FH0|230|YVTSTGVSPSRGSLR|sp|1|1190	13.4468	13.5244	13.4197	13.4561	13.5689	13.4795	13.6494	13.4162
Pkp4|Q68FH0|220;230|SVPSRAQSPSYVTST;YVTSTGVSPSRGSLR|sp|1|1190	11.0459	10.6777	11.1045	10.6947	10.7785	10.7246	10.9558	10.8529
Synpo2|Q91YE8|895|AHTVRAQSPTPSLPA|sp|1|1087	13.298	12.9633	12.9819	13.0806	13.2492	13.0516	12.7989	12.9007
Pitpnm3|Q3UHE1|946|PKPERAQSQPESDKD|sp|1|974	13.2338	13.7581	12.9865	13.7356	12.8712	13.6143	13.4438	13.9826
Pitpnm3|Q3UHE1|950|RAQSQPESDKDHERP|sp|1|974	15.0547	15.6271	14.892	15.563	14.7528	15.5472	15.2779	15.7841
Vps51|Q3UVL4|640|EGVRKAQSSDSSKRT|sp|1|782	12.4928	12.5381	12.4604	12.7274	12.3017	12.5397	12.3721	12.4675
Vps51|Q3UVL4|640;644|EGVRKAQSSDSSKRT;KAQSSDSSKRTFSVY|sp|1|782	13.3554	13.311	13.1682	13.2065	13.1669	13.2026	13.5865	13.4021
Vps51|Q3UVL4|640;643|EGVRKAQSSDSSKRT;RKAQSSDSSKRTFSV|sp|1|782	12.6379	12.4668	12.4804	12.5091	12.4112	12.4863	12.5965	12.7236
Wnk3|Q80XP9|1550|QSSEVPLSPASPRRP|sp|1|1757	14.1257	13.8598	14.037	13.8946	14.3348	13.8524	14.2069	13.8188
Wnk3|Q80XP9|1553|EVPLSPASPRRPRSF|sp|1|1757	13.3043	13.0563	13.4437	12.9855	13.3002	13.0593	13.3727	12.9368
Hdac4|Q6NZM9|629|RPLSRAQSSPASATF|sp|1|1076	11.6951	12.0669	12.0281	11.6506	11.9029	11.7802	11.5722	12.1398
Vash1|Q8C1W1|341|SPQRAQSSPHRRNSR|sp|1|375	11.6129	11.1142	11.9625	11.3821	11.7254	11.214	11.2477	10.9509
Rabep1|O35551|410|RRAQSTDSLGTSSSL|sp|1|862	14.4084	14.4731	14.3845	14.3943	13.876	14.5242	14.4387	14.7524
Rabep1|O35551|407|DGLRRAQSTDSLGTS|sp|1|862	12.5196	12.3839	12.4944	12.2853	12.5776	12.3131	12.5951	12.4294
Rabep1|O35551|408;413|GLRRAQSTDSLGTSS;QSTDSLGTSSSLQSK|sp|1|862	13.1286	12.8113	13.1995	12.7665	13.2904	12.7096	13.1764	12.7288
Adgrl1|Q80TR1|1348|AQSVLYQSDLDESES|sp|1|1466	11.2929	11.417	11.4441	11.2271	11.621	11.547	11.3951	11.1083
Adgrl1|Q80TR1|1369|ATSRPLSSPPGRDSL|sp|1|1466	12.8768	13.1426	12.7853	13.2321	12.7701	13.0709	12.7702	13.3822
Rasgrp2|Q9QUG9|554|ECRRRAQSVSLEGSA|sp|1|608	9.54582	9.69819	9.87153	9.46567	9.53682	9.43466	9.74463	9.50408
Rasgrp2|Q9QUG9|560;563|QSVSLEGSAPSPSPT;SLEGSAPSPSPTHTH|sp|1|608	10.244	9.96507	9.82704	10.2201	9.91069	10.254	10.0448	10.3739
Rasgrp2|Q9QUG9|556;563;565|RRRAQSVSLEGSAPS;SLEGSAPSPSPTHTH;EGSAPSPSPTHTHHR|sp|1|608	11.2092	11.2735	11.2894	11.4444	11.1125	11.3702	11.1548	11.1392
Cic|Q924A2|1809|PPKAQSVSPVQATPS|sp|1|2510	14.3552	14.4397	14.3721	14.4117	14.3805	14.4559	14.3783	14.4042
Map3k2|Q61083|239|SRMPRAQSYPDNHQE|sp|1|619	14.1312	14.2995	14.0902	14.2874	14.2536	14.3169	14.1431	14.2919
Trip12|G5E870|1460|QTAPTKTSPRNAKKH|sp|1|2025	12.3024	13.0601	13.3496	11.9058	12.9076	13.401	12.2667	12.5558
Clasp2|Q8BRT1|1273|IKRAQTGSAGADPTA|sp|1|1286	10.765	11.6277	10.5291	11.5993	10.5975	11.9834	10.4977	12.1616
Sptbn1|Q62261|2340|VTITSESSPGKREKD|sp|1|2363	13.4858	12.9354	13.396	12.8895	13.2995	12.8408	13.4124	12.9819
Sptbn1|Q62261|2330|SRAQTLPTSVVTITS|sp|1|2363	13.5599	13.7615	13.2399	13.9739	13.4728	13.7866	13.6685	13.5675
Sptbn1|Q62261|2331|RAQTLPTSVVTITSE|sp|1|2363	13.384	13.3705	13.5013	13.0729	13.3271	13.0598	13.49	13.3911
Sptbn1|Q62261|2327;2340|PASSRAQTLPTSVVT;VTITSESSPGKREKD|sp|1|2363	12.1993	12.4189	12.2574	12.1764	12.2564	12.6143	12.0555	12.1819
Sptbn1|Q62261|2330;2340|SRAQTLPTSVVTITS;VTITSESSPGKREKD|sp|1|2363	12.7318	13.8992	13.3812	13.3273	13.3958	13.3333	12.9445	12.9272
Akap5|D3YVF0|171|DQAIQAGSTQGLQEG|sp|1|745	11.7886	11.2045	11.6132	11.31	11.483	10.8965	11.8089	11.4467
C2cd4cC2CD4|Q5HZI2|153|GFATLAESPHTRRKE|sp|1|419	12.9446	12.9949	13.1035	12.9044	12.9728	12.742	13.0955	12.8223
C2cd4cC2CD4|Q5HZI2|143;153|PSVPKAQTSYGFATL;GFATLAESPHTRRKE|sp|1|419	11.4398	11.3665	11.4825	11.3032	11.6847	11.2061	11.6364	11.1521
Rims1|Q99NE5-7|447|ARVSPPESPRARAPA|sp|NA|1184	13.5824	13.3289	13.4439	13.2389	13.455	13.3485	13.6274	13.5035
Rims1|Q99NE5-7|443;447|AQTTARVSPPESPRA;ARVSPPESPRARAPA|sp|NA|1184	11.6486	11.9066	11.5973	11.8559	11.6818	11.804	11.7082	11.9748
Rnf34|Q99KR6|258|SKKKARASLSDLSSL|sp|1|376	13.2257	13.3311	13.3532	13.1844	13.1309	13.3714	13.2047	13.3604
Rgs20|Q9QZB1|13|GGPRARASPSASPAD|sp|1|239	12.3931	12.5679	12.5755	12.4551	12.4501	12.5359	12.4033	12.4127
Rgs20|Q9QZB1|15|PRARASPSASPADPG|sp|1|239	10.9462	11.361	11.2341	11.0322	10.8761	11.2186	11.0881	11.2515
Oxr1|Q4KMM3|323|ARDQGNDSASTAPRS|sp|1|866	9.34587	9.9621	9.12151	9.1695	8.77355	9.36406	9.91213	10.377
Psd2|Q6P1I6|188|IQQRARDSPEAGAGL|sp|1|770	11.2408	10.6687	10.9594	11.0328	10.833	10.8215	10.9165	10.9479
Wdr7|Q920I9|935|DLSKARDSPPPSSNI|sp|1|1489	13.0212	12.7428	12.809	12.9691	12.977	12.8215	12.8272	12.9766
Cdc42ep4|Q9JM96|64|AREADDESLDEQASA|sp|1|349	13.9828	13.5313	13.5414	13.7951	13.9352	13.9341	13.4512	13.7986
Eif3a|P23116|1149|KEKAREESWGPPRES|sp|1|1344	12.6827	11.9647	12.8044	12.0646	13.0217	11.92	12.6801	11.7979
Gprasp2|Q8BUY8|219|REETSNESADENSTM|sp|1|826	12.3286	12.4356	12.2853	12.2815	12.3337	12.1947	12.5946	12.3716
Rtkn|D3Z4N1|56|MDKAREGSDTELQRK|tr|1|217	13.7357	14.7529	14.3055	13.7928	13.6488	13.8613	14.562	14.5641
Plcg1|Q62077|1248|HVRAREGSFEARYQQ|sp|1|1302	12.5221	12.8423	12.8626	12.453	12.4346	12.69	12.7254	12.7459
Sltm|Q8CH25|786|DTASVQSSFERRERF|sp|1|1031	11.5709	12.2513	11.6946	12.5932	11.5012	12.4686	11.3416	12.086
Dlgap4|B1AZP2|135|EAKARGESPGRIRHL|sp|1|992	12.369	10.8823	12.3802	11.1138	12.2057	10.9324	12.1778	11.0137
Tusc1|Q673H1|146|GREEEPGSPRALRAR|sp|1|205	11.5786	11.6199	11.3775	11.8107	12.1803	11.7934	11.5733	11.5202
Ubxn6|Q99PL6|78|RGPTSQDSIRNQVRK|sp|1|442	12.0129	12.3875	12.1954	11.8041	11.3734	12.4347	12.3062	12.5593
Vcl|Q64727|346|RARGQGASPVAMQKA|sp|1|1066	13.5421	13.3967	13.0376	13.3928	13.4159	13.5866	13.2046	13.4019
Mindy4|Q3UQI9|143|AGKARHDSLDGDILG|sp|1|744	11.3964	11.3109	11.5067	11.2951	11.2823	11.4049	11.2203	11.3652
Bud13|Q8R149|144;148|PRKARHDTPDPSPPR;RHDTPDPSPPRKARH|sp|1|637	10.025	10.3061	10.1661	9.86116	10.1579	10.3647	10.271	10.328
Bud13|Q8R149|183;187|PRKARHDTPDPSPPR;RHDTPDPSPPRRVRH|sp|1|637	9.88394	9.96476	9.70926	9.9461	10.0208	10.1907	9.83395	10.1282
Bud13|Q8R149|157;160|PRKARHDTPDTSPPR;ARHDTPDTSPPRKAR|sp|1|637	10.1529	10.1279	10.148	10.0748	9.92864	10.0595	10.2003	10.3227
Rfc1|P35601|244|IKKARKDSEEGEESF|sp|1|1131	12.6075	13.0223	12.7937	12.7921	12.8241	13.0148	12.7472	12.8991
Clip1|Q922J3|672|AVKARLDSAEDQHLV|sp|1|1391	12.9242	13.3982	12.7541	13.0188	12.332	12.8648	13.5197	13.6911
Cep170b|Q80U49|1122|RARLGDASDTEAVDG|sp|1|1574	13.0935	13.7348	13.7656	13.1435	12.8206	13.4759	13.3291	13.5585
Cep170|Q6A065|1102|RARLGEASDSELADA|sp|1|1588	14.9578	15.1246	15.0562	14.9618	14.7955	14.9847	15.0857	15.2202
Wfs1|P56695|32|ARLNATASLEQDKIE|sp|1|890	12.4686	13.3806	12.6099	12.8618	12.5903	13.1964	12.6469	13.3113
Gria2|P23819-3|899|TRNKARLSITGSTGE|sp|NA|939	12.2967	12.1765	12.4042	11.9244	12.1005	11.9248	12.5443	12.2354
Plec|Q9QXS1|728|RNDESQLSPATRGAY|sp|1|4691	12.9991	13.2699	12.8692	12.996	12.7422	13.0222	13.2913	13.2682
Inpp5j|P59644|292|RPEAPRHSPEDPVLP|sp|1|1003	12.1988	11.545	11.9345	11.9738	12.7826	11.6203	11.9316	11.4843
Adgrb2|Q8CGM1|1375|PRARPEGTPRRAAKT|sp|1|1561	10.7125	9.55254	11.0159	9.50727	11.0814	9.67109	10.7738	9.07583
Nipbl|Q6KCD5|702|NTKARPETPKQKAES|sp|1|2798	12.1332	12.0475	12.0035	12.1139	12.346	12.3344	11.9825	12.0815
Mast4|Q811L6|2206|ARPGPDPSPSKSKHQ|sp|1|2618	12.1041	10.7738	12.0981	11.0524	12.057	10.9168	11.9997	10.6838
Cckbr|P56481|433|LPDEDPPTPSIASLS|sp|2|453	11.8528	11.893	11.8777	11.838	11.9185	11.9928	11.9211	11.8831
Hp1bp3|Q3TEA8|513|PARKARPSPSVIKKP|sp|1|554	12.2592	12.4269	12.263	12.5108	12.511	12.5309	12.1744	12.4051
Kif2a|P28740|136|AQQNGSVSDISPVQA|sp|1|705	13.418	13.4522	13.4146	13.3742	13.6451	13.1954	13.6602	13.4501
Kif2a|P28740|139|NGSVSDISPVQAAKK|sp|1|705	12.44	12.6067	12.6489	12.3782	12.511	12.4324	12.5787	12.6319
Kif2a|P28740|127|SQLPEQSSSAQQNGS|sp|1|705	12.6586	12.6794	12.5498	12.7527	12.1937	12.7177	12.5636	13.0224
Kif2a|P28740|134|SSAQQNGSVSDISPV|sp|1|705	11.8961	12.2039	11.8492	12.0069	12.0423	12.1086	12.2996	12.0129
Kif2a|P28740|134;139|SSAQQNGSVSDISPV;NGSVSDISPVQAAKK|sp|1|705	11.8922	11.853	11.8199	11.905	11.8604	11.5945	11.9729	11.9935
Kif2a|P28740|136;139|AQQNGSVSDISPVQA;NGSVSDISPVQAAKK|sp|1|705	10.668	11.2255	10.7888	11.0928	10.8597	10.9007	10.937	10.9795
Eif4b|Q8BGD9|207|RARPTTDSFDDYPPR|sp|1|611	14.9691	15.3063	15.072	15.2633	14.9332	15.3094	14.9354	15.3471
Sh3bp2|Q06649|442|ADTGEEDSDEDYEKV|sp|1|559	11.3515	11.5671	11.3028	11.445	11.6042	11.6891	11.4631	11.5661
Phlda3|Q9WV95|117|QTVRARQSLGTGTLV|sp|1|125	12.4418	13.0244	12.6327	13.046	12.7187	13.1986	12.4039	12.6968
Epha2|Q03145|571|RNLRARQSSEDVRFS|sp|1|977	10.4951	10.8417	10.546	10.8119	10.4784	10.8421	10.4153	10.6493
Ppp1r3e|Q8BRJ4|66|GRGRRARSAPAGGGG|sp|1|279	11.3349	11.2939	11.3444	11.2959	11.4095	11.5149	11.3101	11.3626
Ptov1|Q91VU8|53|PPRIRARSAPPMEGA|sp|1|416	11.0843	11.0862	11.2456	11.157	10.7523	11.2475	11.0388	11.0375
Arhgap23|Q69ZH9|351|EGWHRARSDDYLSRA|sp|1|1483	13.2499	12.9872	13.0924	12.8441	13.203	12.7725	13.4791	13.1467
Dyrk1a|Q61214|529|SNSGRARSDPTHQHR|sp|1|763	9.84506	9.90301	9.82043	10.0931	9.81094	9.65734	9.83218	9.87314
Usp8|Q80U87|603|EPLTRARSEEMGRIV|sp|1|1080	11.5896	11.8914	11.5759	11.7915	11.386	11.9231	11.6051	11.9854
Map3k3|Q61084|250|SQMSRARSFPDNRKE|sp|1|626	11.8045	12.1031	11.8977	12.0058	11.7283	12.3178	11.8415	12.0616
Cacng3|Q9JJV5|211|HQQLRARSHSELLKK|sp|1|315	12.3528	12.4886	12.2729	12.518	12.185	12.3124	12.4585	12.522
Speg|Q62407|439|VPLRKARSLEQPKSE|sp|1|3262	13.6192	13.3493	13.328	13.4523	13.7567	13.519	13.5859	13.3233
Lrfn2|Q80TG9|709|PPATRARSLLPLPLE|sp|1|788	12.3728	11.6062	12.1232	11.1513	11.9407	11.4435	12.9418	11.8702
Git1|Q68FF6|419|TRNNRARSMDSSDLS|sp|1|770	11.3684	11.773	12.0265	11.1717	11.3758	11.4946	11.2448	11.8433
Srsf6|Q3TWW8|314;316|APPSKARSMSPPPKR;PSKARSMSPPPKRAS|sp|1|339	11.6359	11.7255	11.5396	11.7935	11.501	11.7022	11.7055	11.7846
Fyttd1|Q91Z49|23|PPPPKARSNENLDKI|sp|1|317	13.253	13.2893	13.2151	13.1874	13.477	13.471	13.3069	13.3834
Prpf4b|Q61136|258|EKVGKARSPAEEKMK|sp|1|1007	10.8229	10.5505	10.8828	10.8897	10.6126	10.7895	10.4901	10.6926
Lca5|Q80ST9|7|XMGERARSPDIEQGK|sp|1|704	12.8077	12.5631	12.546	12.6889	12.6301	12.68	12.6162	12.6013
Gpr12|P35412|330|SLSQRARSPSDVXXX|sp|2|334	12.1761	12.2488	12.3816	12.3045	12.471	12.342	12.1669	11.8932
Shank1|D3YZU1|499;501|PRGARARSPSRGRHP;GARARSPSRGRHPED|sp|1|2167	10.2583	9.16669	10.26	9.00102	10.0558	9.09703	10.4632	9.26612
Plekha7|Q3UIL6|362|RDRSKARSPYLPAEE|sp|1|1118	12.4685	12.1079	12.2625	12.4932	12.1869	11.9963	12.0119	12.1516
Srsf4|Q8VE97|321|RSVSRARSQEKSRSQ|sp|2|489	12.6528	12.6464	12.5407	12.6387	12.8028	12.8717	12.6778	12.6851
Srrm2|Q8BTI8|2360;2362|LMLDRARSRTPPSAP;LDRARSRTPPSAPSQ|sp|1|2703	12.407	12.1187	12.4846	12.1041	12.2515	12.2825	12.4337	12.0716
Ank2|Q8C8R3|1548|DEGRARSSQSERELE|sp|1|3898	11.758	12.2842	11.7322	12.0092	11.4371	12.1203	12.1149	12.5293
Ank2|Q8C8R3|1547|RDEGRARSSQSEREL|sp|1|3898	11.0024	11.6387	11.1339	11.2104	10.894	11.2941	11.5086	11.5645
Arhgap33|Q80YF9|32|LRARSTDSLDGPGEG|sp|1|1305	11.3756	11.4208	11.3038	11.5195	11.3728	11.555	11.2119	11.5495
Lrrc7|Q80TE7|801|LLSSKARSVPAHGRR|sp|1|1490	10.5641	10.68	10.8054	10.8478	10.1053	10.7318	10.5455	10.5181
Bles03|Q8VD62|36|QERSRARSWVGAERS|sp|1|298	11.9393	11.9478	12.0458	12.0714	11.838	11.9778	11.9483	11.8204
Lysmd1|Q9D0E3|23|LHGSRARSYGSLVQS|sp|1|226	12.6029	12.2502	12.3712	12.5331	12.5155	12.3096	12.4546	12.5236
Ank2|Q8C8R3|3362|KCPVKARSYIETETE|sp|1|3898	12.8498	12.9059	12.805	12.8318	12.6667	12.7295	13.0054	13.1176
Dync1h1|Q9JHU4|4366|EKKARTDSTSDGRPA|sp|1|4644	12.3879	12.4243	12.1948	12.2661	12.2436	12.4462	12.5523	12.6485
Cmtm4|Q8CJ61|194|YIRARTESRDVDSRP|sp|1|208	12.2987	12.6554	12.6134	12.1901	11.7777	12.6828	12.5772	12.6559
Cic|Q924A2|470|APAARARTPLTAAQQ|sp|1|2510	12.3796	12.0342	12.3987	11.8809	12.2827	12.0395	12.5093	11.8479
N4bp1|Q6A037|241|DSRNKARTPVSELTK|sp|1|893	11.8616	11.5005	11.8578	11.4165	11.9554	11.3672	12.071	11.3307
Map2|P20357|1783|GAEIITQSPSRSSVA|sp|1|1828	12.0175	12.4138	12.009	12.3031	11.9992	12.5707	11.9296	12.5337
Map2|P20357|1783;1785;1791|GAEIITQSPSRSSVA;EIITQSPSRSSVASP;PSRSSVASPRRLSNV|sp|1|1828	13.4067	13.3108	13.8557	13.0951	13.254	13.1343	13.649	12.9473
Map2|P20357|1781;1785;1791|DHGAEIITQSPSRSS;EIITQSPSRSSVASP;PSRSSVASPRRLSNV|sp|1|1828	12.8799	12.7687	13.1503	12.6995	12.6964	12.5615	13.0312	12.5665
Map2|P20357|1783;1785|GAEIITQSPSRSSVA;EIITQSPSRSSVASP|sp|1|1828	11.074	11.0022	11.0889	10.7486	11.1306	10.9355	11.2954	10.8966
Plch2|A2AP18-2|1145|QPRARVDSLGGPCCS|sp|NA|1238	12.2024	12.9748	12.2745	12.9259	12.2448	12.6008	12.6354	12.5473
Plcl2|Q8K394|52|HGRARYDSGGVSNGD|sp|1|1128	12.1909	12.1717	12.3995	12.0184	12.124	11.9825	12.4204	11.9872
Fry|E9Q8I9|1545|TVVAGQDSFPDPEES|sp|1|3020	11.1217	12.2198	11.2393	11.974	11.1611	11.9503	11.4161	12.0177
Kbtbd11|Q8BNW9|70|AAEGSEASPPSLRSD|sp|1|633	13.3767	13.2347	13.2573	13.3773	13.2564	13.3122	13.2179	13.3162
Tpd52|Q62393|158|AAFSSVGSVITKKLE|sp|1|224	11.1459	11.9038	11.1741	11.8296	10.9255	11.7295	11.3863	11.8158
Tpd52|Q62393|155|KASAAFSSVGSVITK|sp|1|224	13.4583	13.9591	13.3651	13.8659	13.24	13.8846	13.6868	14.0769
Dlgap2|Q8BJ42|228|ATEQRNESPGRIRHL|sp|1|1059	10.1727	9.68881	9.78745	10.1802	9.73508	9.61096	9.74586	10.1339
Arhgap39|P59281|123|PRASADNSPGRGSRD|sp|1|1107	11.062	11.1233	10.9738	11.2017	10.803	11.0546	11.1255	11.235
Arhgap39|P59281|128|DNSPGRGSRDGSTGS|sp|1|1107	11.2546	11.9994	11.0826	11.7704	10.7468	11.669	11.5074	12.3589
Gpc2|Q8BKV1|373|ASRSWRASAEEERPT|sp|2|579	11.6305	11.8334	11.7734	12.0264	11.9253	12.0646	11.5385	11.6818
Map1b|P14873|1233|EEKELKASAELDIKD|sp|1|2464	15.3328	15.1227	14.8294	15.7176	15.1536	15.6811	15.1436	15.3359
Lmtk3|Q5XJV6|781|ASPGSGLSSPGPKPG|sp|1|1424	12.1014	11.658	11.5601	11.9797	11.7055	11.7601	12.3065	11.7901
Hars|Q61035|27|GLKEQKASAEQIEEE|sp|1|509	13.31	13.7116	13.0356	13.744	13.2982	13.9939	13.3093	13.8885
Cttn|Q60598|11|ASAGHAVSITQDDGG|sp|1|546	12.629	12.9551	12.4879	12.8881	12.2685	12.8179	12.7525	13.0957
Cttn|Q60598|13|AGHAVSITQDDGGAD|sp|1|546	14.0414	14.22	13.9323	14.2193	13.2707	14.0948	13.9709	14.6257
Csdc2|Q91YQ3|65|YSATARASAGPVFKG|sp|1|154	14.0698	14.2141	14.1309	14.2335	14.2591	14.293	14.1472	14.1217
Tmem47|Q9JJG6|6|XXMASAGSGMEEVRV|sp|1|181	13.0179	13.0204	12.9568	13.1903	12.8859	12.8769	12.8256	13.1037
Pcnp|Q6P8I4|87|ARKASAISIRLGASK|sp|1|178	12.6797	12.7046	11.8677	13.7017	11.8947	13.7839	12.888	12.5925
Hip1|Q8VD75|320|VIPAEVSSPDSEPVL|sp|1|1029	12.8561	12.9178	12.8142	12.7471	12.8923	12.5357	12.8782	13.2209
Lmnb1|P14733|21|SRASAPATPLSPTRL|sp|1|588	12.5107	13.0513	12.5511	12.7917	12.7777	12.9186	12.8074	12.8382
Lmnb1|P14733|24|SAPATPLSPTRLSRL|sp|1|588	13.7819	13.4639	13.5874	13.5667	13.8239	13.6081	13.6351	13.6917
Bcr|Q6PAJ1|122|ARPDGEGSPSKGRSA|sp|1|1270	13.0875	13.0717	13.0816	13.069	13.1164	13.0808	13.1156	13.0563
Rab3d|P35276|10|SASEPPASPRDAADQ|sp|1|219	12.2949	12.4216	12.2279	12.1432	12.3271	12.4086	12.42	12.5047
Vapa|Q9WV55|3|XXXXXMASASGAMAK|sp|1|249	12.4405	12.5286	12.4323	12.6658	12.421	12.3818	12.4355	12.4419
Rab3a|P63011|7|XMASATDSRYGQKES|sp|1|220	12.5824	13.5879	12.9118	13.1905	12.0662	12.93	12.8638	13.5266
Cmtr1:Gm28043|Q9DBC3:E0CXC2|52:492|SATSLSGSDSETEGK:SATSLSGSDSETEGK|sp:tr|1:3|837:719	13.3217	12.824	13.0538	13.4112	13.3178	13.4931	12.81	12.9513
Yeats2|Q3TUF7|371|KASAVAQSPEPAAAA|sp|1|1407	12.2769	12.3489	12.4132	12.2776	12.1376	12.4269	12.2935	12.2898
Amer2|Q8CCJ4|356|PSSVDPPSDPSADRI|sp|1|672	11.1264	11.6634	11.2345	11.3881	11.2788	11.6406	11.2675	11.7474
Tcof1|O08784|1216|VPRASAVSPEKAPMT|sp|1|1320	15.2775	15.4757	15.4616	15.5681	15.7083	15.894	15.1877	15.1642
Cacna1b|O55017|783|RLQNLRASCEALYSE|sp|1|2327	11.6824	11.5422	11.5353	11.7869	11.5737	11.4742	11.6052	11.6094
Mark4|Q8CIP4|464|ASCSAVGSGSRGLPP|sp|1|752	11.3911	11.1558	11.3801	11.2899	11.115	11.1565	11.2181	11.3929
Dpysl4|O35098|523|TQARASCSGKISVPP|sp|1|572	14.7953	14.6807	14.6212	14.4809	14.5596	14.4098	15.147	14.8331
Dpysl4|O35098|521|SGTQARASCSGKISV|sp|1|572	12.6965	12.5674	12.4962	12.506	12.3867	12.2963	12.9707	12.7341
Gys1|Q9Z1E4|700|WPRRASCSSSTGGSK|sp|1|738	11.7443	11.0915	11.1184	11.6047	11.6802	12.0314	11.2789	11.4618
Ncdn|Q9Z0E0-2|3|XXXXXMASDCEPALN|sp|NA|712	11.9946	12.252	11.9689	11.9245	12.4403	12.1463	12.1225	12.275
Dis3l2|Q8CI75|864|RPGLEKASDEEPEDX|sp|1|870	13.3845	13.5276	13.6384	13.4695	13.6322	13.6252	13.392	13.2729
Slc20a2|Q80UP8|256|ESALSRASDESLRKV|sp|1|656	12.4263	12.4088	12.2747	12.9391	12.8707	12.573	12.2124	12.1236
Slc20a2|Q80UP8|256;259|ESALSRASDESLRKV;LSRASDESLRKVQEA|sp|1|656	13.2389	13.372	13.2146	13.2503	12.845	13.1576	13.2486	13.5052
Sik3|Q6P4S6|493|GPLGRRASDGGANIQ|sp|1|1311	13.9726	13.4571	13.8302	13.2222	13.743	13.4694	14.2355	13.5606
Coil|Q5SU73|146|SGQNEKASDLETKLL|sp|1|570	13.8909	13.8411	13.9351	13.8068	13.9745	14.3151	13.8088	13.8461
Cad|B2RQC6|1859|PPRIHRASDPGLPAE|sp|1|2225	13.179	12.8891	13.2873	13.1945	13.5068	13.197	12.7945	12.6539
Taok1|Q5F2E8|421|TRASDPQSPPQVSRH|sp|1|1001	13.5657	13.6664	13.5764	13.655	13.6118	13.5428	13.6443	13.6162
Htt|P42859|2922|ASDPSPATPDSESVI|sp|1|3119	11.9099	12.0465	11.8901	12.0304	11.8554	11.763	12.0029	12.0628
Dbn1|Q9QXS6|344|SSSSSSSSPPRTPFP|sp|1|706	11.7132	11.6715	11.5221	11.7657	12.0449	11.7977	11.8226	11.5264
Plpp6|Q9D4F2|60|ARLRASDSPVHRRGS|sp|1|292	12.7092	12.518	12.6346	12.4382	12.7378	12.4641	12.7971	12.5914
Uhrf2|Q7TMI3|684|KVLKASDSTDAVEAF|sp|1|803	12.3789	13.0642	13.0427	12.6549	12.8402	12.797	12.4153	12.6844
Mcm3|P25206|672|KKASEDESDLEDEEE|sp|1|812	15.3544	15.3323	15.7382	15.6496	15.5396	15.6636	15.0097	14.9988
Mcm3|P25206|681|LEDEEEKSQEDTEQK|sp|1|812	12.9992	12.8332	13.0597	13.1417	12.7879	13.0349	12.7808	12.8497
Chgb|P16014|342|HLAHYRASEEEPEYG|sp|1|677	12.0571	11.6652	11.8114	11.9244	12.0794	11.484	11.8503	11.6813
Golm1|Q91XA2|319|RQEQQRASEEGGGQK|sp|1|393	12.0956	12.1408	12.2604	12.2507	12.0679	12.4769	11.8454	11.978
Trim2|Q9ESN6|10|SEGASIPSPVVRQID|sp|1|744	13.3555	13.4846	13.3603	13.5101	13.4108	13.493	13.2426	13.4813
Zbtb22|Q9Z0G7|203|SRASENQSPSSSNYF|sp|2|638	11.6291	11.6749	11.7238	11.7392	11.8494	11.8246	11.454	11.5784
Ddx24|Q9ESV0|123|NEYEVKASEPEAQGE|sp|1|857	12.034	12.153	12.0252	12.0926	12.084	12.1014	11.9352	12.2523
Kmt2d|Q6PDK2|2231|KASEPLLSPPPFGES|sp|1|5588	13.8184	13.8588	13.8969	13.876	14.0147	13.9087	13.8157	13.6656
Eif4g3|Q80XI3-2|1088|SESAPSGSPSATPLE|sp|NA|1560	13.1359	12.7106	13.1582	12.5961	13.2372	12.6684	13.2511	12.6274
Nup50|Q9JIH2|322|FSAKASESPAGGGSS|sp|1|466	10.0266	9.43003	9.33673	9.98438	10.8251	10.1523	9.59952	9.5874
Son|Q9QX47|1808|PERASESSSEEKDDY|sp|1|2444	13.1855	12.5396	12.6447	13.149	13.158	13.2229	12.7887	12.8233
Ttbk1|Q6PCN3|1122|ETLSGTGSEEDTPAS|sp|1|1308	11.7223	11.8964	11.8685	11.9402	11.6501	11.8255	11.6803	11.8677
Atxn2|O70305|740|ENVKASETSPSFSKA|sp|1|1285	14.1851	14.1027	14.3472	14.1457	14.4139	14.2528	14.0916	13.775
Rfx1|P48377|113|SETVSEASPSSTASQ|sp|1|963	11.5947	11.4269	11.6332	11.399	11.3896	11.5466	11.269	11.6369
Tnik|P83510|937|SSTKASFTPFVDPRV|sp|1|1323	13.8952	14.8194	13.9209	14.8	14.5524	14.0581	14.291	14.2042
Map6|Q7TSJ2|281|SGADQRDTRRKAGPA|sp|1|906	11.9644	12.0075	12.0251	11.6195	11.629	11.8173	12.2948	12.0884
Ncbp3|Q8BZR9|563|KKVDHRASGAEEDDS|sp|1|615	11.3907	11.5817	11.3646	11.7738	11.8721	12.0364	11.3014	11.2967
Otud7a|Q8R554|602|TDKASGASPADKGSG|sp|1|926	13.7041	13.5613	13.6026	13.5662	13.6156	13.3386	13.7489	13.6666
Rbm15b|Q6PHZ5|107|DPGAGGASPRASPLP|sp|1|887	11.6712	11.5788	11.8214	11.5454	11.8322	12.0365	11.6179	11.4494
Wdr48|Q8BH57|335|GIHNFRASGDYDNDC|sp|1|676	14.0973	14.2561	14.2503	14.1697	13.925	14.1189	14.145	14.3061
Usp14|Q9JMA1|143|YAGALRASGEMASAQ|sp|1|493	12.5018	12.4017	12.2099	12.7047	12.8688	12.5271	12.3264	12.5288
Usp14|Q9JMA1|153|MASAQYITAALRDLF|sp|1|493	12.4708	13.4604	12.6696	13.1458	13.1893	13.1002	13.031	12.7621
Rnf217|D3YYI7|27|GSAGQPESPRPRGDR|sp|3|515	10.849	10.2949	10.6339	10.3296	10.7664	10.4076	10.7956	10.5398
Syn3|Q8JZP2|494|SRASGGSSPNQASKP|sp|1|579	12.1667	11.9507	12.1854	11.9515	12.3083	12.2861	12.155	11.9238
Syn3|Q8JZP2|490;494|SPQLSRASGGSSPNQ;SRASGGSSPNQASKP|sp|1|579	10.5582	10.5266	10.6097	10.8717	11.5275	10.8684	10.4333	9.97545
Syn3|Q8JZP2|493;494|LSRASGGSSPNQASK;SRASGGSSPNQASKP|sp|1|579	11.6773	11.2498	11.4965	11.594	12.3672	11.7325	11.4052	11.1029
Tcof1|F6R3V4|855|GKASGPASPEKSIEG|tr|1|1013	12.5833	12.8458	12.7112	13.0001	13.1261	13.2776	12.3233	12.6544
Ccdc88c|Q6VGS5|1817|PEACRPESPQKPGGH|sp|1|2009	13.928	13.5996	14.05	13.558	13.8484	13.8273	13.5936	13.5135
Bsdc1|Q80Y55|341|LTPAGRASGPEPRPP|sp|1|427	11.0508	11.0644	11.0507	11.1848	11.0747	10.894	11.0157	10.7823
Tsc2|Q61037|664|KKASGPLSPPTGPPS|sp|1|1814	13.2973	13.2783	13.2871	13.167	13.264	13.1757	13.4159	13.3291
H1-3:H1-2|P43277:P15864|37:36|AAGKRKASGPPVSEL:AGVRRKASGPPVSEL|sp:sp|1:1|221:212	12.4041	12.3304	12.4891	12.2987	12.3457	12.4036	12.2753	12.4125
Tnrc18|Q80WC3|1889|SRASGPSSPDKAKLV|sp|1|2878	12.3973	12.2623	12.5294	12.3139	12.5282	12.7212	12.1395	12.2362
Plpp7|Q91WB2|43|RSSGRKASGPSTQPP|sp|1|271	11.0434	11.5768	11.259	11.2306	10.9408	11.2617	11.3501	11.3976
Stmn2|P55821|62|ELILKPPSPISEAPR|sp|1|179	13.4774	13.9548	13.7209	13.9642	13.7396	13.8615	13.513	13.8422
Stmn1|P54227|25|QAFELILSPRSKESV|sp|1|149	10.6068	10.4152	10.6458	10.4173	10.3867	10.5271	10.6049	10.6466
Arfgap1|Q9EPJ9|159|QPQSAAASGDKAFED|sp|1|414	11.8663	12.6963	11.7955	12.5043	11.6897	12.3065	12.1769	12.6909
Arfgap1|Q9EPJ9|155|RASGQPQSAAASGDK|sp|1|414	11.312	11.8729	11.1987	11.779	11.4604	11.6311	11.5739	11.8261
Arfgap1|Q9EPJ9|150|QFTAHRASGQPQSAA|sp|1|414	11.1302	11.7063	11.1135	11.3748	11.2002	11.684	11.5439	11.5606
Stmn3|O70166|53|DKRASGQSFEVILKS|sp|1|180	13.3194	13.7436	13.1917	13.8822	13.3291	13.7277	13.3344	13.7672
Top2b|Q64511|1539|KKRKASGSENEGDYN|sp|1|1612	12.1508	12.7688	12.8718	12.4541	11.6928	13.0154	12.0893	12.6053
Frmd6|Q8C0V9|375|ASGSSAGSVKHKRLS|sp|1|622	14.666	14.503	14.6112	14.1735	14.2484	14.1822	15.097	14.3505
Tp53bp1:Trp53bp1|P70399:A0A5H1ZRL7|1341:1341|LKGKASGTEAADFAL:LKGKASGTEAADFAL|sp:tr|1:4|1969:1919	13.2763	14.4862	13.5174	14.598	13.3315	14.751	13.6929	13.8969
Wbp1l|Q8BGW2|202|ASGTESGSPMAGHGE|sp|2|348	11.1586	11.1464	11.0996	11.2179	11.0359	10.9515	10.9994	11.3649
Cfl1|P18760|3|XXXXXMASGVAVSDG|sp|1|166	12.9475	13.0981	12.9504	13.0183	13.0102	13.1479	12.9994	13.0292
Map6|Q7TSJ2|228|VLAAGKASGVDQRDT|sp|1|906	12.2319	11.8323	11.5181	11.9461	12.1207	11.8484	12.407	12.2413
Dstn|Q9R0P5|3|XXXXXMASGVQVADE|sp|1|165	11.5434	11.9165	11.7389	11.8698	11.6324	11.7676	11.5999	11.6341
Cfl2|P45591|3|XXXXXMASGVTVNDE|sp|1|166	12.3221	12.4255	12.3201	12.432	12.3732	12.3051	12.3242	12.237
Homer2|Q9QWW1|156|DEKASHASPADTHLK|sp|1|354	12.8637	12.2783	12.7352	12.3274	12.7407	11.8592	12.7757	12.4484
Gphn|Q8BUV3|338|NILRASHSAVDITKV|sp|1|769	14.1337	13.0604	14.0813	13.3349	14.0767	12.7203	14.1353	13.0316
Gphn|Q8BUV3|343|SHSAVDITKVARRHR|sp|1|769	15.0369	13.5916	14.9978	13.7354	15.0119	13.5641	15.0338	13.6068
Napb|P28663|26|KRVKASHSFLRGLFG|sp|1|298	10.97	11.3734	10.9784	11.4904	10.9645	11.1057	11.0226	11.2537
Wdr37|Q8CBE3|119|SHSTSQLSQKLKTTY|sp|1|496	12.1888	12.3946	12.4547	12.2319	11.7967	12.117	12.2249	12.4543
Wdr37|Q8CBE3|114|LKTKASHSTSQLSQK|sp|1|496	13.1736	12.9641	13.3224	13.0012	13.3218	12.9713	13.0159	12.9955
Sec16a|E9QAT4|1245|SSRASHYSDQLAPRQ|sp|1|2357	14.6505	14.4095	14.7998	14.2757	14.7567	14.6028	14.4138	14.6941
Phactr2|B1AVN9|25|GPPAGSQTPPFKRKG|tr|1|556	15.4809	15.4391	15.4856	15.3589	15.5685	15.4388	15.5486	15.2741
Sgip1|Q8VD37|149|SIGNIALSPSPVRKS|sp|1|806	13.4414	13.1863	13.329	13.3116	13.5989	13.0887	13.4965	13.0646
Sgip1|Q8VD37|151|GNIALSPSPVRKSPR|sp|1|806	14.496	14.7547	14.6982	14.5721	14.4318	14.8753	14.7946	14.5296
Slc24a2|F6RT95|116|GRFREKASILHKIAK|tr|1|168	11.7824	12.1442	11.9895	12.0125	11.4032	11.7987	11.7143	12.1815
Nfatc1|O88942|249|TSPRASITEESWLGA|sp|1|717	12.034	12.4583	11.8891	12.6947	12.2876	12.5332	11.8349	12.3878
Dennd1b|Q3U1T9|516|IERASKISSEDGEET|sp|1|766	12.4986	12.6356	12.8734	12.4547	12.4216	12.7713	12.3648	12.5738
Znrf1|Q91V17|123|LYLGSRASLADALPL|sp|1|227	11.6974	11.9843	11.8072	11.9074	12.0569	12.22	11.929	11.8945
Rab11fip5|A0A0N4SW73|626|ASLAPLASPGKALPE|tr|1|1318	14.3627	13.3432	14.4548	13.39	14.689	13.3778	14.4003	13.1414
Dock10|Q8BZN6|1295|ASLASLDSNPSTTEK|sp|1|2150	12.2159	12.687	12.143	12.7413	12.1393	12.6211	12.0821	12.8523
Fbxo41|Q6NS60|3|XXXXXMASLDLPYRC|sp|1|873	10.33	10.2448	10.1602	10.5342	10.0067	10.5052	10.1786	10.3453
Spp1|P10923|255|KASLEHQSHKFHSHK|sp|1|294	13.825	14.682	13.8673	14.3713	14.4733	14.9914	14.2649	14.2247
Cbll1|Q9JIY2|201|GKPVTRASLENVHPP|sp|1|491	11.5925	11.8374	11.5375	12.003	11.6664	11.647	11.5121	11.8016
Mark2|Q05512|495|RASLGQASIQNGKDS|sp|1|776	12.8513	12.8964	12.873	12.6547	12.4265	12.9032	12.9288	13.0904
Adcy9|P51830|1292|VQYSDKASLGSDDST|sp|1|1353	13.9554	13.2436	13.7206	13.3055	13.7763	13.1937	14.0778	13.3465
Ahnak|E9Q616|5525|SSKASLGSLEGEVEA|tr|1|5656	13.4297	13.6624	13.3323	13.4915	13.3501	13.601	13.3233	13.4879
Ahnak|E9Q616|5525;5536|SSKASLGSLEGEVEA;EVEAEASSPKGKFSL|tr|1|5656	12.0125	11.808	11.8915	11.8427	11.6988	11.5773	11.8693	11.6742
Dennd4a|E9Q8V6|1411|ASLGSSASLEGSLSK|tr|1|1869	13.2683	13.5484	13.3321	13.146	13.0563	13.2363	13.6213	13.6083
Znf280c|Q6P3Y5|528|ASLGSSQSRASSPPS|sp|1|742	12.9276	12.9592	12.8031	13.0694	13.0089	13.0552	12.8918	13.0064
Zfp532:Znf532|S4R1H5:Q6NXK2|333:333|ASLKPSDSPRSVSSE:ASLKPSDSPRSVSSE|tr:sp|1:1|779:1036	13.3232	13.1209	13.3518	13.2865	13.7012	13.3697	13.0532	13.1868
Akap5|D3YVF0|251|LESSAAGSPRSVTSA|sp|1|745	13.1934	12.6998	13.1239	12.8704	13.0905	12.5698	13.0257	12.7538
Akap5|D3YVF0|246|QRASLLESSAAGSPR|sp|1|745	11.6175	11.2564	11.7226	11.1976	11.7467	11.1136	11.5622	11.2006
Akap5|D3YVF0|242|SVQTQRASLLESSAA|sp|1|745	12.9713	12.4151	13.2058	12.5211	13.6	12.4183	12.7635	12.0748
Akap5|D3YVF0|242;251|SVQTQRASLLESSAA;LESSAAGSPRSVTSA|sp|1|745	12.4399	12.0763	12.4599	12.3161	12.7996	12.0452	12.1176	12.0485
Ip6k1|Q6PD10|139|KEEKASLSFETSESS|sp|2|433	14.0053	14.3777	13.9169	14.5189	13.8792	14.3151	13.9112	14.498
Cacna1i|E9Q7P2|2037|PGPRASLSPATRRRL|tr|1|2199	12.7933	11.9495	12.8107	11.6419	12.8523	11.7105	13.1087	11.8478
Map1b|P14873|1384|EPVPDSESPVEKVLS|sp|1|2464	13.5283	13.7693	13.5521	13.6032	13.4559	13.7357	13.7428	13.8328
Map1b|P14873|1373|ENERASLSPMDEPVP|sp|1|2464	12.7945	13.1299	12.785	12.9994	12.9057	13.144	13.0068	13.1829
Map1b|P14873|1373;1384|ENERASLSPMDEPVP;EPVPDSESPVEKVLS|sp|1|2464	12.6138	12.6328	12.6719	12.6097	12.7799	12.6817	12.5486	12.6703
Map1b|P14873|1373;1382|ENERASLSPMDEPVP;MDEPVPDSESPVEKV|sp|1|2464	12.7196	12.7504	12.382	13.0877	12.8178	12.9795	12.6779	12.9218
Nav3|Q80TN7|989|LSVSQTGSWRRGMSA|sp|1|2359	12.4487	12.5076	12.3907	12.5341	12.3409	12.4171	12.5048	12.6176
Tox2|A2A473|321|RASLVSKSPPDQGEA|tr|1|505	13.1967	13.5095	13.5701	13.3103	13.5716	13.2937	13.135	13.3262
Ttbk1|Q6PCN3|827|DLEPEEGSKTLVLVS|sp|1|1308	12.0578	12.3839	12.0493	12.2893	11.8896	12.2406	12.1987	12.4801
Plxdc2|Q9DC11|86|RASMGQASPESKGFT|sp|1|530	12.7031	12.7014	12.7038	12.9392	13.1228	13.1837	12.3999	12.5841
Suz12|Q80U70|548|SMSEFLESEDGEVEQ|sp|1|741	12.2672	12.1902	12.3138	12.2702	12.3049	12.4214	12.0962	12.2553
Slc16a7|O70451|476|SNAHNPPSDRDKESN|sp|1|484	10.0994	9.86796	9.82833	10.0093	9.8415	9.65522	10.1538	10.2922
Cdk13|Q69ZA1|495|AKASNASTPTKGNTE|sp|1|1511	12.9162	12.9924	13.098	12.9545	12.9117	13.1404	12.9345	12.8678
Psip1|Q99JF8|129|TDQEEKASNEDVTKA|sp|1|528	14.1572	14.0226	14.0198	13.7891	14.4519	14.6179	14.2164	14.0977
Epb41|P48193|62|LKASNGDTPTHEDLT|sp|1|858	13.2155	13.5309	13.2965	13.2991	13.2444	13.4539	13.5402	13.5897
Gng2|P63213|6|XXMASNNTASIAQAR|sp|1|71	12.8794	12.73	12.548	12.8814	12.552	12.8056	12.9352	12.8866
Mink1:Tnik|Q9JM52:P83510|699:678|PAQAVRASNPDLRRS:GSQPIRASNPDLRRT|sp:sp|1:1|1308:1323	11.8347	12.0844	12.2052	11.4438	11.2895	11.8123	12.2186	12.0448
Bcl11a|Q9QYE3|106|VEVGIQVTPEDDDCL|sp|1|773	11.8354	11.9253	11.7302	11.9793	11.8417	12.1259	11.7765	12.0321
Phc1|Q64028|677|KASPAAESPKVIEEK|sp|1|1012	12.3828	12.5379	12.4752	12.626	12.57	12.6046	12.2985	12.3616
Camsap3|Q80VC9-3|202|AAPLDGASPAQPSCP|sp|NA|1263	12.0212	12.3149	12.1542	12.3004	12.5149	12.2369	12.0052	12.0934
Taf10|Q8K0H5|44|TAAESKASPAGTAGG|sp|1|218	12.7793	12.5939	12.6885	12.6028	12.6077	12.5884	12.6702	12.8953
Tomm70|Q9CZW5|94|KTPEGRASPALGSGH|sp|1|611	12.0763	12.2129	12.2314	11.8036	12.2008	11.9789	12.2675	12.1981
Tomm70|Q9CZW5|99|RASPALGSGHHDGSG|sp|1|611	12.3588	12.5592	12.4913	12.489	12.619	12.27	12.2792	12.556
Tomm70|Q9CZW5|99;105|RASPALGSGHHDGSG;GSGHHDGSGDSLEMS|sp|1|611	12.4628	12.8421	12.5476	12.741	12.5394	12.3899	12.699	12.7183
Stam|P70297|156|AAEQAKASPALVAKD|sp|1|548	14.5885	14.0157	14.7804	13.9614	14.5464	13.923	14.7106	13.778
Bicra|F8VPZ9|757|QTPDSRASPAPAPQI|sp|1|1578	11.2496	11.0035	11.1533	11.1332	11.2511	11.0017	11.2232	10.9414
Ncam1|P13595|958|PTPAGAASPLAAVAA|sp|1|1115	12.8364	12.5402	12.7811	12.377	13.0036	12.6534	12.998	12.6839
Ncam1|P13595|946|APPASKASPAPTPTP|sp|1|1115	12.918	12.4788	13.0203	12.208	13.4234	12.1093	13.3187	12.2574
Ncam1|P13595|950|SKASPAPTPTPAGAA|sp|1|1115	13.5167	13.6044	13.4213	13.283	13.6466	13.3994	13.9204	13.6755
Ncam1|P13595|946;958|APPASKASPAPTPTP;PTPAGAASPLAAVAA|sp|1|1115	13.1523	12.3897	13.0897	12.3061	13.4838	12.4958	13.1938	12.4524
Ncam1|P13595|946;952|APPASKASPAPTPTP;ASPAPTPTPAGAASP|sp|1|1115	11.5486	11.2134	11.5883	10.7633	11.8639	11.1526	12.0822	11.0624
Ncam1|P13595|946;950|APPASKASPAPTPTP;SKASPAPTPTPAGAA|sp|1|1115	12.8848	12.5391	12.8513	12.2929	12.9973	12.5317	13.2335	12.4964
Cacna1h|O88427|32|PVRASPASPGVPGRE|sp|1|2365	12.9466	12.6202	13.0685	12.6165	13.0123	13.1898	12.7682	12.5515
Sash1|P59808|1011|LKKASPASPVSPSDC|sp|1|1230	11.647	11.4777	11.4019	11.4686	11.3296	11.572	11.5758	11.7252
Sash1|P59808|1014|ASPASPVSPSDCPSP|sp|1|1230	11.3199	11.3208	11.3643	11.3072	11.4367	11.4013	11.2824	11.2944
Srrm2|Q8BTI8|1825|KRSRSRASPATHRRS|sp|1|2703	11.8109	11.7556	11.8822	11.9443	12.1271	12.1903	11.5471	11.7378
Khdrbs1|Q60749|58|PRGGARASPATQPPP|sp|1|443	12.9689	12.9987	13.0355	13.0599	12.9339	12.8932	12.9531	13.0291
Bin2|D3Z6Q9|443|QLCSPRASPDASSNP|sp|1|489	10.035	10.9988	10.4177	11.1898	11.9756	12.2101	9.82949	10.2084
Dlgap1|Q9D415|175|ASPDESQTLRYGKRS|sp|1|992	12.9263	11.9304	13.0365	11.7318	12.8737	11.8716	13.0615	11.8437
Dlgap1|Q9D415|169|SVNGGKASPDESQTL|sp|1|992	13.0403	13.3538	13.3095	12.8353	13.7443	13.4369	12.9296	13.3196
Clint1|Q99KN9|316|DQNASTHTPQSSAKP|sp|1|631	11.5575	11.0675	11.7028	10.9217	11.5727	10.933	11.5577	11.1098
Clint1|Q99KN9|307|HYTGDKASPDQNAST|sp|1|631	11.8902	11.6401	11.475	12.018	11.4726	11.7606	11.7093	12.0245
Clint1|Q99KN9|313;316|ASPDQNASTHTPQSS;DQNASTHTPQSSAKP|sp|1|631	14.313	13.4249	13.7462	13.799	13.5905	13.5641	14.2735	13.9583
Spred3|Q6P6N5|286|TPAPAKASPEAEEAA|sp|1|408	12.9173	12.5837	12.3847	12.8759	12.4396	12.5187	12.9262	13.0054
Cabin1|G3X8Q1|1702|SPEDGQESPQHPKKL|tr|1|2187	12.1734	11.9787	12.4263	12.0121	12.2311	12.3877	11.9483	11.885
Scap|Q6GQT6|850|SPEEPGDSPPLRRRP|sp|1|1276	12.6643	12.5026	12.3484	12.6311	12.6784	12.4326	12.3732	12.8962
Erc1|Q99MI1|730|ATLEARASPEMSDRI|sp|1|1120	13.1995	12.8691	13.1203	13.1085	13.5054	13.0918	13.0377	12.7478
Erc1|Q99MI1|734|ARASPEMSDRIQQLE|sp|1|1120	10.3909	10.3276	10.4349	10.0976	10.1123	10.5065	10.367	10.6456
Irf2bp1|Q8R3Y8|384|TPRRRKASPEPEGET|sp|1|584	13.7854	14.5895	14.0813	14.0002	14.4921	14.4596	14.0344	14.305
Zmynd8|A2A485|665|TPAKDKASPEPEKDF|tr|1|1094	14.0774	13.7722	13.6975	14.0324	13.9707	14.0335	13.8872	14.0736
Irf2bpl|Q8K3X4|526|SLRKRKASPEPPDSA|sp|1|775	14.1065	13.5766	13.7353	14.0338	13.7339	14.0391	13.9862	13.7359
Pitpnm1|O35954|621|VEVLGRASPEPSALP|sp|1|1243	13.7047	13.3232	13.997	13.4154	13.638	13.3314	13.414	13.2755
Aatk|Q80YE4|718|LEQTPRASPEVGHLL|sp|1|1365	13.0144	14.5852	14.5672	12.7911	14.0394	14.383	13.0517	13.9894
Pum2|Q80U58|136|GDQKGKASPFEEDQN|sp|1|1066	14.1683	13.8784	14.0968	14.131	14.1502	14.0593	13.9225	13.9093
Lrrc75a|Q7TSF4|15|GSLAERASPGAAPGP|sp|1|339	12.6486	12.2915	12.5126	12.2012	12.6206	12.1569	12.8931	12.3594
Bhlhe22|A0A0R4J056|164|GGPDPRASPGAGGGS|tr|4|355	12.9224	12.7653	12.9774	13.0336	13.155	12.7972	12.6208	12.5331
Snrk|Q8VDU5|596|GGGVDKASPGEQGTG|sp|1|748	10.2045	9.74416	9.51181	9.82607	10.0255	9.97117	10.7032	9.8742
Snrk|Q8VDU5|606|EQGTGGGSQGGSGGT|sp|1|748	8.05854	8.63157	7.95381	8.23667	8.08081	8.71404	8.39023	8.62678
Mef2d|Q63943|231|GYVSARASPGLLPVA|sp|1|514	13.506	12.4286	13.7323	12.1973	13.8119	12.4509	13.6257	12.1477
Sox10|Q04888|45|GGSGLRASPGPGELG|sp|1|466	13.0578	13.0264	13.7022	13.2358	13.2037	13.2705	12.757	12.3274
Strn4|P58404|223|VEGAPRASPGPGGLS|sp|1|760	14.7285	14.517	14.6799	14.3729	14.6665	14.4128	14.809	14.6665
Otud7a|Q8R554|711|APGPERASPGPTAAQ|sp|1|926	13.0202	13.0047	13.1857	12.7656	12.6865	12.8158	13.2711	13.0315
Gad2|P48320|13|SGFWSFGSEDGSADP|sp|1|585	9.46	9.8413	9.29724	9.55057	9.55087	9.85558	9.90038	9.69466
Rere|Q80TZ9|600|TSPDGRASPINEDIR|sp|1|1558	13.3975	13.6622	13.3543	13.7848	13.9487	13.7768	13.3486	13.3563
Top2b|Q64511|1400|GEDEFVPSDGLDKDE|sp|1|1612	15.6611	15.7779	15.8921	15.919	16.0281	16.094	15.4415	15.568
Top2b|Q64511|1387|EELKVKASPITNDGE|sp|1|1612	14.6854	13.8944	14.0602	14.5859	14.0886	14.5127	14.4998	14.2271
Top2b|Q64511|1390|KVKASPITNDGEDEF|sp|1|1612	13.8625	14.212	14.2288	13.9611	14.28	13.8432	13.5851	14.3297
Top2b|Q64511|1387;1400|EELKVKASPITNDGE;GEDEFVPSDGLDKDE|sp|1|1612	14.1984	13.3597	13.5453	14.1949	13.6796	14.1984	13.9649	13.6021
Prr14l|E9Q7C4|63|PLSHGRASPLGLQRT|tr|1|1971	12.3787	12.2776	12.2852	12.5226	12.4719	12.152	12.3234	12.1681
Dock4|P59764|1709|APSSARASPLLSDKH|sp|1|1978	16.4259	15.3706	16.4055	15.6471	16.3373	15.4147	15.9582	15.4085
Rbm15b|Q6PHZ5|111|GGASPRASPLPPPPP|sp|1|887	10.7496	10.7091	10.5513	10.792	11.1921	10.9269	10.7289	10.6827
Begain|Q68EF6|476|EGRASPLYATYKADS|sp|1|600	12.0085	11.5357	12.1021	11.3513	11.8062	11.1892	12.5471	11.0096
Begain|Q68EF6|473|DKAEGRASPLYATYK|sp|1|600	13.453	12.5504	13.1491	12.3516	13.6289	12.4293	13.7073	12.5945
Btbd10|Q80X66|119|SPRPQRASPNGSMSS|sp|1|475	10.6232	9.78543	10.2978	10.0226	10.5866	10.2698	10.3325	10.2389
Mef2a|Q60929|233|GFVNSRASPNLIGNT|sp|1|498	12.9983	12.9336	13.4069	12.5252	13.5281	12.7651	13.1106	12.5249
Tanc2|A2A690|1549|RGPQYRASPPAESMS|sp|1|1994	11.9925	12.0502	11.9296	12.0108	11.8267	11.9564	12.1764	12.0718
Irs1|P35569|3|XXXXXMASPPDTDGF|sp|1|1233	13.6427	13.8315	13.6739	13.7614	13.5711	13.6865	13.7154	13.9501
Tmem74b|A2AU34|3|XXXXXMASPPGLELK|tr|1|232	15.2262	15.5246	15.3492	15.5067	15.5242	15.5707	15.3527	15.3905
Ubac2|Q8R1K1|301|PRSEQRASPPLEVSE|sp|1|345	12.0978	13.0412	12.728	12.7964	12.4034	12.4041	12.4156	12.2082
Otud5|Q3U2S4|64|VGARPRASPPPQGPL|sp|1|566	13.118	13.4784	13.1989	13.3414	13.2002	13.3625	13.262	13.3887
Bsn:Msl3l2|O88737:G3X992|600:226|SPQTTKASPQAKPLR:WQAEDRASPQAKRSV|sp:tr|1:4|3942:371	13.8029	13.068	13.6111	12.8775	13.6417	12.7611	14.0199	13.3059
Bsn|O88737|572|GSLPAKASPQATKAS|sp|1|3942	14.8259	13.8048	14.5885	13.727	14.7345	13.6708	14.8954	14.0754
Dnajc6|Q80TZ3|739|LSSPQKASPQPMGGG|sp|1|938	12.7258	12.2728	12.5432	12.2297	12.6521	12.2156	12.9222	12.3538
Bsn|O88737|593|SPQATKASPQTTKAS|sp|1|3942	15.1279	14.6621	14.9931	14.4554	14.9463	14.3131	15.3606	14.8542
Zbtb21|A0A338P6M4|205|LSHTARASPSASVKT|tr|1|212	13.0165	12.865	13.0726	12.9403	12.8187	12.7237	12.935	12.9341
Prkar1b|P12849|9|ASPSCFHSEDEDSLK|sp|1|381	12.6263	13.2599	12.8996	13.142	12.6263	13.0396	12.5914	13.1616
Prkar1b|P12849|3|XXXXXMASPSCFHSE|sp|1|381	12.7091	12.5107	13.0127	12.3264	13.1257	12.5192	12.7346	12.2701
Atg14|Q8CDJ3|3|XXXXXMASPSGKGSW|sp|1|492	10.5967	10.0224	10.6204	9.83362	11.0644	10.4643	10.4671	9.78181
Elfn1|Q8C8T7|773|PEYTCRASPSIWERL|sp|2|828	12.6594	12.2369	12.8656	12.2263	13.0114	12.0781	12.6185	11.9873
Cdyl|Q9WTK2|124|LARASRASPSNARKQ|sp|1|593	11.0435	11.2468	11.214	10.7128	10.6746	11.6017	11.3047	11.2176
Srrm1|Q52KI8|647|PKRRASPSPPPKRRV|sp|1|946	12.7042	12.7399	12.7618	12.9369	12.9305	12.9097	12.4874	12.698
Eml4|Q3UMY5|146|PQIRASPSPQPSSQP|sp|1|988	12.2319	11.4111	12.0728	11.6152	12.2701	11.8636	11.8635	11.4687
Eml4|Q3UMY5|144|QSPQIRASPSPQPSS|sp|1|988	12.3866	12.0605	12.4682	12.3105	12.4451	12.2224	11.9788	12.0243
Prrt2|E9PUL5|100|EGSKASPSPSPSEAR|sp|1|346	10.8396	10.7687	10.7189	10.8594	10.5742	10.9376	10.8374	10.8563
Prrt2|E9PUL5|98;102|PEEGSKASPSPSPSE;SKASPSPSPSEARQE|sp|1|346	13.386	12.3804	12.9429	12.6747	13.3353	12.6604	13.2468	12.7284
Prrt2|E9PUL5|98;104|PEEGSKASPSPSPSE;ASPSPSPSEARQEPA|sp|1|346	12.366	11.6355	12.0147	12.0885	12.2379	11.8859	12.126	11.8446
Syn1|O88935-1|664|PHPQLKASPSQAQPX|sp|NA|670	11.4042	11.0659	11.2763	11.0542	11.1663	11.1431	11.3755	11.2749
Syn1|O88935-1|666|PQLKASPSQAQPXXX|sp|NA|670	13.1775	13.0804	13.0579	12.926	12.8515	13.0768	13.2241	13.3124
Etl4:Skt|Q8BHR1:A2AQ25|430:510|RASPSRQSFKKEPGT:RASPSRQSFKKEPGT|tr:sp|1:1|480:1946	14.0387	14.35	14.1367	14.1898	13.7427	14.3692	14.3165	14.2766
Znf609|Q8BZ47|433|TSEDVKASPSSANKR|sp|1|1413	12.772	12.6195	12.6801	12.8255	12.7181	12.8472	12.7349	12.6128
Brsk1|Q5RJI5|534;535|SPTGTPGTTPPPSPG;PTGTPGTTPPPSPGG|sp|1|778	13.591	13.9414	13.5491	14.0369	13.6756	13.929	13.5344	14.0052
Dcx|O88809|289|AGPKASPTPQKTSAK|sp|1|366	11.9747	11.0403	12.2886	11.0144	12.5187	11.2384	12.0419	10.6038
Dcx|O88809|287|AAAGPKASPTPQKTS|sp|1|366	14.3961	13.5906	14.664	13.5998	14.9517	13.9555	14.2127	13.3601
Mcf2l|F6UKC6|34|EKGKASPTSPDKKAK|tr|1|188	13.4249	13.3985	13.4115	13.253	13.7067	13.6183	13.4507	13.4882
Mcf2l|F6UKC6|35|KGKASPTSPDKKAKR|tr|1|188	13.279	13.4664	13.4833	13.3549	13.5448	13.4604	13.3674	13.3717
Inpp4a|Q9EPW0|488|DYIASKASPTSTEEE|sp|1|939	13.3976	13.0471	13.5767	12.8987	13.8673	12.8937	13.5695	12.7695
Ahdc1|Q6PAL7|892|PSRGAKASPVAVGSS|sp|1|1594	12.2468	12.1941	12.3829	12.2532	12.309	12.4086	12.0763	12.1297
Speg|Q62407|2451|GGSSARASPVLAVRR|sp|1|3262	12.9663	12.3911	12.7108	12.8803	12.7972	12.2008	12.8	12.3696
Pclo|Q9QYX7|1073|ASSGPKASPVPAPAE|sp|1|5068	11.9634	11.5227	11.7598	11.6478	12.0778	11.4387	11.9611	11.6254
Ogfrl1|Q8VE52|65|AGGRPRASPVPEDHA|sp|1|464	12.9941	12.4714	13.2319	12.6076	13.2255	12.6434	12.7975	12.1968
Tbc1d10b|Q8BHL3|136|SPVPGPGTPTRTPSR|sp|1|798	13.0079	12.5804	12.8317	12.7575	12.8273	12.7234	12.9096	12.8228
Tbc1d10b|Q8BHL3|129;142|KTEEVRASPVPGPGT;GTPTRTPSRMAPGAL|sp|1|798	12.2973	10.6509	12.5805	10.1475	12.4835	10.6631	12.7069	10.3304
Tbc1d10b|Q8BHL3|136;142|SPVPGPGTPTRTPSR;GTPTRTPSRMAPGAL|sp|1|798	11.3393	9.95768	11.573	9.93726	11.4145	9.72952	11.4489	9.66074
Sipa1l2|Q80TE4|1082|LQPVSRASPVPGTPD|sp|1|1722	13.5976	12.2194	13.2954	12.6227	13.6261	12.3796	13.3778	12.1975
Srrm2|Q8BTI8|1872|RSRASPVSRRRSRSR|sp|1|2703	12.9192	12.4079	12.533	12.8604	13.0479	13.0144	12.603	12.6137
Tnrc18|Q80WC3|925|PPPSPRASPVTSLKA|sp|1|2878	14.275	14.1663	14.0934	14.5328	14.7565	14.3665	14.0272	14.0588
Lrrfip1|Q3UZ39-2|197|RASSARASPVVEERP|sp|NA|628	14.4447	13.6554	14.2768	13.9325	14.7805	13.9412	14.1796	13.7502
Eef1d|P57776-3|279|VRLQERASQAEGTRR|sp|NA|660	11.8227	12.6731	11.7357	13.098	11.9291	12.9265	11.6894	12.4705
H2afx|P27661|140|GKKASQASQEYXXXX|sp|1|143	12.0305	11.8593	11.978	12.026	11.9863	12.002	11.756	12.0625
H2afx|P27661|143|ASQASQEYXXXXXXX|sp|1|143	13.2063	13.3521	13.2762	13.3681	13.122	13.5801	13.0715	13.3373
Tp53bp1:Trp53bp1|P70399:A0A5H1ZRL7|1115:1115|RASQEPFSPAEDVME:RASQEPFSPAEDVME|sp:tr|1:4|1969:1919	12.5864	12.6331	12.4173	12.47	12.4429	12.5693	12.8423	12.8442
Ajm1|A2AJA9|109|GLATAPASPPVLQRR|sp|1|974	12.8431	12.8941	12.7874	12.9592	12.7912	12.6886	12.8811	12.8952
Dlg5|E9Q9R9|1254|RASQGSNSLPSSARL|sp|1|1921	11.7549	11.5143	11.7419	11.6054	11.8687	11.6938	11.6259	11.4601
Map2|P20357|655|ELPEEPSSPQERMFT|sp|1|1828	11.3656	11.5492	11.4517	11.3652	11.5633	11.4115	11.5293	11.4317
Map2|P20357|626;655|QAKASQPSPPAQEAG;ELPEEPSSPQERMFT|sp|1|1828	9.58231	9.52559	9.27044	9.92833	9.33852	9.34595	9.40697	9.77213
Map2|P20357|626;647|QAKASQPSPPAQEAG;SYTPDHPSELPEEPS|sp|1|1828	11.5898	11.8921	11.3389	11.2235	11.5386	12.0029	12.1185	12.1365
Bmp8a|P34821|252|MVTFFRASQSPVRAP|sp|2|399	13.1092	12.8856	12.9409	13.1614	12.9145	12.9205	12.7511	13.0136
Rims1|Q99NE5|1451|TRRASQSSLESSSGP|sp|1|1463	12.4781	12.8388	12.4928	12.8363	12.6104	12.7294	12.5612	12.7867
Map7d2|A2AG50|61|SGRASQSTPRSAGMD|sp|1|781	11.4838	10.864	11.3605	10.8041	10.8089	10.6624	11.605	11.3113
Kmt2d|Q6PDK2|2299|ASQVEPQSPGLGLRA|sp|1|5588	11.514	11.4918	11.5981	11.5671	11.5324	11.4254	11.5186	11.3545
Adra2a|Q01338|346|SQVKPGDSLPRRGPG|sp|1|465	12.9316	13.2829	13.1964	12.9741	13.1868	13.0439	12.9338	13.1748
Cul7|Q8VE73|833|SSNPQRASRLTDRNP|sp|1|1689	12.553	13.31	13.1494	12.9015	13.153	12.9873	12.6264	12.8847
Dlgap1|Q9D415|259|QAVKASRSNNDIKCS|sp|1|992	12.3804	11.3893	12.3721	11.2874	11.5498	11.1101	12.7913	11.5881
Tnks1bp1|P58871|1612|RASRVPSSDEEVVEE|sp|1|1720	12.8073	13.052	12.6178	13.0399	12.4724	12.8601	12.8638	13.2329
Pank2|V9GX56|43|PLRRRASSAAPSGSG|tr|1|154	11.1676	10.6996	11.0406	10.7947	11.0705	10.9801	11.0495	10.7802
Pank2|V9GX56|42|DPLRRRASSAAPSGS|tr|1|154	10.9867	11.6466	11.0964	11.3908	11.0424	11.3255	11.3311	11.4277
Kcnh2|O35219|286|ASVRRASSADDIEAM|sp|1|1162	12.131	12.4921	12.0732	12.4643	12.4908	12.2761	12.3056	12.3462
Lrrfip1|Q3UZ39-2|193;197|RASSRASSARASPVV;RASSARASPVVEERP|sp|NA|628	12.2174	11.2219	12.3376	11.3223	12.2324	11.3122	12.1375	11.1611
Prkce|P16054|388|ATDGQLASPGENGEV|sp|1|737	12.9313	13.2253	12.8862	13.1268	13.0819	13.067	13.1517	13.1615
Sphkap|Q6NSW3|1070|LKASSCESIPEEDSE|sp|1|1687	13.7565	14.0288	13.9152	14.3217	13.3038	14.0695	13.5907	13.8981
Sphkap|Q6NSW3|1067|WNRLKASSCESIPEE|sp|1|1687	12.6117	11.7392	12.7278	11.8294	12.2031	11.6679	12.4718	11.7266
Sphkap|Q6NSW3|1067;1070|WNRLKASSCESIPEE;LKASSCESIPEEDSE|sp|1|1687	12.4726	11.498	12.2635	12.1226	12.2294	11.8285	11.9117	11.7365
Gab2|Q9Z1S8|402|SRLHRASSCETYEYP|sp|1|665	13.4862	13.3754	13.4511	13.576	13.3361	13.5208	13.4084	13.3641
Gramd1a|Q8VEF1|287|PNLSRASSDADHGAE|sp|1|722	11.8332	11.7504	11.6457	12.0766	11.6853	12.0547	11.5702	12.0135
Irs1|P35569|343|SVDGSPVSPSTNRTH|sp|1|1233	12.1076	11.7765	12.0519	11.6986	11.9893	11.7986	12.2365	11.7577
Sh3pxd2b|A2AAY5|499|KEAPRKASSDLSAST|sp|1|908	12.2881	12.8824	12.5043	12.9193	12.4773	13.1341	12.4318	12.2938
Camk4|P08414|353|QENHKASSDPPSTQD|sp|1|469	11.3999	11.8786	11.2496	11.6092	11.28	11.775	11.6623	12.0308
Specc1|Q5SXY1|55|SKLKRASSEDTLNKP|sp|1|1067	13.6512	13.404	13.8703	13.073	13.1397	13.3734	13.8551	13.3252
Ank3|S4R208|150|AFQMKASSEEEDHSR|tr|1|556	10.818	11.2172	11.116	11.0742	10.4803	11.2508	10.7651	11.2092
Ank3|S4R208|149|KAFQMKASSEEEDHS|tr|1|556	7.89452	7.8883	7.62882	7.95184	7.85376	8.11486	7.71841	8.33506
Bin2|D3Z6Q9|392|VLRARASSEGAEQSK|sp|1|489	11.8418	12.3788	12.0954	12.5643	13.1246	13.4972	11.603	11.8399
Uvrag|Q8K245|508|VHRKRASSENERLQY|sp|1|698	11.8542	10.5229	11.2172	10.7307	11.4219	11.3431	11.5059	11.0816
Ctr9|Q62018|1057|RASSESDSDDNQNKS|sp|1|1173	10.8886	10.6666	10.6632	10.8387	11.1342	11.248	10.7044	10.8049
Mtfr1l|Q9CWE0|235|ISLSKASSFADMMGI|sp|1|289	12.7492	12.624	12.687	12.6889	12.7179	12.5091	12.7579	12.6516
Pcnx:Pcnx1|A0A1Y7VJ77:Q9QYC1|574:574|TGKKRASSFDSSRHR:TGKKRASSFDSSRHR|tr:sp|1:1|818:2344	11.8191	12.203	11.7996	12.1994	11.8183	11.9384	11.9286	12.178
R3hdm2|Q80TM6|381|PPVTKASSFSGISIL|sp|1|1044	16.0839	15.9779	15.997	15.791	15.888	15.7034	16.3914	16.1277
R3hdm1|A0A087WP65|94|PAVTKASSFSGISVL|tr|1|183	14.4696	14.6442	14.5546	14.5421	14.7605	14.6519	14.6375	14.3609
Rsbn1|Q80T69|92|KRQRRASSGGSQEKR|sp|1|795	12.3548	12.2833	12.2613	12.188	12.44	12.4099	12.2554	12.5078
Lmna|P48678|414|SQSQGGGSVTKKRKL|sp|1|665	10.0367	10.3038	9.84587	10.2493	9.94393	9.61339	10.3353	10.292
Lmna|P48678|403|QRSRGRASSHSSQSQ|sp|1|665	10.6175	10.5851	10.5331	10.5389	10.9522	10.5032	10.6573	10.3994
Lrba|Q9ESE1|1003|GRASSIDSASNTELQ|sp|1|2856	12.1114	13.1913	12.4836	12.9049	12.5819	12.9697	12.1804	12.8225
Lrba|Q9ESE1|1000|SSIGRASSIDSASNT|sp|1|2856	12.6299	13.4561	12.9136	13.3235	12.8588	13.179	12.4953	13.411
Ppp4r1|Q8K2V1|539|SAALRASSLDAHEET|sp|1|951	12.2348	12.7672	12.2956	12.6166	12.2607	12.7852	12.19	12.8982
Reps2|Q80XA6|354|KTHSRASSLDLNKVF|sp|1|521	12.8181	12.6149	12.8817	12.6564	12.8383	12.5959	12.6775	12.6138
Cbarp|Q66L44|313|EPSQRASSLDTRGSP|sp|1|698	14.3252	14.2204	14.3469	14.3638	14.4314	14.2998	14.2336	14.1704
Skiv2l|Q6NZR5|253|TPLVRASSLEDLVLK|tr|1|1244	15.7959	15.8776	15.8374	15.9285	15.7806	15.9002	15.7314	15.7935
Pkn2|Q8BWW9|582|PAPPRASSLGETDES|sp|1|983	13.3629	13.484	13.2854	13.6249	13.2952	13.5536	13.1286	13.4509
Ppp1r9b|Q6R891|100|LSLPRASSLNENVDH|sp|1|817	14.2807	14.1143	14.5296	14.0828	13.9947	14.1096	14.1825	14.101
Klc2|O88448|575|SRMKRASSLNFLNKS|sp|1|599	12.9642	13.1398	12.8948	12.9253	12.7644	13.0227	13.2568	13.1415
Irs2|P81122|728|ASSPAESSPEDSGYM|sp|1|1321	11.7912	11.6721	11.5621	11.6644	11.4755	11.4919	12.0065	11.8638
Mtmr2|Q9Z2D1|631|SSSERASSPAQCVTP|sp|1|643	14.9284	14.6763	14.7311	15.0334	14.9085	14.8387	14.7783	14.666
Rrbp1|Q99PL5|191|PVGSKASSPATSSQG|sp|1|1605	13.3132	13.6272	13.4325	13.5179	13.4609	13.7717	13.354	13.35
Pard3b|Q9CSB4|346|PEGEEPASPQQSKSP|sp|1|1203	12.5129	11.902	12.2412	12.2389	11.8586	11.9852	12.0669	12.2524
Pard3b|Q9CSB4|338|VHLTRASSPEGEEPA|sp|1|1203	12.8666	13.0354	12.7996	13.2487	12.7723	13.0775	12.6718	12.837
Pard3b|Q9CSB4|338;346|VHLTRASSPEGEEPA;PEGEEPASPQQSKSP|sp|1|1203	11.2235	10.8097	10.7981	11.2782	10.9486	10.6255	10.7331	11.0864
Ric1|Q69ZJ7|1188|RDTDRASSPGPQMQD|sp|1|1422	13.7235	13.0387	13.4187	13.3058	14.1385	13.1948	13.6441	12.9209
[truncated: 18,456 more rows]

## Sheet: V-Rat Alignment
Phosphopeptide	High_K_v_Low_K	adj.P.Val	conserved_phospho_direction	Tau
[truncated: 20,395 more rows]

[truncated: 1 more sheets: VI-Tau map]
