# Supplementary material for: Tau forms synaptic nano-biomolecular condensates controlling the dynamic clustering of recycling synaptic vesicles
Source: Nat Commun. 2023 Nov 10;14:7277. doi: 10.1038/s41467-023-43130-4 (PMC10638352; doi:10.1038/s41467-023-43130-4)
Supplement: Supplementary file 9 — Source Data [file 41467_2023_43130_MOESM9_ESM.xlsx]

## Sheet: Fig. 1c
Time (seconds)	sdTIM VAMP2-pHluorin			sptPALM vGlut1-mEos
0.02	0.019841	0.000769316	15	0.00858512	0.000902189	16
0.04	0.0369997	0.00166207	15	0.0114955	0.00134127	16
0.06	0.0523477	0.00250592	15	0.0140245	0.0018083	16
0.08	0.0664705	0.00330359	15	0.0166329	0.00210628	16
0.1	0.0792107	0.00406229	15	0.0179502	0.00270515	16
0.12	0.0919721	0.00487685	15	0.0198647	0.0030229	16
0.14	0.105472	0.00565834	15	0.0219359	0.00334025	16

## Sheet: Fig. 1d
AUC
sdTIM VAMP2-pHluorin	sptPALM vGlut1-mEos
0.01436	0.002602
0.01393	0.00232
0.01905	0.003816
0.01072	0.004039
0.01331	0.002059
0.01304	0.005035
0.01244	0.003547
0.01048	0.003772
0.01843	0.002875
0.01911	0.003142
0.01443	0.003865
0.01986	0.002311
0.01181	0.0041357
0.01593	0.0033753
0.01823	0.004199
	0.00400243

## Sheet: Fig. 1e
	Recycling pool Ctrl			Total pool Ctrl
-4	0.00071702	0.00035395	15	0.0011282	0.000675908	16
-3.8	0.00076581	0.00044149	15	0.0015069	0.000353658	16
-3.6	0.00322424	0.00137961	15	0.0033949	0.000854263	16
-3.4	0.00474109	0.001617	15	0.00819939	0.00224013	16
-3.2	0.00557917	0.00217824	15	0.0106447	0.00282607	16
-3	0.00885701	0.00204621	15	0.0128696	0.00270901	16
-2.8	0.0119861	0.00352144	15	0.0243809	0.0034525	16
-2.6	0.0180192	0.00462277	15	0.0449555	0.00524582	16
-2.4	0.0214661	0.00442319	15	0.0701762	0.00817636	16
-2.2	0.037538	0.00565922	15	0.0751138	0.00653573	16
-2	0.0397003	0.00487788	15	0.104944	0.00991575	16
-1.8	0.0419493	0.00491293	15	0.131701	0.0104048	16
-1.6	0.0601536	0.0055711	15	0.127811	0.00683643	16
-1.4	0.082533	0.00420382	15	0.103169	0.0083808	16
-1.2	0.0997244	0.00775162	15	0.0941585	0.0075235	16
-1	0.128309	0.00800178	15	0.0751127	0.0108627	16
-0.8	0.139994	0.00769147	15	0.0524059	0.00622372	16
-0.6	0.142201	0.0109564	15	0.0301565	0.00624386	16
-0.4	0.0960212	0.0110496	15	0.0183641	0.00464806	16
-0.2	0.04815	0.00675086	15	0.00803319	0.0022851	16
0	0.00837027	0.00242148	15	0.00177521	0.000712869	16

## Sheet: Fig. 1 f
AUC
Recycling pool Ctrl	Total pool Ctrl
2.39744	0.868979
3.24642	0.654545
2.51351	0.307839
1.7265	1.00144
1.78462	0.716216
1.23529	0.266979
2.0137	1.15495
4.2	0.38125
3.65842	0.341564
5.37705	0.444444
1.68571	1.32102
5.05263	0.414722
2.98391	0.220588
3.61538	0.521858
3.47123	0.642857
	0.167513

## Sheet: Fig. 1i
0.027	0.3361	3*
0.277	0.2686	3*
0.331	0.3057	3*
0.398	0.272	3*
0.304	0.2032	3*
0.349	0.2305	1*
0.305	0.2376	1*
0.284	0.235	1*
0.358	0.2772	2*
0.413	0.3891	2*
0.222	0.1858	2*
0.331	0.3081	2*
0.306	0.1509	2*
0.221	0.1825	2*
0.267	0.1762	1*
0.209	0.1201	1*
0.231	0.1579	1*
0.241	0.1811	1*
0.232	0.177	1*
0.215	0.132	1*
0.258	0.1742	1*
0.201	0.1272	1*
0.269	0.1321	1*
0.266	0.1532	1*
0.213	0.172	1*
0.269	0.1679	1*
0.212	0.1608	1*
0.217	0.1661	1*

## Sheet: Fig. 2b
High_K_v_Low_K	AveExpr	F	P.Value	adj.P.Val	conserved	colour	tau	colour_size	plot_order
-1.98579	13.7044	989.529	9.81e-11	5.71698	FALSE	lightblue	NO	1.5	3
-2.19207	13.8189	755.418	3.39e-10	5.70185	FALSE	lightblue	NO	1.5	3
-1.94637	12.7841	732.602	3.9e-10	5.70185	FALSE	lightblue	NO	1.5	3
-1.90266	15.0534	664.385	6.1e-10	5.60445	FALSE	lightblue	NO	1.5	3
-1.70587	11.2295	581.029	1.12e-09	5.41752	FALSE	lightblue	NO	1.5	3
-2.61397	15.2681	485.486	2.55e-09	5.27237	FALSE	lightblue	NO	1.5	3
-1.61013	13.8736	483.691	2.6e-09	5.27237	FALSE	lightblue	NO	1.5	3
-2.26368	13.8407	483.464	2.6e-09	5.27237	FALSE	lightblue	NO	1.5	3
-2.08714	12.4413	480.356	2.68e-09	5.27237	FALSE	lightblue	NO	1.5	3
-1.90191	12.4357	472.743	2.88e-09	5.27237	FALSE	lightblue	NO	1.5	3
-1.64343	14.4902	452.184	3.53e-09	5.22896	FALSE	lightblue	NO	1.5	3
1.6484	11.1278	433.848	4.26e-09	5.22896	FALSE	lightblue	NO	1.5	3
1.4957	11.8062	432.549	4.32e-09	5.22896	FALSE	lightblue	NO	1.5	3
-1.54857	11.7928	431.981	4.34e-09	5.22896	FALSE	lightblue	NO	1.5	3
-2.92495	13.5935	413.704	5.28e-09	5.22798	FALSE	lightblue	NO	1.5	3
-1.39564	14.3223	411.582	5.41e-09	5.22798	FALSE	lightblue	NO	1.5	3
-1.67597	13.131	407.364	5.67e-09	5.22798	FALSE	lightblue	NO	1.5	3
1.4459	11.8068	405.862	5.76e-09	5.22798	FALSE	lightblue	NO	1.5	3
-1.67007	14.4516	401.1	6.08e-09	5.22798	FALSE	lightblue	NO	1.5	3
-2.38405	12.8186	400.929	6.09e-09	5.22798	FALSE	lightblue	NO	1.5	3
-1.59379	12.1789	393.365	6.64e-09	5.21731	FALSE	lightblue	NO	1.5	3
-1.25785	11.9633	388.588	7.02e-09	5.21731	FALSE	lightblue	NO	1.5	3
-2.62288	10.7825	387.194	7.13e-09	5.21731	FALSE	lightblue	NO	1.5	3
-1.6904	13.2615	370.746	8.69e-09	5.1496	FALSE	lightblue	NO	1.5	3
-1.38646	9.87396	357.08	1.03e-08	5.10917	FALSE	lightblue	NO	1.5	3
1.2144	14.8534	344.679	1.21e-08	5.06446	FALSE	lightblue	NO	1.5	3
-1.69066	12.4205	339.434	1.29e-08	5.06446	FALSE	lightblue	NO	1.5	3
-1.33572	12.8255	339.113	1.3e-08	5.06446	FALSE	lightblue	NO	1.5	3
1.45668	13.8485	337.496	1.33e-08	5.06446	FALSE	lightblue	NO	1.5	3
1.39817	13.9129	336.176	1.35e-08	5.06446	FALSE	lightblue	NO	1.5	3
-1.29321	13.4235	332.226	1.43e-08	5.05463	FALSE	lightblue	NO	1.5	3
-2.01368	12.0194	329.704	1.48e-08	5.05265	FALSE	lightblue	NO	1.5	3
-1.29381	13.5102	324.456	1.59e-08	5.0488	FALSE	lightblue	NO	1.5	3
-1.26773	13.6531	322.802	1.62e-08	5.0488	FALSE	lightblue	NO	1.5	3
-1.63471	14.1383	321.995	1.64e-08	5.0488	FALSE	lightblue	NO	1.5	3
-1.65076	12.8936	319.211	1.71e-08	5.0488	FALSE	lightblue	NO	1.5	3
1.55889	11.9861	314.162	1.84e-08	5.03448	FALSE	lightblue	NO	1.5	3
-1.461	14.6644	313.394	1.86e-08	5.03448	FALSE	lightblue	NO	1.5	3
-1.62265	10.6326	297.378	2.35e-08	4.98706	FALSE	lightblue	NO	1.5	3
-2.19615	13.4985	297.225	2.36e-08	4.98706	FALSE	lightblue	NO	1.5	3
-1.60187	10.364	297.043	2.36e-08	4.98706	FALSE	lightblue	NO	1.5	3
-1.3301	11.6782	296.768	2.37e-08	4.98706	FALSE	lightblue	NO	1.5	3
1.50703	12.5547	292.958	2.52e-08	4.97562	FALSE	lightblue	NO	1.5	3
1.53722	13.0976	292.319	2.54e-08	4.97562	FALSE	lightblue	NO	1.5	3
2.0047	10.7205	287.872	2.72e-08	4.95442	FALSE	lightblue	NO	1.5	3
1.22263	11.341	279.549	3.11e-08	4.91948	FALSE	lightblue	NO	1.5	3
-1.14019	12.9993	279.445	3.11e-08	4.91948	FALSE	lightblue	NO	1.5	3
-1.06284	12.212	279.132	3.13e-08	4.91948	FALSE	lightblue	NO	1.5	3
1.80637	11.9872	275.512	3.32e-08	4.90946	FALSE	lightblue	NO	1.5	3
-1.20819	13.5349	274.003	3.4e-08	4.90946	FALSE	lightblue	NO	1.5	3
-1.66201	13.0249	273.245	3.44e-08	4.90946	FALSE	lightblue	NO	1.5	3
-1.52939	11.7423	271.094	3.57e-08	4.90159	FALSE	lightblue	NO	1.5	3
-1.13837	12.1222	267.376	3.8e-08	4.89268	FALSE	lightblue	NO	1.5	3
-1.65153	13.1672	267.297	3.8e-08	4.89268	FALSE	lightblue	NO	1.5	3
-1.25674	10.3574	258.831	4.39e-08	4.86158	FALSE	lightblue	NO	1.5	3
-1.88218	14.6151	258.604	4.41e-08	4.86158	FALSE	lightblue	NO	1.5	3
-1.9049	12.9761	256.909	4.54e-08	4.86158	FALSE	lightblue	NO	1.5	3
-1.18143	15.1791	256.241	4.59e-08	4.86158	FALSE	lightblue	NO	1.5	3
-2.01358	10.7867	255.645	4.64e-08	4.86158	FALSE	lightblue	NO	1.5	3
1.92692	13.1428	255.51	4.65e-08	4.86158	FALSE	lightblue	NO	1.5	3
-1.13021	13.2757	252.979	4.87e-08	4.84845	FALSE	lightblue	NO	1.5	3
1.61872	13.4871	249.907	5.14e-08	4.8369	FALSE	lightblue	NO	1.5	3
-1.10977	12.043	248.178	5.3e-08	4.82937	FALSE	lightblue	NO	1.5	3
1.24201	12.6688	246.493	5.47e-08	4.82202	FALSE	lightblue	NO	1.5	3
-1.48561	12.5272	245.542	5.56e-08	4.82034	FALSE	lightblue	NO	1.5	3
-1.57477	12.6333	243.033	5.82e-08	4.80763	FALSE	lightblue	NO	1.5	3
-1.10329	13.8491	240.016	6.16e-08	4.80763	FALSE	lightblue	NO	1.5	3
1.40253	11.8514	239.897	6.17e-08	4.80763	FALSE	lightblue	NO	1.5	3
1.41095	10.4673	239.887	6.17e-08	4.80763	FALSE	lightblue	NO	1.5	3
-1.38086	12.1627	239.239	6.25e-08	4.80763	FALSE	lightblue	NO	1.5	3
-1.33512	13.5479	238.48	6.34e-08	4.80763	FALSE	lightblue	NO	1.5	3
-1.3904	13.904	238.406	6.35e-08	4.80763	FALSE	lightblue	NO	1.5	3
-1.0679	11.9111	238.228	6.37e-08	4.80763	FALSE	lightblue	NO	1.5	3
1.13758	14.3231	237.455	6.46e-08	4.80763	FALSE	lightblue	NO	1.5	3
-1.22867	10.8981	237.217	6.49e-08	4.80763	FALSE	lightblue	NO	1.5	3
-1.14405	13.2768	234.302	6.86e-08	4.80564	FALSE	lightblue	NO	1.5	3
1.28668	14.7405	233.815	6.92e-08	4.80564	FALSE	lightblue	NO	1.5	3
-1.29762	11.6344	232.972	7.04e-08	4.80564	FALSE	lightblue	NO	1.5	3
-1.07517	13.127	232.924	7.04e-08	4.80564	FALSE	lightblue	NO	1.5	3
1.02617	12.9745	232.755	7.07e-08	4.80564	FALSE	lightblue	NO	1.5	3
-1.25222	14.1132	232.255	7.13e-08	4.80564	FALSE	lightblue	NO	1.5	3
1.58027	13.1458	229.301	7.55e-08	4.78665	FALSE	lightblue	NO	1.5	3
1.43723	13.3031	228.675	7.65e-08	4.78665	FALSE	lightblue	NO	1.5	3
-1.31556	12.2086	228.367	7.69e-08	4.78665	FALSE	lightblue	NO	1.5	3
-1.57684	13.2469	227.43	7.84e-08	4.7859	FALSE	lightblue	NO	1.5	3
1.20536	13.3629	226.865	7.92e-08	4.7859	FALSE	lightblue	NO	1.5	3
-2.06909	11.4825	226.457	7.99e-08	4.7859	FALSE	lightblue	NO	1.5	3
1.08132	12.0422	226.202	8.03e-08	4.7859	FALSE	lightblue	NO	1.5	3
-1.4621	15.1061	225.692	8.11e-08	4.78585	FALSE	lightblue	NO	1.5	3
1.22005	11.8229	224.099	8.37e-08	4.77638	FALSE	lightblue	NO	1.5	3
1.86242	13.1755	221.478	8.82e-08	4.75781	FALSE	lightblue	NO	1.5	3
-1.1541	12.1366	220.46	9e-08	4.75309	FALSE	lightblue	NO	1.5	3
-1.12941	11.8833	218.904	9.29e-08	4.74855	FALSE	lightblue	NO	1.5	3
-1.27253	13.6443	218.891	9.3e-08	4.74855	FALSE	lightblue	NO	1.5	3
-1.47739	12.269	218.547	9.36e-08	4.74855	FALSE	lightblue	NO	1.5	3
-1.30645	11.3289	217.312	9.6e-08	4.74429	FALSE	lightblue	NO	1.5	3
-1.50798	11.4399	216.736	9.71e-08	4.74429	FALSE	lightblue	NO	1.5	3
-1.30062	11.1828	216.687	9.72e-08	4.74429	FALSE	lightblue	NO	1.5	3
-1.54045	12.2748	216.28	9.81e-08	4.74429	FALSE	lightblue	NO	1.5	3
-1.17657	12.1823	215.395	9.99e-08	4.74024	FALSE	lightblue	NO	1.5	3
-1.19426	12.2078	213.15	1.05e-07	4.72382	FALSE	lightblue	NO	1.5	3
-1.48647	13.9383	212.253	1.07e-07	4.71948	FALSE	lightblue	NO	1.5	3
-1.24386	14.057	211.152	1.09e-07	4.71321	FALSE	lightblue	NO	1.5	3
1.46688	13.9366	208.721	1.15e-07	4.69457	FALSE	lightblue	NO	1.5	3
-1.13011	12.4094	207.56	1.18e-07	4.68751	FALSE	lightblue	NO	1.5	3
-1.15944	12.1688	206.861	1.2e-07	4.68609	FALSE	lightblue	NO	1.5	3
-1.78751	12.7866	206.619	1.2e-07	4.68609	FALSE	lightblue	NO	1.5	3
1.02784	13.7315	206.038	1.22e-07	4.6854	FALSE	lightblue	NO	1.5	3
-0.994106	12.9648	205.773	1.22e-07	4.6854	FALSE	lightblue	NO	1.5	3
-1.32893	12.3621	203.609	1.28e-07	4.67063	FALSE	lightblue	NO	1.5	3
-1.35822	13.181	203.413	1.29e-07	4.67063	FALSE	lightblue	NO	1.5	3
-1.84467	12.4914	202.72	1.31e-07	4.67063	FALSE	lightblue	NO	1.5	3
1.732	15.7097	201.423	1.35e-07	4.6617	FALSE	lightblue	NO	1.5	3
1.17971	12.569	200.325	1.38e-07	4.65457	FALSE	lightblue	NO	1.5	3
-1.05647	12.694	199.494	1.41e-07	4.64995	FALSE	lightblue	NO	1.5	3
-1.64332	14.098	198.148	1.45e-07	4.6491	FALSE	lightblue	NO	1.5	3
-1.39791	13.3457	197.741	1.46e-07	4.6491	FALSE	lightblue	NO	1.5	3
-0.958318	12.4469	197.702	1.46e-07	4.6491	FALSE	lightblue	NO	1.5	3
-1.7939	12.9864	197.459	1.47e-07	4.6491	FALSE	lightblue	NO	1.5	3
-1.13522	14.5028	197.057	1.48e-07	4.6491	FALSE	lightblue	NO	1.5	3
-1.01205	14.9141	196.971	1.49e-07	4.6491	FALSE	lightblue	NO	1.5	3
1.74431	14.0088	196.704	1.5e-07	4.6491	FALSE	lightblue	NO	1.5	3
-1.62588	11.4198	196.042	1.52e-07	4.64578	FALSE	lightblue	NO	1.5	3
1.40932	12.2068	195.508	1.54e-07	4.64367	FALSE	lightblue	NO	1.5	3
-1.03455	12.404	193.726	1.6e-07	4.63172	FALSE	lightblue	NO	1.5	3
-1.68032	10.9447	193.671	1.6e-07	4.63172	FALSE	lightblue	NO	1.5	3
1.35678	12.4758	191.92	1.67e-07	4.6173	FALSE	lightblue	NO	1.5	3
-1.23677	12.24	190.958	1.71e-07	4.61319	FALSE	lightblue	NO	1.5	3
-0.947031	13.8226	190.905	1.71e-07	4.61319	FALSE	lightblue	NO	1.5	3
-1.38237	14.6979	190.161	1.74e-07	4.61309	FALSE	lightblue	NO	1.5	3
-1.39661	13.0257	190.102	1.74e-07	4.61309	FALSE	lightblue	NO	1.5	3
-1.43858	10.6904	190.004	1.74e-07	4.61309	FALSE	lightblue	NO	1.5	3
-1.59959	14.3491	188.628	1.8e-07	4.60206	FALSE	lightblue	NO	1.5	3
-1.14105	12.5971	188.047	1.83e-07	4.59906	FALSE	lightblue	NO	1.5	3
-1.93004	10.4602	187.199	1.86e-07	4.59328	FALSE	lightblue	NO	1.5	3
-1.85265	10.0566	186.073	1.91e-07	4.58745	FALSE	lightblue	NO	1.5	3
-1.17518	13.2309	184.353	1.99e-07	4.57427	FALSE	lightblue	NO	1.5	3
0.966318	15.5286	184.254	2e-07	4.57427	FALSE	lightblue	NO	1.5	3
-1.22221	11.857	183.722	2.03e-07	4.57153	FALSE	lightblue	NO	1.5	3
-0.9496	13.8347	182.548	2.08e-07	4.56201	FALSE	lightblue	NO	1.5	3
1.58617	14.9675	180.351	2.2e-07	4.54152	FALSE	lightblue	NO	1.5	3
1.52963	14.8489	179.209	2.26e-07	4.53669	FALSE	lightblue	NO	1.5	3
-1.00627	11.1458	178.977	2.27e-07	4.53669	FALSE	lightblue	NO	1.5	3
1.1048	12.6116	178.775	2.29e-07	4.53669	FALSE	lightblue	NO	1.5	3
1.15467	14.0813	178.483	2.3e-07	4.53669	FALSE	lightblue	NO	1.5	3
-1.16964	11.6688	178.371	2.31e-07	4.53669	FALSE	lightblue	NO	1.5	3
-1.12153	10.5087	177.928	2.33e-07	4.53459	FALSE	lightblue	NO	1.5	3
-1.36937	13.2914	177.059	2.38e-07	4.52784	FALSE	lightblue	NO	1.5	3
-1.36281	12.9876	176.409	2.42e-07	4.52342	FALSE	lightblue	NO	1.5	3
-1.30177	13.3354	175.088	2.51e-07	4.5135	FALSE	lightblue	NO	1.5	3
-1.31426	10.1011	174.911	2.52e-07	4.5135	FALSE	lightblue	NO	1.5	3
-1.13561	11.0006	174.784	2.53e-07	4.5135	FALSE	lightblue	NO	1.5	3
-1.20804	11.4607	174.551	2.54e-07	4.5135	FALSE	lightblue	NO	1.5	3
-1.22549	14.4547	174.048	2.57e-07	4.51051	FALSE	lightblue	NO	1.5	3
-1.07167	12.7599	173.355	2.62e-07	4.50541	FALSE	lightblue	NO	1.5	3
-1.48147	12.802	172.633	2.67e-07	4.50244	FALSE	lightblue	NO	1.5	3
-0.95202	13.3556	172.405	2.68e-07	4.50241	FALSE	lightblue	NO	1.5	3
-1.13806	11.7637	171.761	2.73e-07	4.50006	FALSE	lightblue	NO	1.5	3
-1.56889	10.4586	170.119	2.85e-07	4.48637	FALSE	lightblue	NO	1.5	3
1.50375	13.4314	170.091	2.85e-07	4.48637	FALSE	lightblue	NO	1.5	3
-1.00955	12.9633	168.745	2.95e-07	4.47721	FALSE	lightblue	NO	1.5	3
-0.882861	11.836	168.491	2.97e-07	4.47721	FALSE	lightblue	NO	1.5	3
-1.27098	14.3842	168.351	2.98e-07	4.47721	FALSE	lightblue	NO	1.5	3
1.48414	12.8884	168.221	2.99e-07	4.47721	FALSE	lightblue	NO	1.5	3
-1.01898	15.3069	167.333	3.06e-07	4.4718	FALSE	lightblue	NO	1.5	3
-1.50574	15.1783	166.698	3.11e-07	4.46918	FALSE	lightblue	NO	1.5	3
1.19976	12.6008	166.188	3.16e-07	4.46563	FALSE	lightblue	NO	1.5	3
-0.97685	11.7428	164.782	3.28e-07	4.45415	FALSE	lightblue	NO	1.5	3
-1.16739	13.5329	164.594	3.29e-07	4.45415	FALSE	lightblue	NO	1.5	3
-1.64118	12.726	164.243	3.32e-07	4.45415	FALSE	lightblue	NO	1.5	3
-1.05527	11.0403	164.02	3.34e-07	4.45415	FALSE	lightblue	NO	1.5	3
1.02803	12.7276	164	3.34e-07	4.45415	FALSE	lightblue	NO	1.5	3
-0.94135	12.3594	163.868	3.36e-07	4.45415	FALSE	lightblue	NO	1.5	3
-1.386	13.1306	163.83	3.36e-07	4.45415	FALSE	lightblue	NO	1.5	3
-0.943443	12.7831	162.599	3.47e-07	4.4443	FALSE	lightblue	NO	1.5	3
1.18385	11.3798	162.426	3.49e-07	4.4443	FALSE	lightblue	NO	1.5	3
-1.421	12.5036	161.973	3.53e-07	4.44395	FALSE	lightblue	NO	1.5	3
-1.63333	13.5177	161.845	3.55e-07	4.44395	FALSE	lightblue	NO	1.5	3
-1.47872	15.0663	161.812	3.55e-07	4.44395	FALSE	lightblue	NO	1.5	3
-1.28716	12.7335	161.41	3.59e-07	4.44395	FALSE	lightblue	NO	1.5	3
1.17281	15.009	161.388	3.59e-07	4.44395	FALSE	lightblue	NO	1.5	3
-2.07248	11.607	161.299	3.6e-07	4.44395	FALSE	lightblue	NO	1.5	3
1.24721	12.1513	160.646	3.66e-07	4.44246	FALSE	lightblue	NO	1.5	3
1.38135	11.5713	160.592	3.67e-07	4.44246	FALSE	lightblue	NO	1.5	3
-1.52576	10.6709	160.374	3.69e-07	4.44246	FALSE	lightblue	NO	1.5	3
1.46193	13.1111	160.304	3.7e-07	4.44246	FALSE	lightblue	NO	1.5	3
0.921125	12.0578	160.289	3.7e-07	4.44246	FALSE	lightblue	NO	1.5	3
-1.14066	13.437	158.578	3.88e-07	4.42403	FALSE	lightblue	NO	1.5	3
-1.08918	12.0304	158.164	3.92e-07	4.42109	FALSE	lightblue	NO	1.5	3
-1.30033	14.2544	157.38	4.01e-07	4.41366	FALSE	lightblue	NO	1.5	3
0.933687	13.5061	156.774	4.08e-07	4.40832	FALSE	lightblue	NO	1.5	3
1.12861	12.8691	156.212	4.14e-07	4.40351	FALSE	lightblue	NO	1.5	3
-0.942451	12.8269	155.921	4.18e-07	4.40338	FALSE	lightblue	NO	1.5	3
-1.02499	13.918	155.872	4.18e-07	4.40338	FALSE	lightblue	NO	1.5	3
-0.856574	13.7577	155.555	4.22e-07	4.40276	FALSE	lightblue	NO	1.5	3
-1.37964	10.736	155.112	4.27e-07	4.40276	FALSE	lightblue	NO	1.5	3
-1.25056	13.4306	155.095	4.28e-07	4.40276	FALSE	lightblue	NO	1.5	3
-1.13132	12.5214	155.037	4.28e-07	4.40276	FALSE	lightblue	NO	1.5	3
-1.00964	10.8451	155.012	4.29e-07	4.40276	FALSE	lightblue	NO	1.5	3
-0.904728	11.7419	153.86	4.43e-07	4.39111	FALSE	lightblue	NO	1.5	3
1.55926	12.5455	153.753	4.44e-07	4.39111	FALSE	lightblue	NO	1.5	3
-1.21763	16.3776	153.583	4.46e-07	4.39094	FALSE	lightblue	NO	1.5	3
-1.45815	10.0196	152.701	4.58e-07	4.3819	FALSE	lightblue	NO	1.5	3
-0.790939	12.648	152.386	4.62e-07	4.38128	FALSE	lightblue	NO	1.5	3
1.07279	14.7307	152.344	4.63e-07	4.38128	FALSE	lightblue	NO	1.5	3
0.8369	14.3337	151.031	4.81e-07	4.36859	FALSE	lightblue	NO	1.5	3
-0.997049	12.865	150.244	4.92e-07	4.36052	FALSE	lightblue	NO	1.5	3
-1.8086	13.1872	149.742	4.99e-07	4.35661	FALSE	lightblue	NO	1.5	3
0.907634	11.9498	149.64	5e-07	4.35661	FALSE	lightblue	NO	1.5	3
0.997818	13.0001	148.788	5.13e-07	4.35448	FALSE	lightblue	NO	1.5	3
0.894556	12.6993	148.735	5.14e-07	4.35448	FALSE	lightblue	NO	1.5	3
-2.49796	13.8393	148.515	5.17e-07	4.35448	FALSE	lightblue	NO	1.5	3
-2.15149	12.7668	148.47	5.18e-07	4.35448	FALSE	lightblue	NO	1.5	3
0.834848	12.1596	148.322	5.2e-07	4.35448	FALSE	lightblue	NO	1.5	3
1.1734	12.4872	148.218	5.22e-07	4.35448	FALSE	lightblue	NO	1.5	3
-2.22385	11.1633	148.123	5.23e-07	4.35448	FALSE	lightblue	NO	1.5	3
-1.05084	11.7342	148.117	5.23e-07	4.35448	FALSE	lightblue	NO	1.5	3
-2.29277	10.6061	147.865	5.27e-07	4.35435	FALSE	lightblue	NO	1.5	3
-1.2934	13.1189	147.4	5.35e-07	4.35156	FALSE	lightblue	NO	1.5	3
-1.06019	13.8117	146.678	5.46e-07	4.34399	FALSE	lightblue	NO	1.5	3
-1.93268	11.8287	146.492	5.49e-07	4.34334	FALSE	lightblue	NO	1.5	3
1.19946	13.3785	146.196	5.54e-07	4.34271	FALSE	lightblue	NO	1.5	3
-0.991931	12.4612	146.175	5.55e-07	4.34271	FALSE	lightblue	NO	1.5	3
-1.54206	11.7772	145.819	5.61e-07	4.33982	FALSE	lightblue	NO	1.5	3
-1.08523	11.7071	145.523	5.66e-07	4.33768	FALSE	lightblue	NO	1.5	3
-1.09499	14.0583	145.302	5.69e-07	4.33651	FALSE	lightblue	NO	1.5	3
-1.94048	11.2113	144.787	5.78e-07	4.33149	FALSE	lightblue	NO	1.5	3
-0.933799	12.8378	144.509	5.83e-07	4.33047	FALSE	lightblue	NO	1.5	3
-1.09718	13.1108	144.45	5.84e-07	4.33047	FALSE	lightblue	NO	1.5	3
-1.16357	13.8949	144.045	5.91e-07	4.32856	FALSE	lightblue	NO	1.5	3
-1.22311	15.4362	143.977	5.93e-07	4.32856	FALSE	lightblue	NO	1.5	3
0.759888	13.936	143.872	5.95e-07	4.32856	FALSE	lightblue	NO	1.5	3
-1.14608	13.1344	143.674	5.98e-07	4.32856	FALSE	lightblue	NO	1.5	3
-0.939448	13.0997	143.613	5.99e-07	4.32856	FALSE	lightblue	NO	1.5	3
1.38502	13.1476	143.422	6.03e-07	4.32856	FALSE	lightblue	NO	1.5	3
1.75597	12.4742	143.129	6.08e-07	4.32642	FALSE	lightblue	NO	1.5	3
-1.06665	11.2811	142.615	6.18e-07	4.32124	FALSE	lightblue	NO	1.5	3
1.41002	13.0959	142.171	6.26e-07	4.31696	FALSE	lightblue	NO	1.5	3
1.37707	13.5908	141.89	6.32e-07	4.31484	FALSE	lightblue	NO	1.5	3
-0.971009	13.278	141.462	6.4e-07	4.31367	FALSE	lightblue	NO	1.5	3
1.65272	11.5036	141.443	6.4e-07	4.31367	FALSE	lightblue	NO	1.5	3
0.954461	12.6861	141.44	6.41e-07	4.31367	FALSE	lightblue	NO	1.5	3
-1.02291	13.407	141.151	6.46e-07	4.3127	FALSE	lightblue	NO	1.5	3
-0.976748	14.0795	141.129	6.47e-07	4.3127	FALSE	lightblue	NO	1.5	3
0.910927	12.5378	140.52	6.59e-07	4.30633	FALSE	lightblue	NO	1.5	3
1.16237	14.2727	140.396	6.62e-07	4.30633	FALSE	lightblue	NO	1.5	3
-1.0323	13.0772	139.719	6.76e-07	4.30148	FALSE	lightblue	NO	1.5	3
1.14082	14.2735	139.498	6.8e-07	4.30122	FALSE	lightblue	NO	1.5	3
-0.980475	11.9928	139.456	6.81e-07	4.30122	FALSE	lightblue	NO	1.5	3
1.22704	11.9054	139.319	6.84e-07	4.30122	FALSE	lightblue	NO	1.5	3
-0.857531	12.7672	139.233	6.86e-07	4.30122	FALSE	lightblue	NO	1.5	3
-1.28168	11.8788	138.963	6.92e-07	4.29909	FALSE	lightblue	NO	1.5	3
-0.796511	10.9579	138.739	6.97e-07	4.29756	FALSE	lightblue	NO	1.5	3
1.02564	13.0261	138.499	7.02e-07	4.29605	FALSE	lightblue	NO	1.5	3
1.11447	11.5081	138.337	7.06e-07	4.29605	FALSE	lightblue	NO	1.5	3
0.933811	14.0975	138.293	7.07e-07	4.29605	FALSE	lightblue	NO	1.5	3
-0.877675	12.4219	137.219	7.31e-07	4.28431	FALSE	lightblue	NO	1.5	3
-1.39265	9.67729	136.925	7.38e-07	4.28325	FALSE	lightblue	NO	1.5	3
-1.21299	11.416	136.846	7.4e-07	4.28325	FALSE	lightblue	NO	1.5	3
-1.17368	11.3035	136.816	7.41e-07	4.28325	FALSE	lightblue	NO	1.5	3
-1.05883	12.2199	136.465	7.49e-07	4.27988	FALSE	lightblue	NO	1.5	3
-1.72734	10.7058	136.225	7.55e-07	4.27802	FALSE	lightblue	NO	1.5	3
0.93109	15.0475	135.85	7.64e-07	4.27494	FALSE	lightblue	NO	1.5	3
0.911169	14.4951	135.786	7.66e-07	4.27494	FALSE	lightblue	NO	1.5	3
-1.10689	11.7184	135.685	7.68e-07	4.27494	FALSE	lightblue	NO	1.5	3
-0.882683	14.3148	135.351	7.76e-07	4.27174	FALSE	lightblue	NO	1.5	3
-1.8981	14.8882	135.075	7.83e-07	4.27023	FALSE	lightblue	NO	1.5	3
-0.775222	13.0227	135.034	7.84e-07	4.27023	FALSE	lightblue	NO	1.5	3
-0.891813	13.158	134.622	7.95e-07	4.2659	FALSE	lightblue	NO	1.5	3
1.21097	12.4228	134.034	8.1e-07	4.25921	FALSE	lightblue	NO	1.5	3
1.14636	13.0387	133.943	8.13e-07	4.25921	FALSE	lightblue	NO	1.5	3
-0.919759	12.0967	133.809	8.16e-07	4.25876	FALSE	lightblue	NO	1.5	3
0.84856	12.5956	133.46	8.25e-07	4.25526	FALSE	lightblue	NO	1.5	3
-0.790288	13.2427	133.079	8.36e-07	4.25384	FALSE	lightblue	NO	1.5	3
-1.67844	13.5496	133.052	8.36e-07	4.25384	FALSE	lightblue	NO	1.5	3
0.786585	13.3131	133.002	8.38e-07	4.25384	FALSE	lightblue	NO	1.5	3
-0.880675	13.025	132.86	8.42e-07	4.25384	FALSE	lightblue	NO	1.5	3
-1.08171	14.729	132.595	8.49e-07	4.25145	FALSE	lightblue	NO	1.5	3
-1.03659	13.2314	132.244	8.59e-07	4.24784	FALSE	lightblue	NO	1.5	3
-0.85991	13.4338	132.143	8.62e-07	4.24781	FALSE	lightblue	NO	1.5	3
-1.13301	12.6402	132.011	8.66e-07	4.24731	FALSE	lightblue	NO	1.5	3
-1.17087	12.0733	131.738	8.73e-07	4.24478	FALSE	lightblue	NO	1.5	3
1.0548	13.9647	131.279	8.87e-07	4.24014	FALSE	lightblue	NO	1.5	3
1.05575	13.2722	131.223	8.88e-07	4.24014	FALSE	lightblue	NO	1.5	3
1.52333	10.4127	130.923	8.97e-07	4.23719	FALSE	lightblue	NO	1.5	3
-0.810699	11.6978	130.797	9.01e-07	4.23674	FALSE	lightblue	NO	1.5	3
-0.797122	14.0014	130.438	9.12e-07	4.23291	FALSE	lightblue	NO	1.5	3
-0.917841	12.4163	130.195	9.19e-07	4.23074	FALSE	lightblue	NO	1.5	3
-0.766179	12.7877	130.097	9.22e-07	4.23068	FALSE	lightblue	NO	1.5	3
1.04691	12.4709	129.114	9.53e-07	4.21824	FALSE	lightblue	NO	1.5	3
1.66415	14.4628	129.058	9.55e-07	4.21824	FALSE	lightblue	NO	1.5	3
-1.92012	11.678	128.182	9.84e-07	4.20672	FALSE	lightblue	NO	1.5	3
1.18861	9.92791	127.965	9.91e-07	4.20487	FALSE	lightblue	NO	1.5	3
-0.817793	14.1708	127.728	9.99e-07	4.20271	FALSE	lightblue	NO	1.5	3
1.31852	12.3123	127.638	1e-06	4.2027	FALSE	lightblue	NO	1.5	3
1.08048	11.7802	127.408	1.01e-06	4.20063	FALSE	lightblue	NO	1.5	3
-1.0477	15.1289	127.204	1.02e-06	4.19893	FALSE	lightblue	NO	1.5	3
0.979722	12.0381	126.661	1.04e-06	4.19323	FALSE	lightblue	NO	1.5	3
-0.929416	14.6358	126.642	1.04e-06	4.19323	FALSE	lightblue	NO	1.5	3
-1.0646	12.744	126.249	1.05e-06	4.18867	FALSE	lightblue	NO	1.5	3
-0.837515	13.6282	125.758	1.07e-06	4.18263	FALSE	lightblue	NO	1.5	3
-1.4074	14.1746	125.533	1.08e-06	4.18055	FALSE	lightblue	NO	1.5	3
-1.07787	10.3296	125.332	1.08e-06	4.17883	FALSE	lightblue	NO	1.5	3
-1.0676	12.2336	124.908	1.1e-06	4.17683	FALSE	lightblue	NO	1.5	3
-1.07456	13.0849	124.883	1.1e-06	4.17683	FALSE	lightblue	NO	1.5	3
1.60806	11.2595	124.856	1.1e-06	4.17683	FALSE	lightblue	NO	1.5	3
-0.840071	12.4092	124.727	1.11e-06	4.17617	FALSE	lightblue	NO	1.5	3
1.19014	13.7497	124.48	1.12e-06	4.17451	FALSE	lightblue	NO	1.5	3
1.1617	11.9696	124.448	1.12e-06	4.17451	FALSE	lightblue	NO	1.5	3
-0.872518	12.3188	124.179	1.13e-06	4.1717	FALSE	lightblue	NO	1.5	3
-1.1266	9.69602	123.865	1.14e-06	4.16819	FALSE	lightblue	NO	1.5	3
-1.27006	14.5261	123.674	1.15e-06	4.16654	FALSE	lightblue	NO	1.5	3
-1.35246	12.8464	123.577	1.15e-06	4.16632	FALSE	lightblue	NO	1.5	3
-0.735245	13.8828	122.899	1.18e-06	4.16075	FALSE	lightblue	NO	1.5	3
0.962861	12.2977	122.879	1.18e-06	4.16075	FALSE	lightblue	NO	1.5	3
-1.06921	11.5596	122.861	1.18e-06	4.16075	FALSE	lightblue	NO	1.5	3
-1.63413	12.1972	122.52	1.2e-06	4.15848	FALSE	lightblue	NO	1.5	3
-0.957832	12.2535	122.494	1.2e-06	4.15848	FALSE	lightblue	NO	1.5	3
1.26593	13.7699	122.304	1.21e-06	4.15678	FALSE	lightblue	NO	1.5	3
-0.876936	13.5183	122.196	1.21e-06	4.15636	FALSE	lightblue	NO	1.5	3
-1.18925	12.385	122.014	1.22e-06	4.15477	FALSE	lightblue	NO	1.5	3
-1.13013	12.2844	121.775	1.23e-06	4.15271	FALSE	lightblue	NO	1.5	3
1.20208	13.6555	121.723	1.23e-06	4.15271	FALSE	lightblue	NO	1.5	3
0.773604	13.0437	121.61	1.24e-06	4.15218	FALSE	lightblue	NO	1.5	3
0.828028	13.3906	121.4	1.25e-06	4.15134	FALSE	lightblue	NO	1.5	3
-0.907529	12.4367	120.836	1.27e-06	4.14378	FALSE	lightblue	NO	1.5	3
1.94178	12.4992	120.565	1.28e-06	4.14077	FALSE	lightblue	NO	1.5	3
1.21815	11.4452	120.276	1.3e-06	4.13788	FALSE	lightblue	NO	1.5	3
0.869913	11.2333	120.227	1.3e-06	4.13788	FALSE	lightblue	NO	1.5	3
-1.56068	9.54905	119.957	1.31e-06	4.13484	FALSE	lightblue	NO	1.5	3
1.29486	14.2109	119.875	1.32e-06	4.13475	FALSE	lightblue	NO	1.5	3
1.0186	14.3621	119.684	1.32e-06	4.13334	FALSE	lightblue	NO	1.5	3
-0.844558	12.6505	119.582	1.33e-06	4.13334	FALSE	lightblue	NO	1.5	3
-0.861049	14.0142	119.545	1.33e-06	4.13334	FALSE	lightblue	NO	1.5	3
1.16301	11.7651	119.485	1.33e-06	4.13334	FALSE	lightblue	NO	1.5	3
1.04526	13.0348	118.831	1.37e-06	4.1242	FALSE	lightblue	NO	1.5	3
1.03605	12.7868	118.719	1.37e-06	4.1236	FALSE	lightblue	NO	1.5	3
-1.25169	12.6672	118.601	1.38e-06	4.12299	FALSE	lightblue	NO	1.5	3
1.29354	12.6612	118.441	1.39e-06	4.12267	FALSE	lightblue	NO	1.5	3
0.858877	13.033	118.255	1.4e-06	4.12234	FALSE	lightblue	NO	1.5	3
-0.850421	12.7468	118.18	1.4e-06	4.12234	FALSE	lightblue	NO	1.5	3
-0.76226	12.7209	118.165	1.4e-06	4.12234	FALSE	lightblue	NO	1.5	3
-1.10385	12.3394	118.079	1.4e-06	4.12234	FALSE	lightblue	NO	1.5	3
1.08384	12.6515	118.058	1.41e-06	4.12234	FALSE	lightblue	NO	1.5	3
-1.40174	11.6658	117.846	1.42e-06	4.12084	FALSE	lightblue	NO	1.5	3
-1.45318	14.0347	117.82	1.42e-06	4.12084	FALSE	lightblue	NO	1.5	3
1.41077	12.2983	117.363	1.44e-06	4.11527	FALSE	lightblue	NO	1.5	3
-1.28748	11.829	117.318	1.44e-06	4.11527	FALSE	lightblue	NO	1.5	3
-1.02018	12.168	116.665	1.48e-06	4.10687	FALSE	lightblue	NO	1.5	3
-0.939838	12.4237	116.324	1.5e-06	4.10622	FALSE	lightblue	NO	1.5	3
0.796501	14.1642	116.275	1.5e-06	4.10622	FALSE	lightblue	NO	1.5	3
-1.16183	12.2805	116.114	1.51e-06	4.10622	FALSE	lightblue	NO	1.5	3
-0.983584	11.7645	115.634	1.54e-06	4.10021	FALSE	lightblue	NO	1.5	3
-1.00205	14.5159	115.531	1.54e-06	4.09965	FALSE	lightblue	NO	1.5	3
0.937562	12.1102	115.41	1.55e-06	4.09936	FALSE	lightblue	NO	1.5	3
1.52924	13.2549	115.379	1.55e-06	4.09936	FALSE	lightblue	NO	1.5	3
-0.972846	11.7604	115.118	1.57e-06	4.09728	FALSE	lightblue	NO	1.5	3
-0.880518	12.2622	114.861	1.58e-06	4.09418	FALSE	lightblue	NO	1.5	3
-1.16813	12.0789	114.164	1.63e-06	4.08662	FALSE	lightblue	NO	1.5	3
-0.792693	12.3733	114.136	1.63e-06	4.08662	FALSE	lightblue	NO	1.5	3
-0.873214	12.9993	113.99	1.64e-06	4.08565	FALSE	lightblue	NO	1.5	3
-1.13196	13.1458	113.908	1.64e-06	4.08565	FALSE	lightblue	NO	1.5	3
-0.892868	13.4284	113.882	1.64e-06	4.08565	FALSE	lightblue	NO	1.5	3
1.78034	12.529	113.585	1.66e-06	4.08183	FALSE	lightblue	NO	1.5	3
0.949341	13.6057	113.334	1.68e-06	4.07873	FALSE	lightblue	NO	1.5	3
-0.85976	13.9214	113.003	1.7e-06	4.07431	FALSE	lightblue	NO	1.5	3
0.899584	14.3215	112.759	1.71e-06	4.07237	FALSE	lightblue	NO	1.5	3
-0.776908	12.9569	112.384	1.74e-06	4.06788	FALSE	lightblue	NO	1.5	3
-0.807364	14.3291	112.363	1.74e-06	4.06788	FALSE	lightblue	NO	1.5	3
-0.814726	11.5559	112.215	1.75e-06	4.06703	FALSE	lightblue	NO	1.5	3
-2.72705	9.37785	112.186	1.75e-06	4.06703	FALSE	lightblue	NO	1.5	3
0.864551	13.5746	112.104	1.76e-06	4.06671	FALSE	lightblue	NO	1.5	3
-1.5667	13.5944	111.484	1.8e-06	4.05907	FALSE	lightblue	NO	1.5	3
0.737748	11.7687	111.483	1.8e-06	4.05907	FALSE	lightblue	NO	1.5	3
-0.98372	9.79655	111.338	1.81e-06	4.05799	FALSE	lightblue	NO	1.5	3
1.14898	13.4267	111.272	1.82e-06	4.05793	FALSE	lightblue	NO	1.5	3
-0.788449	11.9796	110.773	1.85e-06	4.05054	FALSE	lightblue	NO	1.5	3
1.59763	11.4416	110.406	1.88e-06	4.04536	FALSE	lightblue	NO	1.5	3
-1.00708	14.7375	110.27	1.89e-06	4.04408	FALSE	lightblue	NO	1.5	3
-1.1237	11.8134	109.372	1.95e-06	4.03145	FALSE	lightblue	NO	1.5	3
0.938558	11.3288	109.35	1.96e-06	4.03145	FALSE	lightblue	NO	1.5	3
1.22872	13.503	109.135	1.97e-06	4.02879	FALSE	lightblue	NO	1.5	3
0.933195	13.0113	108.8	2e-06	4.02405	FALSE	lightblue	NO	1.5	3
-1.09892	13.8964	108.621	2.01e-06	4.02199	FALSE	lightblue	NO	1.5	3
-1.4409	11.8685	108.386	2.03e-06	4.01996	FALSE	lightblue	NO	1.5	3
-0.996482	12.2505	108.162	2.05e-06	4.01708	FALSE	lightblue	NO	1.5	3
-1.21414	12.2846	108.05	2.06e-06	4.01615	FALSE	lightblue	NO	1.5	3
-0.767391	13.6699	107.864	2.08e-06	4.0144	FALSE	lightblue	NO	1.5	3
-0.84894	11.713	107.834	2.08e-06	4.0144	FALSE	lightblue	NO	1.5	3
1.01315	13.9462	107.701	2.09e-06	4.01309	FALSE	lightblue	NO	1.5	3
-1.24667	12.9244	107.408	2.11e-06	4.00953	FALSE	lightblue	NO	1.5	3
0.744096	12.7694	107.382	2.12e-06	4.00953	FALSE	lightblue	NO	1.5	3
-0.82439	12.9118	107.144	2.14e-06	4.00636	FALSE	lightblue	NO	1.5	3
-1.08096	14.3023	107.019	2.15e-06	4.00594	FALSE	lightblue	NO	1.5	3
0.706496	12.7814	107.007	2.15e-06	4.00594	FALSE	lightblue	NO	1.5	3
1.03661	11.6526	106.392	2.2e-06	3.99616	FALSE	lightblue	NO	1.5	3
-0.729715	14.8811	106.074	2.23e-06	3.99156	FALSE	lightblue	NO	1.5	3
-0.940814	15.0132	106.008	2.24e-06	3.99137	FALSE	lightblue	NO	1.5	3
-1.30491	13.6662	105.561	2.28e-06	3.98543	FALSE	lightblue	NO	1.5	3
-0.818792	13.7698	105.432	2.29e-06	3.98413	FALSE	lightblue	NO	1.5	3
-1.11965	11.9915	105.142	2.32e-06	3.98194	FALSE	lightblue	NO	1.5	3
0.640091	13.0919	105.056	2.32e-06	3.98194	FALSE	lightblue	NO	1.5	3
1.1764	11.8419	105.048	2.32e-06	3.98194	FALSE	lightblue	NO	1.5	3
0.87101	13.1462	105.042	2.33e-06	3.98194	FALSE	lightblue	NO	1.5	3
-1.50115	15.4477	105.025	2.33e-06	3.98194	FALSE	lightblue	NO	1.5	3
-1.3279	13.4293	104.984	2.33e-06	3.98194	FALSE	lightblue	NO	1.5	3
-0.763405	14.0738	104.776	2.35e-06	3.9792	FALSE	lightblue	NO	1.5	3
-1.44424	10.1738	104.656	2.36e-06	3.97801	FALSE	lightblue	NO	1.5	3
-1.22796	12.4869	104.497	2.38e-06	3.97613	FALSE	lightblue	NO	1.5	3
0.769451	15.1984	104.201	2.41e-06	3.97261	FALSE	lightblue	NO	1.5	3
-0.88127	12.8476	104.194	2.41e-06	3.97261	FALSE	lightblue	NO	1.5	3
-0.910904	14.8771	104.14	2.41e-06	3.97258	FALSE	lightblue	NO	1.5	3
1.02305	14.2531	103.912	2.44e-06	3.96943	FALSE	lightblue	NO	1.5	3
-1.29475	13.2431	103.781	2.45e-06	3.96825	FALSE	lightblue	NO	1.5	3
-0.877026	11.5853	103.721	2.45e-06	3.96825	FALSE	lightblue	NO	1.5	3
-0.968772	12.2386	103.689	2.46e-06	3.96825	FALSE	lightblue	NO	1.5	3
-1.22436	11.0182	103.636	2.46e-06	3.96822	FALSE	lightblue	NO	1.5	3
-1.01629	12.8103	103.564	2.47e-06	3.96786	FALSE	lightblue	NO	1.5	3
-0.86886	12.0597	103.5	2.48e-06	3.96763	FALSE	lightblue	NO	1.5	3
-0.937611	15.0822	103.306	2.5e-06	3.96599	FALSE	lightblue	NO	1.5	3
-0.832184	14.7471	102.878	2.54e-06	3.95947	FALSE	lightblue	NO	1.5	3
1.13423	14.6331	102.842	2.55e-06	3.95947	FALSE	lightblue	NO	1.5	3
-0.873173	13.4515	102.706	2.56e-06	3.95864	FALSE	lightblue	NO	1.5	3
-2.06196	9.37465	102.696	2.56e-06	3.95864	FALSE	lightblue	NO	1.5	3
-1.76779	13.186	102.327	2.6e-06	3.95321	FALSE	lightblue	NO	1.5	3
1.41156	14.4596	102.296	2.6e-06	3.95321	FALSE	lightblue	NO	1.5	3
-1.65705	11.4423	102.189	2.62e-06	3.95218	FALSE	lightblue	NO	1.5	3
-1.06126	12.0409	101.614	2.68e-06	3.94311	FALSE	lightblue	NO	1.5	3
-1.15361	12.7629	101.581	2.68e-06	3.94311	FALSE	lightblue	NO	1.5	3
-1.01815	12.7508	101.543	2.69e-06	3.94311	FALSE	lightblue	NO	1.5	3
1.53995	14.436	101.469	2.7e-06	3.94265	FALSE	lightblue	NO	1.5	3
-0.691074	14.371	101.296	2.72e-06	3.94114	FALSE	lightblue	NO	1.5	3
-0.870107	12.1651	101.288	2.72e-06	3.94114	FALSE	lightblue	NO	1.5	3
-1.06174	12.6201	101.076	2.74e-06	3.93814	FALSE	lightblue	NO	1.5	3
-0.880873	13.1172	100.731	2.78e-06	3.9337	FALSE	lightblue	NO	1.5	3
-1.31489	10.3167	100.717	2.78e-06	3.9337	FALSE	lightblue	NO	1.5	3
-0.896505	15.2969	100.496	2.81e-06	3.93101	FALSE	lightblue	NO	1.5	3
-1.3746	11.9198	100.143	2.85e-06	3.92713	FALSE	lightblue	NO	1.5	3
-1.30139	14.4013	99.8028	2.89e-06	3.9217	FALSE	lightblue	NO	1.5	3
-0.884123	11.0341	99.1972	2.97e-06	3.91216	FALSE	lightblue	NO	1.5	3
-1.29515	12.6161	98.8207	3.02e-06	3.90651	FALSE	lightblue	NO	1.5	3
-0.906676	12.2014	98.802	3.02e-06	3.90651	FALSE	lightblue	NO	1.5	3
0.634685	13.7976	98.692	3.04e-06	3.90616	FALSE	lightblue	NO	1.5	3
-1.03092	11.844	98.6663	3.04e-06	3.90616	FALSE	lightblue	NO	1.5	3
-0.694944	13.5327	98.644	3.04e-06	3.90616	FALSE	lightblue	NO	1.5	3
0.894163	10.1492	98.0991	3.12e-06	3.89676	FALSE	lightblue	NO	1.5	3
-0.872678	11.2993	97.4704	3.2e-06	3.88693	FALSE	lightblue	NO	1.5	3
0.914734	13.1238	97.4439	3.21e-06	3.88693	FALSE	lightblue	NO	1.5	3
-0.770097	14.6851	97.0794	3.26e-06	3.88085	FALSE	lightblue	NO	1.5	3
-1.02817	11.7205	96.9161	3.28e-06	3.87904	FALSE	lightblue	NO	1.5	3
1.16761	13.9008	96.8626	3.29e-06	3.87904	FALSE	lightblue	NO	1.5	3
1.16875	11.8913	96.8501	3.29e-06	3.87904	FALSE	lightblue	NO	1.5	3
-1.70445	11.2711	96.6809	3.32e-06	3.87746	FALSE	lightblue	NO	1.5	3
0.748403	13.4425	96.6759	3.32e-06	3.87746	FALSE	lightblue	NO	1.5	3
-1.38261	11.4529	96.6336	3.32e-06	3.87746	FALSE	lightblue	NO	1.5	3
0.751519	13.6323	96.5832	3.33e-06	3.87734	FALSE	lightblue	NO	1.5	3
1.29019	13.8765	96.0477	3.41e-06	3.86789	FALSE	lightblue	NO	1.5	3
-1.96857	13.7962	95.973	3.42e-06	3.86763	FALSE	lightblue	NO	1.5	3
-0.969261	12.5573	95.9462	3.42e-06	3.86763	FALSE	lightblue	NO	1.5	3
1.06354	11.4179	95.6462	3.47e-06	3.86268	FALSE	lightblue	NO	1.5	3
-0.845412	12.4441	95.359	3.52e-06	3.85796	FALSE	lightblue	NO	1.5	3
-0.974951	12.1989	95.202	3.54e-06	3.85658	FALSE	lightblue	NO	1.5	3
1.10544	13.5092	95.1165	3.55e-06	3.85576	FALSE	lightblue	NO	1.5	3
-0.818173	12.7791	95.0148	3.57e-06	3.85461	FALSE	lightblue	NO	1.5	3
-1.24777	12.1116	94.7105	3.62e-06	3.8499	FALSE	lightblue	NO	1.5	3
-0.834401	12.7139	94.6876	3.62e-06	3.8499	FALSE	lightblue	NO	1.5	3
-1.61692	12.1096	94.0698	3.73e-06	3.83864	FALSE	lightblue	NO	1.5	3
1.55175	12.7182	93.9083	3.75e-06	3.83629	FALSE	lightblue	NO	1.5	3
-0.866681	14.1365	93.7519	3.78e-06	3.83486	FALSE	lightblue	NO	1.5	3
-0.753184	12.0499	93.6066	3.8e-06	3.83289	FALSE	lightblue	NO	1.5	3
1.15921	12.7088	93.5686	3.81e-06	3.83289	FALSE	lightblue	NO	1.5	3
1.35562	13.7119	93.3237	3.85e-06	3.82887	FALSE	lightblue	NO	1.5	3
-0.975819	12.8135	92.9287	3.92e-06	3.82186	FALSE	lightblue	NO	1.5	3
-1.25889	13.1136	92.7761	3.95e-06	3.81965	FALSE	lightblue	NO	1.5	3
1.30324	12.1671	92.6589	3.97e-06	3.81842	FALSE	lightblue	NO	1.5	3
1.33179	15.2347	92.6324	3.98e-06	3.81842	FALSE	lightblue	NO	1.5	3
0.608518	14.7433	92.5076	4e-06	3.81674	FALSE	lightblue	NO	1.5	3
-1.12605	11.7807	92.3641	4.03e-06	3.81469	FALSE	lightblue	NO	1.5	3
-0.621132	13.5776	92.3094	4.04e-06	3.81441	FALSE	lightblue	NO	1.5	3
-0.817862	14.6358	92.1951	4.06e-06	3.81293	FALSE	lightblue	NO	1.5	3
-0.871892	12.8769	92.0496	4.09e-06	3.81082	FALSE	lightblue	NO	1.5	3
0.690323	11.2995	91.9463	4.11e-06	3.80963	FALSE	lightblue	NO	1.5	3
0.812845	12.6759	91.9098	4.11e-06	3.80963	FALSE	lightblue	NO	1.5	3
0.748769	13.115	91.7044	4.15e-06	3.80631	FALSE	lightblue	NO	1.5	3
-1.24057	11.1975	91.4337	4.2e-06	3.80245	FALSE	lightblue	NO	1.5	3
-0.934077	13.1195	91.386	4.21e-06	3.80229	FALSE	lightblue	NO	1.5	3
0.740098	13.1169	91.2724	4.24e-06	3.80079	FALSE	lightblue	NO	1.5	3
1.20644	10.4939	91.195	4.25e-06	3.80024	FALSE	lightblue	NO	1.5	3
-0.686564	12.6533	91.1343	4.26e-06	3.80024	FALSE	lightblue	NO	1.5	3
-0.911875	14.4805	91.1273	4.26e-06	3.80024	FALSE	lightblue	NO	1.5	3
0.924624	13.2218	90.6546	4.36e-06	3.79145	FALSE	lightblue	NO	1.5	3
1.10887	11.5221	90.5269	4.39e-06	3.78965	FALSE	lightblue	NO	1.5	3
-0.781254	14.1469	90.2077	4.45e-06	3.78393	FALSE	lightblue	NO	1.5	3
0.980737	11.4463	89.9979	4.5e-06	3.78115	FALSE	lightblue	NO	1.5	3
1.20695	13.2554	89.9948	4.5e-06	3.78115	FALSE	lightblue	NO	1.5	3
-1.26742	10.9363	89.5283	4.6e-06	3.77316	FALSE	lightblue	NO	1.5	3
1.56395	12.4854	89.4907	4.6e-06	3.77316	FALSE	lightblue	NO	1.5	3
0.837223	11.863	89.4028	4.62e-06	3.77213	FALSE	lightblue	NO	1.5	3
0.751279	13.0091	89.3648	4.63e-06	3.77213	FALSE	lightblue	NO	1.5	3
-1.2749	12.4475	89.269	4.65e-06	3.77102	FALSE	lightblue	NO	1.5	3
0.810952	12.3447	89.2356	4.66e-06	3.77102	FALSE	lightblue	NO	1.5	3
1.13386	11.3715	89.1531	4.68e-06	3.77009	FALSE	lightblue	NO	1.5	3
1.98428	13.7355	88.6521	4.79e-06	3.76127	FALSE	lightblue	NO	1.5	3
-0.849845	11.7644	88.4527	4.84e-06	3.7579	FALSE	lightblue	NO	1.5	3
-0.987765	11.6754	88.323	4.87e-06	3.75597	FALSE	lightblue	NO	1.5	3
1.64501	12.467	88.1416	4.91e-06	3.75339	FALSE	lightblue	NO	1.5	3
-0.914411	9.85857	88.1255	4.91e-06	3.75339	FALSE	lightblue	NO	1.5	3
0.651814	11.7338	87.9243	4.96e-06	3.75055	FALSE	lightblue	NO	1.5	3
-1.26615	12.4729	87.8628	4.98e-06	3.75055	FALSE	lightblue	NO	1.5	3
1.12614	13.3243	87.8503	4.98e-06	3.75055	FALSE	lightblue	NO	1.5	3
-1.11939	12.9145	87.8374	4.98e-06	3.75055	FALSE	lightblue	NO	1.5	3
1.17285	13.0367	87.7831	5e-06	3.75055	FALSE	lightblue	NO	1.5	3
-1.5578	12.1396	87.771	5e-06	3.75055	FALSE	lightblue	NO	1.5	3
1.61467	10.8459	87.5847	5.04e-06	3.74774	FALSE	lightblue	NO	1.5	3
-0.946509	16.5945	87.5647	5.05e-06	3.74774	FALSE	lightblue	NO	1.5	3
0.705763	11.989	87.4535	5.08e-06	3.74616	FALSE	lightblue	NO	1.5	3
-0.7874	12.8852	87.3326	5.11e-06	3.74437	FALSE	lightblue	NO	1.5	3
-1.61243	11.849	87.1816	5.14e-06	3.74235	FALSE	lightblue	NO	1.5	3
1.19975	13.5715	87.1655	5.15e-06	3.74235	FALSE	lightblue	NO	1.5	3
0.930637	12.0124	87.1149	5.16e-06	3.74203	FALSE	lightblue	NO	1.5	3
1.5726	13.0898	87.0738	5.17e-06	3.74192	FALSE	lightblue	NO	1.5	3
-0.930331	13.9403	86.9598	5.2e-06	3.74026	FALSE	lightblue	NO	1.5	3
-0.60832	13.1815	86.9196	5.21e-06	3.74015	FALSE	lightblue	NO	1.5	3
-1.1371	13.0894	86.8736	5.22e-06	3.73992	FALSE	lightblue	NO	1.5	3
-0.829971	13.2399	86.806	5.24e-06	3.73924	FALSE	lightblue	NO	1.5	3
-1.2354	13.3718	86.643	5.28e-06	3.73653	FALSE	lightblue	NO	1.5	3
-1.483	10.637	86.5535	5.3e-06	3.73537	FALSE	lightblue	NO	1.5	3
-0.73764	12.0853	86.4448	5.33e-06	3.73442	FALSE	lightblue	NO	1.5	3
-1.26147	12.5306	86.439	5.33e-06	3.73442	FALSE	lightblue	NO	1.5	3
-0.663423	13.3404	86.3627	5.35e-06	3.73385	FALSE	lightblue	NO	1.5	3
-0.876893	11.7391	86.3428	5.36e-06	3.73385	FALSE	lightblue	NO	1.5	3
-0.608238	12.7527	86.248	5.38e-06	3.73256	FALSE	lightblue	NO	1.5	3
-0.836012	11.1307	86.1395	5.41e-06	3.7312	FALSE	lightblue	NO	1.5	3
-0.742957	12.7771	85.9725	5.46e-06	3.72954	FALSE	lightblue	NO	1.5	3
-0.714507	12.8068	85.9687	5.46e-06	3.72954	FALSE	lightblue	NO	1.5	3
0.721812	12.2305	85.7465	5.52e-06	3.72552	FALSE	lightblue	NO	1.5	3
-1.11605	13.0712	85.6439	5.54e-06	3.72405	FALSE	lightblue	NO	1.5	3
-0.79123	12.0993	85.598	5.56e-06	3.72379	FALSE	lightblue	NO	1.5	3
0.659836	10.5754	85.5473	5.57e-06	3.72343	FALSE	lightblue	NO	1.5	3
-0.895245	13.5395	85.4898	5.59e-06	3.72292	FALSE	lightblue	NO	1.5	3
1.36203	11.186	85.4214	5.61e-06	3.72217	FALSE	lightblue	NO	1.5	3
-1.00009	12.9076	85.0615	5.71e-06	3.71516	FALSE	lightblue	NO	1.5	3
0.984135	12.7996	84.8426	5.77e-06	3.71187	FALSE	lightblue	NO	1.5	3
0.765179	11.652	84.7063	5.81e-06	3.71105	FALSE	lightblue	NO	1.5	3
0.951838	12.9234	84.7051	5.81e-06	3.71105	FALSE	lightblue	NO	1.5	3
-0.884214	11.2457	84.5639	5.85e-06	3.70871	FALSE	lightblue	NO	1.5	3
-0.621369	14.309	84.4631	5.88e-06	3.70752	FALSE	lightblue	NO	1.5	3
0.836179	12.0374	84.4433	5.88e-06	3.70752	FALSE	lightblue	NO	1.5	3
-0.719919	13.547	84.234	5.95e-06	3.70417	FALSE	lightblue	NO	1.5	3
-0.863437	10.8007	84.1666	5.97e-06	3.70417	FALSE	lightblue	NO	1.5	3
-1.0186	11.7991	84.1645	5.97e-06	3.70417	FALSE	lightblue	NO	1.5	3
1.26839	13.6475	84.1264	5.98e-06	3.70417	FALSE	lightblue	NO	1.5	3
0.662265	13.7571	84.0644	6e-06	3.70374	FALSE	lightblue	NO	1.5	3
-0.921629	10.4646	84.0231	6.01e-06	3.70374	FALSE	lightblue	NO	1.5	3
1.07914	13.1226	83.9942	6.02e-06	3.70374	FALSE	lightblue	NO	1.5	3
0.92846	12.8901	83.9598	6.03e-06	3.70374	FALSE	lightblue	NO	1.5	3
0.84237	13.6489	83.9456	6.03e-06	3.70374	FALSE	lightblue	NO	1.5	3
0.747338	14.554	83.8709	6.06e-06	3.70281	FALSE	lightblue	NO	1.5	3
1.0442	11.792	83.7993	6.08e-06	3.70194	FALSE	lightblue	NO	1.5	3
-1.34785	13.1296	83.7162	6.1e-06	3.70162	FALSE	lightblue	NO	1.5	3
0.732547	13.298	83.7071	6.11e-06	3.70162	FALSE	lightblue	NO	1.5	3
-0.790697	11.2129	83.689	6.11e-06	3.70162	FALSE	lightblue	NO	1.5	3
0.684393	11.4005	83.3137	6.23e-06	3.69582	FALSE	lightblue	NO	1.5	3
-1.47888	9.6434	83.2984	6.23e-06	3.69582	FALSE	lightblue	NO	1.5	3
-1.53812	10.429	83.2019	6.26e-06	3.69439	FALSE	lightblue	NO	1.5	3
-0.733163	12.9987	83.1658	6.27e-06	3.69428	FALSE	lightblue	NO	1.5	3
-1.07486	12.052	83.0872	6.3e-06	3.69393	FALSE	lightblue	NO	1.5	3
-1.07264	12.2025	83.034	6.32e-06	3.69344	FALSE	lightblue	NO	1.5	3
-0.919857	12.2693	82.9582	6.34e-06	3.69245	FALSE	lightblue	NO	1.5	3
-1.92852	13.6013	82.8094	6.39e-06	3.68992	FALSE	lightblue	NO	1.5	3
-0.841016	12.3706	82.7815	6.4e-06	3.68992	FALSE	lightblue	NO	1.5	3
-0.792215	12.9605	82.7462	6.41e-06	3.68982	FALSE	lightblue	NO	1.5	3
0.77903	12.228	82.6884	6.43e-06	3.68922	FALSE	lightblue	NO	1.5	3
0.85569	13.9804	82.6345	6.45e-06	3.68872	FALSE	lightblue	NO	1.5	3
-1.05408	12.8532	82.5807	6.46e-06	3.68872	FALSE	lightblue	NO	1.5	3
-1.35393	13.8357	82.5741	6.47e-06	3.68872	FALSE	lightblue	NO	1.5	3
-0.766428	11.7312	82.5319	6.48e-06	3.68846	FALSE	lightblue	NO	1.5	3
-0.846374	13.6724	82.3337	6.55e-06	3.68474	FALSE	lightblue	NO	1.5	3
-1.21402	12.5428	82.2425	6.58e-06	3.68339	FALSE	lightblue	NO	1.5	3
1.06826	12.6943	82.1953	6.59e-06	3.68301	FALSE	lightblue	NO	1.5	3
-0.988884	11.2774	81.9618	6.67e-06	3.67862	FALSE	lightblue	NO	1.5	3
-0.771472	15.3607	81.8879	6.7e-06	3.67862	FALSE	lightblue	NO	1.5	3
0.753538	13.5698	81.8854	6.7e-06	3.67862	FALSE	lightblue	NO	1.5	3
-0.646273	12.4658	81.878	6.7e-06	3.67862	FALSE	lightblue	NO	1.5	3
1.01779	12.3125	81.763	6.74e-06	3.67697	FALSE	lightblue	NO	1.5	3
-1.11474	12.1112	81.7041	6.76e-06	3.67697	FALSE	lightblue	NO	1.5	3
1.24464	13.5625	81.6994	6.76e-06	3.67697	FALSE	lightblue	NO	1.5	3
-1.07579	12.4164	81.6852	6.77e-06	3.67697	FALSE	lightblue	NO	1.5	3
-0.668494	12.0395	81.4221	6.86e-06	3.67224	FALSE	lightblue	NO	1.5	3
-1.11307	11.1292	81.3698	6.88e-06	3.67224	FALSE	lightblue	NO	1.5	3
-0.975388	11.5885	81.3393	6.89e-06	3.67224	FALSE	lightblue	NO	1.5	3
0.71315	13.6909	81.3145	6.9e-06	3.67224	FALSE	lightblue	NO	1.5	3
0.672761	13.6668	81.3078	6.9e-06	3.67224	FALSE	lightblue	NO	1.5	3
-0.979721	13.1127	81.2971	6.9e-06	3.67224	FALSE	lightblue	NO	1.5	3
-0.602448	14.3173	81.1661	6.95e-06	3.67056	FALSE	lightblue	NO	1.5	3
-1.02814	12.8011	81.1555	6.95e-06	3.67056	FALSE	lightblue	NO	1.5	3
-1.06994	13.5718	80.9635	7.02e-06	3.66801	FALSE	lightblue	NO	1.5	3
0.817737	12.7567	80.9272	7.04e-06	3.66784	FALSE	lightblue	NO	1.5	3
-0.679401	11.4941	80.769	7.1e-06	3.66534	FALSE	lightblue	NO	1.5	3
1.10791	12.9659	80.7589	7.1e-06	3.66534	FALSE	lightblue	NO	1.5	3
-0.625662	12.8356	80.548	7.18e-06	3.66122	FALSE	lightblue	NO	1.5	3
-1.20568	13.1262	80.2798	7.28e-06	3.65587	FALSE	lightblue	NO	1.5	3
-1.35561	14.3881	80.2546	7.29e-06	3.65587	FALSE	lightblue	NO	1.5	3
0.70127	12.6359	80.1848	7.31e-06	3.65493	FALSE	lightblue	NO	1.5	3
-0.69764	12.2658	79.7815	7.47e-06	3.64703	FALSE	lightblue	NO	1.5	3
-1.22389	13.7859	79.7362	7.49e-06	3.64675	FALSE	lightblue	NO	1.5	3
1.18141	13.3818	79.6711	7.51e-06	3.64675	FALSE	lightblue	NO	1.5	3
-1.16608	12.4475	79.6686	7.52e-06	3.64675	FALSE	lightblue	NO	1.5	3
1.17736	8.77181	79.657	7.52e-06	3.64675	FALSE	lightblue	NO	1.5	3
-0.769253	12.6305	79.5165	7.58e-06	3.64417	FALSE	lightblue	NO	1.5	3
-0.615832	13.0793	79.4532	7.6e-06	3.64336	FALSE	lightblue	NO	1.5	3
-1.5126	12.7436	79.2762	7.67e-06	3.63994	FALSE	lightblue	NO	1.5	3
0.827614	13.6811	79.2392	7.69e-06	3.63972	FALSE	lightblue	NO	1.5	3
0.949588	13.9242	78.8666	7.84e-06	3.63257	FALSE	lightblue	NO	1.5	3
-0.713497	13.3618	78.8459	7.85e-06	3.63257	FALSE	lightblue	NO	1.5	3
-0.721382	13.9987	78.81	7.86e-06	3.63255	FALSE	lightblue	NO	1.5	3
-0.651729	12.2446	78.7904	7.87e-06	3.63255	FALSE	lightblue	NO	1.5	3
1.08023	13.9907	78.7378	7.9e-06	3.63197	FALSE	lightblue	NO	1.5	3
0.7013	12.9901	78.6385	7.94e-06	3.6303	FALSE	lightblue	NO	1.5	3
0.856832	12.6277	78.3592	8.06e-06	3.62476	FALSE	lightblue	NO	1.5	3
-1.07052	16.1418	78.3453	8.06e-06	3.62476	FALSE	lightblue	NO	1.5	3
-1.01784	11.3444	78.3085	8.08e-06	3.62454	FALSE	lightblue	NO	1.5	3
0.976803	13.0594	78.1974	8.13e-06	3.62258	FALSE	lightblue	NO	1.5	3
0.730305	12.3166	78.1096	8.16e-06	3.62117	FALSE	lightblue	NO	1.5	3
-0.659752	13.7157	77.8769	8.27e-06	3.61637	FALSE	lightblue	NO	1.5	3
0.92783	12.9815	77.8122	8.3e-06	3.61598	FALSE	lightblue	NO	1.5	3
0.708431	12.6246	77.8071	8.3e-06	3.61598	FALSE	lightblue	NO	1.5	3
0.67545	12.9693	77.7309	8.33e-06	3.61482	FALSE	lightblue	NO	1.5	3
-0.974749	16.7109	77.6374	8.37e-06	3.61326	FALSE	lightblue	NO	1.5	3
0.790696	13.4581	77.5685	8.41e-06	3.61227	FALSE	lightblue	NO	1.5	3
0.919657	12.8445	77.3542	8.5e-06	3.60786	FALSE	lightblue	NO	1.5	3
-0.701509	13.8217	77.2347	8.56e-06	3.60567	FALSE	lightblue	NO	1.5	3
-0.734145	13.6973	77.1403	8.6e-06	3.60468	FALSE	lightblue	NO	1.5	3
-1.27442	11.352	77.0103	8.66e-06	3.60223	FALSE	lightblue	NO	1.5	3
0.700446	12.1482	76.9838	8.68e-06	3.60222	FALSE	lightblue	NO	1.5	3
-1.167	11.7683	76.9065	8.71e-06	3.60101	FALSE	lightblue	NO	1.5	3
-0.919169	11.6765	76.6851	8.82e-06	3.59765	FALSE	lightblue	NO	1.5	3
-0.640761	13.8127	76.6741	8.82e-06	3.59765	FALSE	lightblue	NO	1.5	3
0.790282	13.3092	76.6605	8.83e-06	3.59765	FALSE	lightblue	NO	1.5	3
0.839071	12.8272	76.6331	8.84e-06	3.59761	FALSE	lightblue	NO	1.5	3
-1.09193	11.4797	76.3065	9e-06	3.5909	FALSE	lightblue	NO	1.5	3
0.676201	11.2074	76.2736	9.02e-06	3.5909	FALSE	lightblue	NO	1.5	3
-0.719605	11.9844	76.2216	9.04e-06	3.59029	FALSE	lightblue	NO	1.5	3
1.06108	10.5579	76.1973	9.06e-06	3.59029	FALSE	lightblue	NO	1.5	3
-0.587298	13.5981	76.1421	9.08e-06	3.58958	FALSE	lightblue	NO	1.5	3
0.821586	12.8377	76.0231	9.14e-06	3.58822	FALSE	lightblue	NO	1.5	3
-0.766095	13.8075	76.0207	9.14e-06	3.58822	FALSE	lightblue	NO	1.5	3
-0.613842	12.997	76.0092	9.15e-06	3.58822	FALSE	lightblue	NO	1.5	3
0.845719	11.3792	75.9179	9.2e-06	3.58704	FALSE	lightblue	NO	1.5	3
0.719465	13.249	75.9092	9.2e-06	3.58704	FALSE	lightblue	NO	1.5	3
1.01539	13.1513	75.8571	9.23e-06	3.58656	FALSE	lightblue	NO	1.5	3
1.21664	13.409	75.8393	9.24e-06	3.58656	FALSE	lightblue	NO	1.5	3
0.785331	14.6133	75.5201	9.4e-06	3.57952	FALSE	lightblue	NO	1.5	3
-0.584781	13.1912	75.4347	9.44e-06	3.57807	FALSE	lightblue	NO	1.5	3
0.590019	13.2869	75.3561	9.48e-06	3.57683	FALSE	lightblue	NO	1.5	3
0.761921	14.3952	75.3338	9.5e-06	3.57683	FALSE	lightblue	NO	1.5	3
-0.901629	12.3003	75.3092	9.51e-06	3.57683	FALSE	lightblue	NO	1.5	3
-0.941583	14.2903	75.2188	9.56e-06	3.57525	FALSE	lightblue	NO	1.5	3
0.813623	13.1761	75.1257	9.61e-06	3.5736	FALSE	lightblue	NO	1.5	3
-1.08154	12.6592	75.0652	9.64e-06	3.57317	FALSE	lightblue	NO	1.5	3
0.890302	11.8037	75.0477	9.65e-06	3.57317	FALSE	lightblue	NO	1.5	3
-1.09052	15.2743	75.0344	9.66e-06	3.57317	FALSE	lightblue	NO	1.5	3
0.692062	13.0865	74.9379	9.71e-06	3.57143	FALSE	lightblue	NO	1.5	3
-0.860431	12.367	74.8394	9.76e-06	3.56964	FALSE	lightblue	NO	1.5	3
0.802216	11.9434	74.5996	9.89e-06	3.565	FALSE	lightblue	NO	1.5	3
0.574723	14.6187	74.4072	1e-05	3.56092	FALSE	lightblue	NO	1.5	3
-0.966834	11.1887	74.383	1e-05	3.56092	FALSE	lightblue	NO	1.5	3
-0.681184	12.4618	74.3556	1e-05	3.56084	FALSE	lightblue	NO	1.5	3
-0.736983	14.288	74.3299	1e-05	3.56079	FALSE	lightblue	NO	1.5	3
1.30884	11.5466	74.2366	1.01e-05	3.5591	FALSE	lightblue	NO	1.5	3
1.01759	15.6244	74.1514	1.01e-05	3.55766	FALSE	lightblue	NO	1.5	3
-0.673217	12.5946	74.1298	1.02e-05	3.55766	FALSE	lightblue	NO	1.5	3
-0.64031	12.8003	74.0534	1.02e-05	3.55638	FALSE	lightblue	NO	1.5	3
-0.919392	11.0574	74.0016	1.02e-05	3.55569	FALSE	lightblue	NO	1.5	3
-1.1745	12.5135	73.9342	1.03e-05	3.55492	FALSE	lightblue	NO	1.5	3
-0.823568	12.343	73.9226	1.03e-05	3.55492	FALSE	lightblue	NO	1.5	3
1.29769	13.2278	73.8579	1.03e-05	3.55392	FALSE	lightblue	NO	1.5	3
1.20712	12.2994	73.8292	1.03e-05	3.55386	FALSE	lightblue	NO	1.5	3
0.679307	13.6073	73.8086	1.03e-05	3.55386	FALSE	lightblue	NO	1.5	3
-0.906767	13.3816	73.6523	1.04e-05	3.55118	FALSE	lightblue	NO	1.5	3
1.01656	13.6559	73.3087	1.06e-05	3.5433	FALSE	lightblue	NO	1.5	3
-0.758824	12.9938	73.0814	1.08e-05	3.53939	FALSE	lightblue	NO	1.5	3
0.584627	12.3319	73.0805	1.08e-05	3.53939	FALSE	lightblue	NO	1.5	3
-1.08331	14.3159	73.0347	1.08e-05	3.53883	FALSE	lightblue	NO	1.5	3
-0.776038	13.5675	72.989	1.08e-05	3.53844	FALSE	lightblue	NO	1.5	3
0.806445	12.8023	72.8021	1.09e-05	3.53478	FALSE	lightblue	NO	1.5	3
-0.999854	12.89	72.7651	1.1e-05	3.53443	FALSE	lightblue	NO	1.5	3
1.29389	13.3884	72.7166	1.1e-05	3.53379	FALSE	lightblue	NO	1.5	3
0.805898	11.6375	72.6486	1.1e-05	3.53277	FALSE	lightblue	NO	1.5	3
1.16595	12.7643	72.6298	1.11e-05	3.53277	FALSE	lightblue	NO	1.5	3
-0.765228	12.0194	72.5665	1.11e-05	3.53176	FALSE	lightblue	NO	1.5	3
1.26168	14.1364	72.4239	1.12e-05	3.52882	FALSE	lightblue	NO	1.5	3
-1.06706	13.9037	72.3804	1.12e-05	3.52882	FALSE	lightblue	NO	1.5	3
1.05133	11.944	72.1995	1.13e-05	3.52486	FALSE	lightblue	NO	1.5	3
0.610403	14.4229	72.1711	1.14e-05	3.52472	FALSE	lightblue	NO	1.5	3
-1.20427	8.63239	72.1022	1.14e-05	3.524	FALSE	lightblue	NO	1.5	3
-0.709178	10.5204	72.0973	1.14e-05	3.524	FALSE	lightblue	NO	1.5	3
1.11888	12.5062	72.0754	1.14e-05	3.524	FALSE	lightblue	NO	1.5	3
-0.674844	14.1459	71.9967	1.15e-05	3.52259	FALSE	lightblue	NO	1.5	3
-0.780105	11.8306	71.8585	1.16e-05	3.51968	FALSE	lightblue	NO	1.5	3
-0.828823	13.3715	71.7892	1.16e-05	3.51914	FALSE	lightblue	NO	1.5	3
1.45105	12.6446	71.7877	1.16e-05	3.51914	FALSE	lightblue	NO	1.5	3
0.76488	12.0767	71.7706	1.16e-05	3.51914	FALSE	lightblue	NO	1.5	3
-1.17852	10.4697	71.6556	1.17e-05	3.51681	FALSE	lightblue	NO	1.5	3
1.07	9.74032	71.5959	1.17e-05	3.51592	FALSE	lightblue	NO	1.5	3
-1.48428	12.3154	71.5761	1.17e-05	3.51592	FALSE	lightblue	NO	1.5	3
-0.890509	12.199	71.4734	1.18e-05	3.51388	FALSE	lightblue	NO	1.5	3
-0.906019	11.7331	71.3948	1.19e-05	3.51245	FALSE	lightblue	NO	1.5	3
-0.953353	11.9581	71.3634	1.19e-05	3.51221	FALSE	lightblue	NO	1.5	3
-0.691812	11.3098	71.327	1.19e-05	3.51184	FALSE	lightblue	NO	1.5	3
-0.914315	13.9175	71.2464	1.2e-05	3.51076	FALSE	lightblue	NO	1.5	3
-0.573182	12.4899	71.2409	1.2e-05	3.51076	FALSE	lightblue	NO	1.5	3
-1.15613	12.4564	71.1887	1.2e-05	3.50999	FALSE	lightblue	NO	1.5	3
-1.19034	12.4325	71.1539	1.2e-05	3.50966	FALSE	lightblue	NO	1.5	3
-0.660631	12.4168	71.0593	1.21e-05	3.50781	FALSE	lightblue	NO	1.5	3
-0.781923	12.8894	70.9962	1.22e-05	3.50676	FALSE	lightblue	NO	1.5	3
0.752769	13.0773	70.961	1.22e-05	3.50641	FALSE	lightblue	NO	1.5	3
-0.839248	13.0365	70.8284	1.23e-05	3.50359	FALSE	lightblue	NO	1.5	3
-0.865109	11.1992	70.8028	1.23e-05	3.50348	FALSE	lightblue	NO	1.5	3
-0.676103	12.9177	70.7587	1.23e-05	3.5029	FALSE	lightblue	NO	1.5	3
1.54293	14.7811	70.7302	1.23e-05	3.50272	FALSE	lightblue	NO	1.5	3
-0.841067	10.5349	70.7013	1.24e-05	3.50253	FALSE	lightblue	NO	1.5	3
0.949057	12.462	70.5904	1.24e-05	3.50024	FALSE	lightblue	NO	1.5	3
-0.659129	12.2541	70.4546	1.25e-05	3.49732	FALSE	lightblue	NO	1.5	3
0.9434	13.5076	70.4193	1.26e-05	3.49696	FALSE	lightblue	NO	1.5	3
-0.862213	13.1257	70.3726	1.26e-05	3.49643	FALSE	lightblue	NO	1.5	3
-0.870814	12.2321	70.3206	1.26e-05	3.49643	FALSE	lightblue	NO	1.5	3
-0.62449	13.888	70.3203	1.26e-05	3.49643	FALSE	lightblue	NO	1.5	3
-0.768246	13.5537	70.3144	1.26e-05	3.49643	FALSE	lightblue	NO	1.5	3
-0.624766	12.9505	70.2544	1.27e-05	3.49543	FALSE	lightblue	NO	1.5	3
-0.765899	12.8576	70.1598	1.28e-05	3.49355	FALSE	lightblue	NO	1.5	3
-0.639502	14.153	70.1209	1.28e-05	3.49326	FALSE	lightblue	NO	1.5	3
-0.804627	13.6811	70.1067	1.28e-05	3.49326	FALSE	lightblue	NO	1.5	3
-0.892019	12.5473	70.0237	1.29e-05	3.49166	FALSE	lightblue	NO	1.5	3
-0.60986	14.2187	69.9461	1.29e-05	3.49055	FALSE	lightblue	NO	1.5	3
-0.688855	12.9724	69.9391	1.29e-05	3.49055	FALSE	lightblue	NO	1.5	3
-0.766112	12.3944	69.7804	1.31e-05	3.487	FALSE	lightblue	NO	1.5	3
-0.822939	13.1328	69.7012	1.31e-05	3.4858	FALSE	lightblue	NO	1.5	3
0.843707	12.0467	69.5974	1.32e-05	3.48388	FALSE	lightblue	NO	1.5	3
1.21873	15.4182	69.5407	1.32e-05	3.48347	FALSE	lightblue	NO	1.5	3
-0.575989	13.4058	69.4073	1.33e-05	3.48055	FALSE	lightblue	NO	1.5	3
-0.712825	12.802	69.2265	1.35e-05	3.47639	FALSE	lightblue	NO	1.5	3
-0.827031	12.4887	68.9907	1.37e-05	3.4708	FALSE	lightblue	NO	1.5	3
-0.553262	13.5149	68.9248	1.37e-05	3.47005	FALSE	lightblue	NO	1.5	3
-1.31735	14.8209	68.9214	1.37e-05	3.47005	FALSE	lightblue	NO	1.5	3
-0.712014	12.6854	68.8196	1.38e-05	3.46884	FALSE	lightblue	NO	1.5	3
-0.986266	10.8554	68.8148	1.38e-05	3.46884	FALSE	lightblue	NO	1.5	3
-0.706221	12.6703	68.6365	1.4e-05	3.46471	FALSE	lightblue	NO	1.5	3
-0.818902	12.8205	68.6067	1.4e-05	3.46445	FALSE	lightblue	NO	1.5	3
-1.19053	14.1905	68.5798	1.4e-05	3.46427	FALSE	lightblue	NO	1.5	3
1.49011	12.9676	68.5128	1.41e-05	3.46304	FALSE	lightblue	NO	1.5	3
-0.796842	11.9901	68.3236	1.42e-05	3.4586	FALSE	lightblue	NO	1.5	3
1.49854	13.2517	68.2977	1.43e-05	3.45844	FALSE	lightblue	NO	1.5	3
-0.871728	12.3132	68.2483	1.43e-05	3.45766	FALSE	lightblue	NO	1.5	3
0.83676	13.2437	68.2224	1.43e-05	3.4575	FALSE	lightblue	NO	1.5	3
-0.897141	12.0755	68.1052	1.44e-05	3.45494	FALSE	lightblue	NO	1.5	3
0.979702	12.6559	68.079	1.45e-05	3.45477	FALSE	lightblue	NO	1.5	3
-0.659436	11.9026	67.9493	1.46e-05	3.45187	FALSE	lightblue	NO	1.5	3
-0.694913	13.1324	67.9228	1.46e-05	3.45168	FALSE	lightblue	NO	1.5	3
1.07795	15.7894	67.7423	1.48e-05	3.44764	FALSE	lightblue	NO	1.5	3
-0.719918	12.4572	67.7305	1.48e-05	3.44764	FALSE	lightblue	NO	1.5	3
-0.651241	11.2315	67.6069	1.49e-05	3.44566	FALSE	lightblue	NO	1.5	3
-0.556606	13.2113	67.5976	1.49e-05	3.44566	FALSE	lightblue	NO	1.5	3
0.662397	12.9949	67.5368	1.49e-05	3.44456	FALSE	lightblue	NO	1.5	3
-0.624417	12.9429	67.4266	1.5e-05	3.44215	FALSE	lightblue	NO	1.5	3
-1.49099	13.4933	67.2541	1.52e-05	3.43876	FALSE	lightblue	NO	1.5	3
-0.697955	10.923	67.2491	1.52e-05	3.43876	FALSE	lightblue	NO	1.5	3
-0.543472	12.5805	67.1577	1.53e-05	3.43704	FALSE	lightblue	NO	1.5	3
-0.567782	14.8819	67.0666	1.54e-05	3.43563	FALSE	lightblue	NO	1.5	3
-0.681228	11.6921	67.0625	1.54e-05	3.43563	FALSE	lightblue	NO	1.5	3
0.722127	10.4154	67.0286	1.54e-05	3.43563	FALSE	lightblue	NO	1.5	3
-0.572942	12.2433	66.9611	1.55e-05	3.43433	FALSE	lightblue	NO	1.5	3
-1.77402	11.5299	66.7563	1.57e-05	3.43004	FALSE	lightblue	NO	1.5	3
-0.824366	12.5716	66.7415	1.57e-05	3.43004	FALSE	lightblue	NO	1.5	3
0.58988	11.4765	66.7395	1.57e-05	3.43004	FALSE	lightblue	NO	1.5	3
0.65188	12.9138	66.6503	1.58e-05	3.42854	FALSE	lightblue	NO	1.5	3
0.691567	12.8461	66.6155	1.58e-05	3.4281	FALSE	lightblue	NO	1.5	3
1.44879	11.1383	66.5556	1.59e-05	3.427	FALSE	lightblue	NO	1.5	3
-1.0048	14.188	66.4466	1.6e-05	3.42492	FALSE	lightblue	NO	1.5	3
-0.66187	13.1639	66.4408	1.6e-05	3.42492	FALSE	lightblue	NO	1.5	3
-0.62781	11.8513	66.4221	1.6e-05	3.42491	FALSE	lightblue	NO	1.5	3
-1.03214	14.6586	66.3092	1.61e-05	3.42237	FALSE	lightblue	NO	1.5	3
1.44473	14.9666	66.2118	1.62e-05	3.42058	FALSE	lightblue	NO	1.5	3
0.66127	12.2357	66.2026	1.62e-05	3.42058	FALSE	lightblue	NO	1.5	3
-0.844097	12.0764	66.1549	1.63e-05	3.42058	FALSE	lightblue	NO	1.5	3
-0.679797	11.5527	66.1504	1.63e-05	3.42058	FALSE	lightblue	NO	1.5	3
-0.822441	12.9244	66.1204	1.63e-05	3.42027	FALSE	lightblue	NO	1.5	3
-0.807567	11.9239	65.8375	1.66e-05	3.41396	FALSE	lightblue	NO	1.5	3
0.964673	12.6375	65.8338	1.66e-05	3.41396	FALSE	lightblue	NO	1.5	3
-0.950937	11.1481	65.8323	1.66e-05	3.41396	FALSE	lightblue	NO	1.5	3
1.12899	11.7528	65.7529	1.67e-05	3.4123	FALSE	lightblue	NO	1.5	3
0.706728	11.9472	65.6242	1.68e-05	3.40959	FALSE	lightblue	NO	1.5	3
-1.50619	13.3224	65.617	1.68e-05	3.40959	FALSE	lightblue	NO	1.5	3
-1.27813	11.377	65.5573	1.69e-05	3.40895	FALSE	lightblue	NO	1.5	3
-0.797507	13.5472	65.5263	1.69e-05	3.4086	FALSE	lightblue	NO	1.5	3
-1.00009	11.2473	65.4224	1.7e-05	3.40679	FALSE	lightblue	NO	1.5	3
-0.548464	11.051	65.3811	1.71e-05	3.40679	FALSE	lightblue	NO	1.5	3
-0.535701	13.4908	65.3701	1.71e-05	3.40679	FALSE	lightblue	NO	1.5	3
0.694024	13.8598	65.3542	1.71e-05	3.40679	FALSE	lightblue	NO	1.5	3
-0.700194	12.0977	65.352	1.71e-05	3.40679	FALSE	lightblue	NO	1.5	3
1.81678	13.661	65.2731	1.72e-05	3.40586	FALSE	lightblue	NO	1.5	3
-1.67042	13.2642	65.2645	1.72e-05	3.40586	FALSE	lightblue	NO	1.5	3
-0.830653	9.84401	65.2155	1.73e-05	3.405	FALSE	lightblue	NO	1.5	3
1.77481	12.7978	65.1497	1.73e-05	3.40397	FALSE	lightblue	NO	1.5	3
-1.19369	12.7926	65.1423	1.73e-05	3.40397	FALSE	lightblue	NO	1.5	3
-0.680135	11.4938	65.1131	1.74e-05	3.40365	FALSE	lightblue	NO	1.5	3
-0.706506	13.8929	64.8503	1.77e-05	3.39693	FALSE	lightblue	NO	1.5	3
1.05617	9.48311	64.7505	1.78e-05	3.39467	FALSE	lightblue	NO	1.5	3
-0.830489	13.5724	64.6553	1.79e-05	3.39301	FALSE	lightblue	NO	1.5	3
-0.753076	13.4877	64.5915	1.79e-05	3.39227	FALSE	lightblue	NO	1.5	3
-2.18044	12.6602	64.5381	1.8e-05	3.39227	FALSE	lightblue	NO	1.5	3
-1.08882	12.8807	64.5341	1.8e-05	3.39227	FALSE	lightblue	NO	1.5	3
-0.640594	15.65	64.5196	1.8e-05	3.39227	FALSE	lightblue	NO	1.5	3
0.921739	12.7344	64.5094	1.8e-05	3.39227	FALSE	lightblue	NO	1.5	3
-0.843239	12.1414	64.4914	1.81e-05	3.39227	FALSE	lightblue	NO	1.5	3
1.48902	13.3145	64.4892	1.81e-05	3.39227	FALSE	lightblue	NO	1.5	3
-1.03601	13.7401	64.4665	1.81e-05	3.39212	FALSE	lightblue	NO	1.5	3
1.31168	10.3041	64.446	1.81e-05	3.39203	FALSE	lightblue	NO	1.5	3
-0.984189	12.2201	64.3408	1.82e-05	3.3896	FALSE	lightblue	NO	1.5	3
-1.27508	11.7934	64.2982	1.83e-05	3.38889	FALSE	lightblue	NO	1.5	3
0.615447	11.6681	64.2258	1.84e-05	3.38747	FALSE	lightblue	NO	1.5	3
-1.00312	12.983	64.2127	1.84e-05	3.38747	FALSE	lightblue	NO	1.5	3
0.635539	13.4959	64.1684	1.84e-05	3.38672	FALSE	lightblue	NO	1.5	3
-0.721366	13.1656	64.1109	1.85e-05	3.3856	FALSE	lightblue	NO	1.5	3
-0.588866	14.7884	64.0891	1.85e-05	3.38546	FALSE	lightblue	NO	1.5	3
0.572548	13.7488	64.0616	1.86e-05	3.38517	FALSE	lightblue	NO	1.5	3
1.24232	12.7573	64.0053	1.86e-05	3.38408	FALSE	lightblue	NO	1.5	3
-0.662816	12.9938	63.9455	1.87e-05	3.38327	FALSE	lightblue	NO	1.5	3
-1.05904	13.0615	63.9424	1.87e-05	3.38327	FALSE	lightblue	NO	1.5	3
0.944875	13.813	63.9234	1.87e-05	3.38321	FALSE	lightblue	NO	1.5	3
-0.827438	13.7537	63.8592	1.88e-05	3.3819	FALSE	lightblue	NO	1.5	3
-0.806781	11.1159	63.6932	1.9e-05	3.37871	FALSE	lightblue	NO	1.5	3
-0.684373	13.4124	63.6778	1.9e-05	3.37871	FALSE	lightblue	NO	1.5	3
-0.544966	12.9231	63.5996	1.91e-05	3.377	FALSE	lightblue	NO	1.5	3
1.21717	13.8796	63.5547	1.92e-05	3.37621	FALSE	lightblue	NO	1.5	3
1.02203	12.454	63.5296	1.92e-05	3.37597	FALSE	lightblue	NO	1.5	3
-0.832845	12.02	63.3588	1.94e-05	3.37212	FALSE	lightblue	NO	1.5	3
0.657323	14.4544	63.1101	1.97e-05	3.36587	FALSE	lightblue	NO	1.5	3
-0.833011	13.1392	63.083	1.98e-05	3.36587	FALSE	lightblue	NO	1.5	3
-0.930212	13.4924	63.0728	1.98e-05	3.36587	FALSE	lightblue	NO	1.5	3
0.812898	12.6192	63.0706	1.98e-05	3.36587	FALSE	lightblue	NO	1.5	3
0.701647	14.7283	63.0148	1.99e-05	3.36476	FALSE	lightblue	NO	1.5	3
-0.993382	10.2157	62.9664	1.99e-05	3.36386	FALSE	lightblue	NO	1.5	3
-0.734115	11.3176	62.9499	1.99e-05	3.36386	FALSE	lightblue	NO	1.5	3
0.958928	13.5264	62.9248	2e-05	3.36361	FALSE	lightblue	NO	1.5	3
-0.70607	12.3788	62.8368	2.01e-05	3.36188	FALSE	lightblue	NO	1.5	3
-0.58075	12.973	62.831	2.01e-05	3.36188	FALSE	lightblue	NO	1.5	3
-0.867125	12.888	62.8066	2.01e-05	3.36176	FALSE	lightblue	NO	1.5	3
-0.519116	13.88	62.7941	2.01e-05	3.36176	FALSE	lightblue	NO	1.5	3
1.18975	14.0984	62.6656	2.03e-05	3.35933	FALSE	lightblue	NO	1.5	3
-0.555836	13.1118	62.6636	2.03e-05	3.35933	FALSE	lightblue	NO	1.5	3
-0.754071	14.1321	62.6554	2.03e-05	3.35933	FALSE	lightblue	NO	1.5	3
-0.6942	12.9096	62.6434	2.03e-05	3.35933	FALSE	lightblue	NO	1.5	3
1.46352	14.6911	62.5463	2.05e-05	3.35703	FALSE	lightblue	NO	1.5	3
-0.795305	13.6151	62.458	2.06e-05	3.35498	FALSE	lightblue	NO	1.5	3
0.727946	13.1863	62.3522	2.07e-05	3.35243	FALSE	lightblue	NO	1.5	3
0.922098	14.1879	62.3276	2.08e-05	3.35221	FALSE	lightblue	NO	1.5	3
-1.50295	14.4889	62.3124	2.08e-05	3.35221	FALSE	lightblue	NO	1.5	3
-1.44629	12.9133	62.2118	2.09e-05	3.3498	FALSE	lightblue	NO	1.5	3
0.538596	13.0973	61.8885	2.14e-05	3.34192	FALSE	lightblue	NO	1.5	3
-0.838179	12.7551	61.8441	2.14e-05	3.3411	FALSE	lightblue	NO	1.5	3
1.48846	13.2605	61.8077	2.15e-05	3.34079	FALSE	lightblue	NO	1.5	3
-0.759171	13.7988	61.7997	2.15e-05	3.34079	FALSE	lightblue	NO	1.5	3
-0.610938	14.4245	61.7862	2.15e-05	3.34079	FALSE	lightblue	NO	1.5	3
-0.741907	10.148	61.7509	2.16e-05	3.34048	FALSE	lightblue	NO	1.5	3
0.582045	12.4329	61.7439	2.16e-05	3.34048	FALSE	lightblue	NO	1.5	3
0.854831	13.8378	61.7241	2.16e-05	3.34037	FALSE	lightblue	NO	1.5	3
-1.02925	10.8957	61.6734	2.17e-05	3.33981	FALSE	lightblue	NO	1.5	3
-0.811846	12.2894	61.6177	2.18e-05	3.33866	FALSE	lightblue	NO	1.5	3
1.18354	12.0849	61.5337	2.19e-05	3.33669	FALSE	lightblue	NO	1.5	3
0.832058	12.3717	61.507	2.19e-05	3.33656	FALSE	lightblue	NO	1.5	3
-0.628776	13.9868	61.4983	2.19e-05	3.33656	FALSE	lightblue	NO	1.5	3
-0.759169	12.8401	61.4115	2.21e-05	3.33496	FALSE	lightblue	NO	1.5	3
-0.877738	12.6503	61.3799	2.21e-05	3.33458	FALSE	lightblue	NO	1.5	3
-0.654231	13.4222	61.3669	2.21e-05	3.33458	FALSE	lightblue	NO	1.5	3
-0.648181	13.5586	61.3521	2.21e-05	3.33458	FALSE	lightblue	NO	1.5	3
-0.899776	13.1675	61.2462	2.23e-05	3.33203	FALSE	lightblue	NO	1.5	3
-0.711892	11.4658	61.2332	2.23e-05	3.33203	FALSE	lightblue	NO	1.5	3
0.896709	11.4388	61.1536	2.24e-05	3.33017	FALSE	lightblue	NO	1.5	3
0.747003	14.1722	61.0572	2.26e-05	3.32871	FALSE	lightblue	NO	1.5	3
-0.688797	12.4713	61.0082	2.27e-05	3.32773	FALSE	lightblue	NO	1.5	3
-1.07071	14.2742	60.9598	2.27e-05	3.32677	FALSE	lightblue	NO	1.5	3
-0.597884	12.3061	60.8384	2.29e-05	3.3245	FALSE	lightblue	NO	1.5	3
-0.66795	11.8756	60.8339	2.29e-05	3.3245	FALSE	lightblue	NO	1.5	3
-0.520602	12.3388	60.821	2.29e-05	3.3245	FALSE	lightblue	NO	1.5	3
-0.576021	13.7173	60.7734	2.3e-05	3.32422	FALSE	lightblue	NO	1.5	3
-0.955657	12.803	60.7545	2.31e-05	3.32422	FALSE	lightblue	NO	1.5	3
-0.717287	13.1211	60.6615	2.32e-05	3.32204	FALSE	lightblue	NO	1.5	3
1.03078	12.2392	60.5451	2.34e-05	3.31908	FALSE	lightblue	NO	1.5	3
0.65096	13.2925	60.333	2.37e-05	3.31332	FALSE	lightblue	NO	1.5	3
-1.01561	13.3091	60.2559	2.38e-05	3.31149	FALSE	lightblue	NO	1.5	3
0.558649	13.7796	60.2151	2.39e-05	3.31073	FALSE	lightblue	NO	1.5	3
-1.23177	11.5901	60.1651	2.4e-05	3.3097	FALSE	lightblue	NO	1.5	3
-0.688509	14.1041	60.0191	2.42e-05	3.30602	FALSE	lightblue	NO	1.5	3
-0.857979	13.7433	60.0015	2.43e-05	3.30602	FALSE	lightblue	NO	1.5	3
-0.589891	12.878	59.9956	2.43e-05	3.30602	FALSE	lightblue	NO	1.5	3
-0.87326	10.9967	59.9024	2.44e-05	3.3041	FALSE	lightblue	NO	1.5	3
-0.687315	13.0604	59.901	2.44e-05	3.3041	FALSE	lightblue	NO	1.5	3
1.02506	13.0035	59.8801	2.45e-05	3.30407	FALSE	lightblue	NO	1.5	3
-1.09619	12.3508	59.8706	2.45e-05	3.30407	FALSE	lightblue	NO	1.5	3
-0.590038	15.4467	59.8378	2.45e-05	3.30353	FALSE	lightblue	NO	1.5	3
0.667551	12.5019	59.8011	2.46e-05	3.30288	FALSE	lightblue	NO	1.5	3
-0.938318	13.0797	59.7199	2.47e-05	3.30099	FALSE	lightblue	NO	1.5	3
0.690377	12.7313	59.6855	2.48e-05	3.30099	FALSE	lightblue	NO	1.5	3
-0.846134	11.9535	59.6827	2.48e-05	3.30099	FALSE	lightblue	NO	1.5	3
-1.27064	10.0376	59.6787	2.48e-05	3.30099	FALSE	lightblue	NO	1.5	3
0.873382	13.6142	59.6084	2.49e-05	3.29949	FALSE	lightblue	NO	1.5	3
-1.02298	11.9266	59.5846	2.49e-05	3.29949	FALSE	lightblue	NO	1.5	3
-0.699383	14.4936	59.5069	2.51e-05	3.29833	FALSE	lightblue	NO	1.5	3
-0.556192	13.1608	59.4912	2.51e-05	3.29833	FALSE	lightblue	NO	1.5	3
-1.00077	15.9424	59.488	2.51e-05	3.29833	FALSE	lightblue	NO	1.5	3
0.894359	12.502	59.4525	2.52e-05	3.29806	FALSE	lightblue	NO	1.5	3
0.643261	13.4289	59.45	2.52e-05	3.29806	FALSE	lightblue	NO	1.5	3
-1.0208	12.4494	59.3876	2.53e-05	3.29727	FALSE	lightblue	NO	1.5	3
-0.626017	14.0749	59.301	2.54e-05	3.29575	FALSE	lightblue	NO	1.5	3
-0.510477	13.1385	59.0882	2.58e-05	3.29026	FALSE	lightblue	NO	1.5	3
0.889904	12.5781	58.8852	2.62e-05	3.28462	FALSE	lightblue	NO	1.5	3
0.843244	13.3749	58.8132	2.63e-05	3.28289	FALSE	lightblue	NO	1.5	3
0.693637	12.8336	58.756	2.64e-05	3.28159	FALSE	lightblue	NO	1.5	3
-0.602247	13.3392	58.722	2.65e-05	3.28127	FALSE	lightblue	NO	1.5	3
-1.3499	12.3409	58.7173	2.65e-05	3.28127	FALSE	lightblue	NO	1.5	3
-0.580179	11.0793	58.6223	2.67e-05	3.27884	FALSE	lightblue	NO	1.5	3
-1.08192	12.5821	58.603	2.67e-05	3.27868	FALSE	lightblue	NO	1.5	3
0.66781	13.3253	58.5694	2.67e-05	3.27809	FALSE	lightblue	NO	1.5	3
0.540946	11.8238	58.5123	2.69e-05	3.27679	FALSE	lightblue	NO	1.5	3
-0.561969	11.6403	58.3843	2.71e-05	3.27378	FALSE	lightblue	NO	1.5	3
-0.678124	12.3958	58.3672	2.71e-05	3.27368	FALSE	lightblue	NO	1.5	3
0.580362	12.4352	58.3096	2.72e-05	3.27236	FALSE	lightblue	NO	1.5	3
-1.14884	12.6111	58.1804	2.75e-05	3.26887	FALSE	lightblue	NO	1.5	3
-0.891334	12.9527	58.0519	2.77e-05	3.26595	FALSE	lightblue	NO	1.5	3
-0.772033	13.9402	58.0424	2.77e-05	3.26595	FALSE	lightblue	NO	1.5	3
0.830375	11.2379	57.9946	2.78e-05	3.26491	FALSE	lightblue	NO	1.5	3
-0.521043	12.0504	57.9751	2.79e-05	3.26477	FALSE	lightblue	NO	1.5	3
-0.589701	11.3028	57.9625	2.79e-05	3.26477	FALSE	lightblue	NO	1.5	3
1.42726	12.9076	57.946	2.79e-05	3.26468	FALSE	lightblue	NO	1.5	3
-1.11061	14.7244	57.9134	2.8e-05	3.26446	FALSE	lightblue	NO	1.5	3
0.720856	14.3438	57.9115	2.8e-05	3.26446	FALSE	lightblue	NO	1.5	3
0.584116	12.1819	57.8431	2.81e-05	3.2628	FALSE	lightblue	NO	1.5	3
-0.810081	14.9952	57.8217	2.82e-05	3.26256	FALSE	lightblue	NO	1.5	3
-1.03079	13.9579	57.7538	2.83e-05	3.26122	FALSE	lightblue	NO	1.5	3
0.62235	13.447	57.7506	2.83e-05	3.26122	FALSE	lightblue	NO	1.5	3
1.43503	16.6603	57.5055	2.88e-05	3.25517	FALSE	lightblue	NO	1.5	3
-0.721406	12.593	57.4982	2.88e-05	3.25517	FALSE	lightblue	NO	1.5	3
0.810042	15.4397	57.3898	2.9e-05	3.25226	FALSE	lightblue	NO	1.5	3
-0.998962	14.0069	57.2671	2.93e-05	3.24891	FALSE	lightblue	NO	1.5	3
0.975301	14.1646	57.233	2.94e-05	3.24828	FALSE	lightblue	NO	1.5	3
1.0463	11.6186	57.128	2.96e-05	3.24546	FALSE	lightblue	NO	1.5	3
-0.833684	13.2095	57.0822	2.97e-05	3.24446	FALSE	lightblue	NO	1.5	3
0.682193	11.2928	57.0528	2.97e-05	3.24397	FALSE	lightblue	NO	1.5	3
0.613147	13.2908	57.0358	2.98e-05	3.24385	FALSE	lightblue	NO	1.5	3
0.878732	13.7146	56.9733	2.99e-05	3.24234	FALSE	lightblue	NO	1.5	3
-0.969385	13.1879	56.9405	3e-05	3.24173	FALSE	lightblue	NO	1.5	3
-0.863942	12.5866	56.768	3.04e-05	3.23682	FALSE	lightblue	NO	1.5	3
0.875455	12.5397	56.73	3.04e-05	3.23605	FALSE	lightblue	NO	1.5	3
0.700899	13.1451	56.5392	3.09e-05	3.2306	FALSE	lightblue	NO	1.5	3
-0.753576	12.9617	56.528	3.09e-05	3.2306	FALSE	lightblue	NO	1.5	3
0.622526	14.3987	56.4499	3.11e-05	3.22859	FALSE	lightblue	NO	1.5	3
-0.561479	11.7474	56.4104	3.11e-05	3.22776	FALSE	lightblue	NO	1.5	3
-0.588749	13.334	56.2241	3.16e-05	3.22317	FALSE	lightblue	NO	1.5	3
0.630191	13.9639	56.2237	3.16e-05	3.22317	FALSE	lightblue	NO	1.5	3
-0.769494	10.4492	56.1909	3.16e-05	3.22265	FALSE	lightblue	NO	1.5	3
-0.637537	13.4301	56.178	3.17e-05	3.22265	FALSE	lightblue	NO	1.5	3
0.984371	12.1656	56.1684	3.17e-05	3.22265	FALSE	lightblue	NO	1.5	3
-0.544575	13.0903	56.1538	3.17e-05	3.2226	FALSE	lightblue	NO	1.5	3
-0.642446	13.4954	56.1287	3.18e-05	3.22222	FALSE	lightblue	NO	1.5	3
0.87199	12.6932	56.1098	3.18e-05	3.22207	FALSE	lightblue	NO	1.5	3
-0.65491	13.0073	56.0961	3.18e-05	3.22207	FALSE	lightblue	NO	1.5	3
-0.82826	12.747	56.0784	3.19e-05	3.22207	FALSE	lightblue	NO	1.5	3
1.40393	13.1079	56.0725	3.19e-05	3.22207	FALSE	lightblue	NO	1.5	3
-0.943996	12.6086	56.0189	3.2e-05	3.22082	FALSE	lightblue	NO	1.5	3
1.2773	14.5624	56.007	3.21e-05	3.22082	FALSE	lightblue	NO	1.5	3
-0.602124	10.2839	55.9942	3.21e-05	3.22082	FALSE	lightblue	NO	1.5	3
1.33349	11.7932	55.8194	3.25e-05	3.21614	FALSE	lightblue	NO	1.5	3
0.657726	13.4456	55.7734	3.26e-05	3.21546	FALSE	lightblue	NO	1.5	3
-0.96127	8.80689	55.7722	3.26e-05	3.21546	FALSE	lightblue	NO	1.5	3
0.709064	13.4589	55.7363	3.27e-05	3.21473	FALSE	lightblue	NO	1.5	3
0.528706	13.7569	55.6536	3.29e-05	3.21253	FALSE	lightblue	NO	1.5	3
0.672155	10.8352	55.6402	3.29e-05	3.2125	FALSE	lightblue	NO	1.5	3
-1.05281	12.0771	55.6025	3.3e-05	3.21211	FALSE	lightblue	NO	1.5	3
0.997756	12.2931	55.5757	3.31e-05	3.21183	FALSE	lightblue	NO	1.5	3
0.598243	10.7166	55.5684	3.31e-05	3.21183	FALSE	lightblue	NO	1.5	3
1.10272	12.8406	55.4958	3.33e-05	3.20994	FALSE	lightblue	NO	1.5	3
-1.02829	11.3056	55.4223	3.34e-05	3.20801	FALSE	lightblue	NO	1.5	3
-0.583265	13.831	55.3261	3.37e-05	3.20537	FALSE	lightblue	NO	1.5	3
-0.758682	12.7219	55.2824	3.38e-05	3.20495	FALSE	lightblue	NO	1.5	3
-0.889915	12.5829	55.2638	3.38e-05	3.20495	FALSE	lightblue	NO	1.5	3
0.902998	13.0868	55.2445	3.39e-05	3.20475	FALSE	lightblue	NO	1.5	3
0.831105	13.3507	55.1935	3.4e-05	3.20381	FALSE	lightblue	NO	1.5	3
-0.563859	14.9766	55.19	3.4e-05	3.20381	FALSE	lightblue	NO	1.5	3
-0.89192	14.3917	55.1341	3.41e-05	3.20243	FALSE	lightblue	NO	1.5	3
-0.985386	12.4328	55.1086	3.42e-05	3.20201	FALSE	lightblue	NO	1.5	3
1.06564	15.1766	55.0721	3.43e-05	3.20125	FALSE	lightblue	NO	1.5	3
-0.708544	11.3093	55.0307	3.44e-05	3.20032	FALSE	lightblue	NO	1.5	3
-0.770362	12.2301	54.9829	3.45e-05	3.19922	FALSE	lightblue	NO	1.5	3
1.04075	11.9136	54.9715	3.46e-05	3.19922	FALSE	lightblue	NO	1.5	3
1.21486	13.776	54.9331	3.47e-05	3.19839	FALSE	lightblue	NO	1.5	3
-1.0414	12.3119	54.6991	3.53e-05	3.1926	FALSE	lightblue	NO	1.5	3
-0.678054	11.4652	54.6988	3.53e-05	3.1926	FALSE	lightblue	NO	1.5	3
0.629275	13.6238	54.6853	3.53e-05	3.1926	FALSE	lightblue	NO	1.5	3
-0.929815	12.8418	54.6795	3.53e-05	3.1926	FALSE	lightblue	NO	1.5	3
-1.10983	12.7236	54.6687	3.53e-05	3.1926	FALSE	lightblue	NO	1.5	3
1.08995	13.9655	54.6542	3.54e-05	3.1926	FALSE	lightblue	NO	1.5	3
-0.658144	11.3599	54.6477	3.54e-05	3.1926	FALSE	lightblue	NO	1.5	3
-0.627356	12.0927	54.6309	3.54e-05	3.1926	FALSE	lightblue	NO	1.5	3
-0.738315	11.6658	54.6191	3.55e-05	3.1926	FALSE	lightblue	NO	1.5	3
-0.794444	13.5518	54.6178	3.55e-05	3.1926	FALSE	lightblue	NO	1.5	3
-0.924161	11.5949	54.5795	3.56e-05	3.19204	FALSE	lightblue	NO	1.5	3
1.00902	12.7147	54.5761	3.56e-05	3.19204	FALSE	lightblue	NO	1.5	3
-0.699215	11.6876	54.5199	3.57e-05	3.19062	FALSE	lightblue	NO	1.5	3
1.32802	13.8755	54.459	3.59e-05	3.18949	FALSE	lightblue	NO	1.5	3
-0.936316	12.0713	54.4576	3.59e-05	3.18949	FALSE	lightblue	NO	1.5	3
0.761676	14.8909	54.4485	3.59e-05	3.18949	FALSE	lightblue	NO	1.5	3
0.902285	12.6634	54.4223	3.6e-05	3.18903	FALSE	lightblue	NO	1.5	3
0.932506	12.3947	54.3941	3.61e-05	3.18851	FALSE	lightblue	NO	1.5	3
0.530233	10.9407	54.3511	3.62e-05	3.18751	FALSE	lightblue	NO	1.5	3
-0.575664	13.0791	54.1985	3.66e-05	3.18342	FALSE	lightblue	NO	1.5	3
-0.568728	12.963	54.1882	3.66e-05	3.18342	FALSE	lightblue	NO	1.5	3
-0.806569	14.0889	54.1385	3.67e-05	3.1822	FALSE	lightblue	NO	1.5	3
-0.63696	13.7046	54.1023	3.68e-05	3.18154	FALSE	lightblue	NO	1.5	3
1.05124	14.1451	53.9929	3.71e-05	3.17867	FALSE	lightblue	NO	1.5	3
-0.920189	12.5901	53.9818	3.72e-05	3.17867	FALSE	lightblue	NO	1.5	3
0.578325	11.936	53.9256	3.73e-05	3.17759	FALSE	lightblue	NO	1.5	3
-1.08951	12.8083	53.9018	3.74e-05	3.17759	FALSE	lightblue	NO	1.5	3
-0.607411	12.5852	53.8969	3.74e-05	3.17759	FALSE	lightblue	NO	1.5	3
-0.608096	13.2313	53.8851	3.74e-05	3.17759	FALSE	lightblue	NO	1.5	3
0.87884	10.1982	53.8781	3.75e-05	3.17759	FALSE	lightblue	NO	1.5	3
0.596213	12.7949	53.7887	3.77e-05	3.17526	FALSE	lightblue	NO	1.5	3
-0.951356	15.4359	53.7681	3.78e-05	3.17526	FALSE	lightblue	NO	1.5	3
0.938717	13.5216	53.7614	3.78e-05	3.17526	FALSE	lightblue	NO	1.5	3
-0.496876	15.8425	53.7595	3.78e-05	3.17526	FALSE	lightblue	NO	1.5	3
0.526199	12.2554	53.7278	3.79e-05	3.17461	FALSE	lightblue	NO	1.5	3
-0.950223	10.8041	53.7056	3.79e-05	3.17431	FALSE	lightblue	NO	1.5	3
-0.589712	14.0872	53.6955	3.8e-05	3.17431	FALSE	lightblue	NO	1.5	3
-1.23089	15.0458	53.6336	3.82e-05	3.17305	FALSE	lightblue	NO	1.5	3
-0.60628	11.8376	53.6334	3.82e-05	3.17305	FALSE	lightblue	NO	1.5	3
0.948435	9.48842	53.5238	3.85e-05	3.17024	FALSE	lightblue	NO	1.5	3
-0.756325	13.5846	53.3887	3.89e-05	3.16621	FALSE	lightblue	NO	1.5	3
0.694424	12.1605	53.3342	3.9e-05	3.16481	FALSE	lightblue	NO	1.5	3
-0.782415	12.7609	53.3002	3.91e-05	3.16407	FALSE	lightblue	NO	1.5	3
-0.766245	11.8243	53.2696	3.92e-05	3.16345	FALSE	lightblue	NO	1.5	3
0.836978	13.9098	53.1962	3.94e-05	3.16142	FALSE	lightblue	NO	1.5	3
1.22883	14.7652	53.1544	3.95e-05	3.16053	FALSE	lightblue	NO	1.5	3
0.660897	12.7488	53.1461	3.96e-05	3.16053	FALSE	lightblue	NO	1.5	3
-1.51383	12.2137	53.1074	3.97e-05	3.1598	FALSE	lightblue	NO	1.5	3
-0.678763	13.5016	53.1012	3.97e-05	3.1598	FALSE	lightblue	NO	1.5	3
0.548797	13.6124	52.9486	4.02e-05	3.15517	FALSE	lightblue	NO	1.5	3
-1.36478	12.7003	52.8802	4.04e-05	3.15354	FALSE	lightblue	NO	1.5	3
-0.789049	12.2834	52.8766	4.04e-05	3.15354	FALSE	lightblue	NO	1.5	3
-0.91503	14.3209	52.8391	4.05e-05	3.15268	FALSE	lightblue	NO	1.5	3
-0.87572	12.9694	52.7749	4.07e-05	3.15094	FALSE	lightblue	NO	1.5	3
0.938036	11.0653	52.6968	4.09e-05	3.14873	FALSE	lightblue	NO	1.5	3
0.977706	14.2957	52.6447	4.11e-05	3.14738	FALSE	lightblue	NO	1.5	3
0.952473	13.2883	52.5853	4.13e-05	3.14579	FALSE	lightblue	NO	1.5	3
0.470076	11.8085	52.5498	4.14e-05	3.14499	FALSE	lightblue	NO	1.5	3
0.797927	12.5565	52.4927	4.16e-05	3.14347	FALSE	lightblue	NO	1.5	3
0.765569	14.3266	52.4774	4.16e-05	3.14333	FALSE	lightblue	NO	1.5	3
0.568223	11.9294	52.3786	4.19e-05	3.14042	FALSE	lightblue	NO	1.5	3
-0.583947	12.6766	52.358	4.2e-05	3.14011	FALSE	lightblue	NO	1.5	3
0.626358	11.7098	52.2971	4.22e-05	3.13846	FALSE	lightblue	NO	1.5	3
0.774054	12.5888	52.2721	4.23e-05	3.13799	FALSE	lightblue	NO	1.5	3
0.718039	11.6375	52.2159	4.25e-05	3.13686	FALSE	lightblue	NO	1.5	3
0.589632	13.1029	52.0881	4.29e-05	3.1337	FALSE	lightblue	NO	1.5	3
-0.548691	14.2062	52.0674	4.3e-05	3.13338	FALSE	lightblue	NO	1.5	3
0.664747	11.6721	51.9774	4.33e-05	3.13111	FALSE	lightblue	NO	1.5	3
0.915326	11.9181	51.9529	4.33e-05	3.13065	FALSE	lightblue	NO	1.5	3
0.62224	11.6516	51.882	4.36e-05	3.12865	FALSE	lightblue	NO	1.5	3
-0.657372	12.8157	51.8193	4.38e-05	3.12692	FALSE	lightblue	NO	1.5	3
-0.639011	13.3591	51.8052	4.38e-05	3.12681	FALSE	lightblue	NO	1.5	3
1.22271	14.0328	51.7183	4.41e-05	3.12426	FALSE	lightblue	NO	1.5	3
-0.890352	10.4854	51.6534	4.43e-05	3.12264	FALSE	lightblue	NO	1.5	3
-0.715593	12.702	51.6482	4.44e-05	3.12264	FALSE	lightblue	NO	1.5	3
-0.724045	11.843	51.614	4.45e-05	3.12196	FALSE	lightblue	NO	1.5	3
0.499453	12.1534	51.6066	4.45e-05	3.12196	FALSE	lightblue	NO	1.5	3
-0.601581	12.4089	51.4413	4.51e-05	3.11707	FALSE	lightblue	NO	1.5	3
0.934259	9.06946	51.4396	4.51e-05	3.11707	FALSE	lightblue	NO	1.5	3
0.947547	14.4722	51.4262	4.51e-05	3.11698	FALSE	lightblue	NO	1.5	3
0.74324	12.8897	51.3872	4.53e-05	3.11603	FALSE	lightblue	NO	1.5	3
0.636589	13.0758	51.2313	4.58e-05	3.11185	FALSE	lightblue	NO	1.5	3
0.688581	13.1944	51.171	4.6e-05	3.11017	FALSE	lightblue	NO	1.5	3
-1.01688	12.9777	51.1051	4.63e-05	3.1083	FALSE	lightblue	NO	1.5	3
0.64451	13.3976	51.064	4.64e-05	3.10727	FALSE	lightblue	NO	1.5	3
-0.46106	13.721	51.0459	4.65e-05	3.10727	FALSE	lightblue	NO	1.5	3
0.792412	13.6121	51.0339	4.65e-05	3.10727	FALSE	lightblue	NO	1.5	3
0.718866	11.3786	51.0246	4.66e-05	3.10727	FALSE	lightblue	NO	1.5	3
-0.883004	13.18	51.0115	4.66e-05	3.10727	FALSE	lightblue	NO	1.5	3
1.51864	12.0867	51.0113	4.66e-05	3.10727	FALSE	lightblue	NO	1.5	3
1.24068	13.8466	50.9634	4.68e-05	3.106	FALSE	lightblue	NO	1.5	3
0.795557	11.8675	50.8579	4.72e-05	3.10277	FALSE	lightblue	NO	1.5	3
-0.94522	13.7477	50.8368	4.73e-05	3.10241	FALSE	lightblue	NO	1.5	3
0.970746	11.9193	50.7845	4.74e-05	3.10185	FALSE	lightblue	NO	1.5	3
-1.04223	14.0642	50.7785	4.75e-05	3.10185	FALSE	lightblue	NO	1.5	3
0.46184	12.161	50.7023	4.78e-05	3.09961	FALSE	lightblue	NO	1.5	3
-0.47661	14.3643	50.6487	4.8e-05	3.09814	FALSE	lightblue	NO	1.5	3
-1.16975	12.4433	50.6074	4.81e-05	3.09745	FALSE	lightblue	NO	1.5	3
0.718028	16.8509	50.5975	4.81e-05	3.09745	FALSE	lightblue	NO	1.5	3
0.820049	12.2465	50.5708	4.82e-05	3.09708	FALSE	lightblue	NO	1.5	3
-1.11801	12.3865	50.4247	4.88e-05	3.0926	FALSE	lightblue	NO	1.5	3
-1.07447	13.4441	50.397	4.89e-05	3.092	FALSE	lightblue	NO	1.5	3
-0.810833	12.8668	50.3653	4.9e-05	3.09149	FALSE	lightblue	NO	1.5	3
0.823444	12.9685	50.3615	4.91e-05	3.09149	FALSE	lightblue	NO	1.5	3
-0.675126	12.0279	50.3377	4.91e-05	3.09103	FALSE	lightblue	NO	1.5	3
-0.857124	12.7318	50.1904	4.97e-05	3.08659	FALSE	lightblue	NO	1.5	3
-0.519882	12.8601	50.188	4.97e-05	3.08659	FALSE	lightblue	NO	1.5	3
-0.525639	12.6655	50.093	5.01e-05	3.08367	FALSE	lightblue	NO	1.5	3
0.768924	13.0619	50.0563	5.03e-05	3.08322	FALSE	lightblue	NO	1.5	3
-1.28056	12.936	50.0494	5.03e-05	3.08322	FALSE	lightblue	NO	1.5	3
-0.776868	14.0445	50.0281	5.04e-05	3.08283	FALSE	lightblue	NO	1.5	3
-0.654237	12.3374	49.9582	5.06e-05	3.08141	FALSE	lightblue	NO	1.5	3
-0.700006	12.1239	49.9564	5.07e-05	3.08141	FALSE	lightblue	NO	1.5	3
-0.695013	12.7899	49.9019	5.09e-05	3.07987	FALSE	lightblue	NO	1.5	3
-1.14356	13.7685	49.8596	5.1e-05	3.07876	FALSE	lightblue	NO	1.5	3
-0.484857	14.3857	49.8161	5.12e-05	3.0776	FALSE	lightblue	NO	1.5	3
-0.642507	11.6587	49.7246	5.16e-05	3.07535	FALSE	lightblue	NO	1.5	3
0.933163	11.3853	49.7211	5.16e-05	3.07535	FALSE	lightblue	NO	1.5	3
-0.681012	13.3898	49.6801	5.18e-05	3.07428	FALSE	lightblue	NO	1.5	3
0.922238	12.2557	49.6329	5.2e-05	3.07299	FALSE	lightblue	NO	1.5	3
1.01822	13.2629	49.5586	5.23e-05	3.07075	FALSE	lightblue	NO	1.5	3
-1.07239	13.7993	49.5092	5.25e-05	3.06971	FALSE	lightblue	NO	1.5	3
-0.604932	15.3437	49.5088	5.25e-05	3.06971	FALSE	lightblue	NO	1.5	3
0.559024	11.7333	49.4773	5.26e-05	3.06896	FALSE	lightblue	NO	1.5	3
1.13689	13.4709	49.4583	5.27e-05	3.06864	FALSE	lightblue	NO	1.5	3
-0.77891	12.1661	49.4363	5.28e-05	3.06826	FALSE	lightblue	NO	1.5	3
0.695811	13.8527	49.4274	5.28e-05	3.06826	FALSE	lightblue	NO	1.5	3
1.47261	13.9091	49.3952	5.3e-05	3.06777	FALSE	lightblue	NO	1.5	3
-0.47308	12.5093	49.3937	5.3e-05	3.06777	FALSE	lightblue	NO	1.5	3
-0.543484	14.0023	49.3553	5.31e-05	3.06712	FALSE	lightblue	NO	1.5	3
0.712864	12.72	49.3357	5.32e-05	3.06712	FALSE	lightblue	NO	1.5	3
0.535398	12.5452	49.3283	5.33e-05	3.06712	FALSE	lightblue	NO	1.5	3
-0.640514	11.4857	49.3257	5.33e-05	3.06712	FALSE	lightblue	NO	1.5	3
0.701343	16.3342	49.2932	5.34e-05	3.06649	FALSE	lightblue	NO	1.5	3
-1.08934	12.8386	49.288	5.34e-05	3.06649	FALSE	lightblue	NO	1.5	3
-0.687992	13.5802	49.2677	5.35e-05	3.0662	FALSE	lightblue	NO	1.5	3
0.710143	12.6629	49.2603	5.36e-05	3.0662	FALSE	lightblue	NO	1.5	3
0.720352	13.215	49.2078	5.38e-05	3.06503	FALSE	lightblue	NO	1.5	3
-0.676674	14.6568	49.2072	5.38e-05	3.06503	FALSE	lightblue	NO	1.5	3
-1.00038	13.2723	49.1836	5.39e-05	3.06454	FALSE	lightblue	NO	1.5	3
-0.54827	11.2556	49.1512	5.4e-05	3.06375	FALSE	lightblue	NO	1.5	3
-0.639283	13.0316	49.127	5.41e-05	3.06324	FALSE	lightblue	NO	1.5	3
1.11635	12.7688	49.0676	5.44e-05	3.06184	FALSE	lightblue	NO	1.5	3
-0.954344	11.8384	48.9259	5.5e-05	3.05721	FALSE	lightblue	NO	1.5	3
0.744077	10.427	48.8298	5.54e-05	3.05416	FALSE	lightblue	NO	1.5	3
-0.723929	11.6412	48.8005	5.56e-05	3.05347	FALSE	lightblue	NO	1.5	3
-0.80384	12.4345	48.6727	5.62e-05	3.04964	FALSE	lightblue	NO	1.5	3
-0.794884	12.316	48.617	5.64e-05	3.04801	FALSE	lightblue	NO	1.5	3
1.33523	13.1945	48.6052	5.65e-05	3.04794	FALSE	lightblue	NO	1.5	3
-1.19042	11.8026	48.5764	5.66e-05	3.04728	FALSE	lightblue	NO	1.5	3
-0.653561	14.3207	48.5623	5.67e-05	3.04728	FALSE	lightblue	NO	1.5	3
-0.653524	17.0366	48.558	5.67e-05	3.04728	FALSE	lightblue	NO	1.5	3
0.790455	14.3586	48.5196	5.69e-05	3.04626	FALSE	lightblue	NO	1.5	3
0.480606	12.2213	48.4365	5.72e-05	3.04365	FALSE	lightblue	NO	1.5	3
-0.873237	12.1568	48.3977	5.74e-05	3.04287	FALSE	lightblue	NO	1.5	3
-0.906745	12.7167	48.3954	5.74e-05	3.04287	FALSE	lightblue	NO	1.5	3
-0.722893	13.6323	48.3832	5.75e-05	3.04277	FALSE	lightblue	NO	1.5	3
0.573169	12.0833	48.3549	5.76e-05	3.0421	FALSE	lightblue	NO	1.5	3
1.1026	12.758	48.3403	5.77e-05	3.04192	FALSE	lightblue	NO	1.5	3
-0.658332	11.9181	48.2999	5.79e-05	3.04081	FALSE	lightblue	NO	1.5	3
0.584495	13.2424	48.2628	5.81e-05	3.03983	FALSE	lightblue	NO	1.5	3
0.854738	11.302	48.24	5.82e-05	3.03959	FALSE	lightblue	NO	1.5	3
-0.476105	14.6842	48.2372	5.82e-05	3.03959	FALSE	lightblue	NO	1.5	3
-1.36321	13.1996	48.1559	5.86e-05	3.03703	FALSE	lightblue	NO	1.5	3
-0.747242	12.7915	48.1046	5.88e-05	3.03553	FALSE	lightblue	NO	1.5	3
0.865341	13.1283	48.0878	5.89e-05	3.03527	FALSE	lightblue	NO	1.5	3
0.666536	14.2288	48.0506	5.91e-05	3.03461	FALSE	lightblue	NO	1.5	3
-0.619614	13.6442	48.0362	5.92e-05	3.03443	FALSE	lightblue	NO	1.5	3
-0.729421	13.724	47.9912	5.94e-05	3.03315	FALSE	lightblue	NO	1.5	3
-0.821535	15.871	47.9426	5.96e-05	3.03175	FALSE	lightblue	NO	1.5	3
0.753694	12.5343	47.8482	6.01e-05	3.02936	FALSE	lightblue	NO	1.5	3
-0.536317	13.4033	47.8374	6.01e-05	3.02931	FALSE	lightblue	NO	1.5	3
1.15114	14.5915	47.7882	6.04e-05	3.02787	FALSE	lightblue	NO	1.5	3
0.704844	13.0783	47.7395	6.06e-05	3.02646	FALSE	lightblue	NO	1.5	3
-1.06801	12.4105	47.7028	6.08e-05	3.02567	FALSE	lightblue	NO	1.5	3
-0.818975	13.456	47.6991	6.08e-05	3.02567	FALSE	lightblue	NO	1.5	3
0.788184	11.6241	47.677	6.09e-05	3.02521	FALSE	lightblue	NO	1.5	3
-0.918869	12.2951	47.6485	6.11e-05	3.02451	FALSE	lightblue	NO	1.5	3
1.07436	11.0314	47.6256	6.12e-05	3.02429	FALSE	lightblue	NO	1.5	3
0.650631	12.4338	47.624	6.12e-05	3.02429	FALSE	lightblue	NO	1.5	3
1.61883	14.2878	47.6137	6.13e-05	3.02425	FALSE	lightblue	NO	1.5	3
0.633057	13.3522	47.5383	6.16e-05	3.02219	FALSE	lightblue	NO	1.5	3
-0.558351	13.0645	47.5259	6.17e-05	3.02207	FALSE	lightblue	NO	1.5	3
0.838091	12.7134	47.4815	6.19e-05	3.02092	FALSE	lightblue	NO	1.5	3
-0.82464	13.5318	47.4757	6.2e-05	3.02092	FALSE	lightblue	NO	1.5	3
-0.652664	10.6936	47.4123	6.23e-05	3.01928	FALSE	lightblue	NO	1.5	3
1.35053	9.85079	47.4006	6.23e-05	3.01919	FALSE	lightblue	NO	1.5	3
0.925692	13.7015	47.3889	6.24e-05	3.01909	FALSE	lightblue	NO	1.5	3
0.757501	12.4675	47.3734	6.25e-05	3.01886	FALSE	lightblue	NO	1.5	3
-0.597124	12.7032	47.301	6.29e-05	3.01657	FALSE	lightblue	NO	1.5	3
1.10428	13.6288	47.2724	6.3e-05	3.01586	FALSE	lightblue	NO	1.5	3
-0.799523	12.3722	47.2312	6.32e-05	3.01469	FALSE	lightblue	NO	1.5	3
0.821351	13.6279	47.2197	6.33e-05	3.01461	FALSE	lightblue	NO	1.5	3
-1.709	10.8907	47.181	6.35e-05	3.01385	FALSE	lightblue	NO	1.5	3
-1.10821	12.7968	47.0928	6.4e-05	3.01144	FALSE	lightblue	NO	1.5	3
1.01922	11.1108	47.0902	6.4e-05	3.01144	FALSE	lightblue	NO	1.5	3
0.730679	12.2961	47.081	6.4e-05	3.01144	FALSE	lightblue	NO	1.5	3
-0.467317	13.2649	47.0787	6.4e-05	3.01144	FALSE	lightblue	NO	1.5	3
0.60192	14.621	47.0677	6.41e-05	3.01136	FALSE	lightblue	NO	1.5	3
-0.547555	12.6068	47.0453	6.42e-05	3.01103	FALSE	lightblue	NO	1.5	3
-0.500909	11.857	47.0407	6.42e-05	3.01103	FALSE	lightblue	NO	1.5	3
1.12428	11.2509	47.0083	6.44e-05	3.01017	FALSE	lightblue	NO	1.5	3
1.69158	12.0764	46.978	6.46e-05	3.00963	FALSE	lightblue	NO	1.5	3
0.893417	11.2113	46.9756	6.46e-05	3.00963	FALSE	lightblue	NO	1.5	3
0.593873	12.6988	46.9602	6.47e-05	3.00939	FALSE	lightblue	NO	1.5	3
0.661253	13.0128	46.933	6.48e-05	3.00872	FALSE	lightblue	NO	1.5	3
-1.15576	14.4434	46.8258	6.54e-05	3.00546	FALSE	lightblue	NO	1.5	3
0.912367	10.8235	46.7269	6.6e-05	3.00217	FALSE	lightblue	NO	1.5	3
0.52734	11.2937	46.6917	6.62e-05	3.0012	FALSE	lightblue	NO	1.5	3
1.24135	12.2777	46.6269	6.65e-05	2.99915	FALSE	lightblue	NO	1.5	3
1.05517	13.862	46.5505	6.69e-05	2.99731	FALSE	lightblue	NO	1.5	3
0.650232	13.4456	46.4865	6.73e-05	2.99583	FALSE	lightblue	NO	1.5	3
-0.601004	13.398	46.4756	6.74e-05	2.99583	FALSE	lightblue	NO	1.5	3
-0.872736	12.776	46.4751	6.74e-05	2.99583	FALSE	lightblue	NO	1.5	3
1.17892	11.5987	46.4565	6.75e-05	2.99546	FALSE	lightblue	NO	1.5	3
-0.568189	16.0953	46.4457	6.75e-05	2.99538	FALSE	lightblue	NO	1.5	3
-0.70203	13.1397	46.4252	6.77e-05	2.99495	FALSE	lightblue	NO	1.5	3
1.6429	9.78149	46.3883	6.79e-05	2.99391	FALSE	lightblue	NO	1.5	3
-0.91069	11.0659	46.3485	6.81e-05	2.99276	FALSE	lightblue	NO	1.5	3
0.554593	12.6764	46.3381	6.82e-05	2.9927	FALSE	lightblue	NO	1.5	3
0.795386	12.0707	46.2917	6.84e-05	2.99161	FALSE	lightblue	NO	1.5	3
-1.03459	12.0539	46.2914	6.84e-05	2.99161	FALSE	lightblue	NO	1.5	3
0.896492	12.2341	46.2256	6.88e-05	2.98974	FALSE	lightblue	NO	1.5	3
-1.58073	9.08303	46.2233	6.88e-05	2.98974	FALSE	lightblue	NO	1.5	3
0.67759	11.8373	46.2119	6.89e-05	2.98963	FALSE	lightblue	NO	1.5	3
-1.07559	13.0487	46.1936	6.9e-05	2.98927	FALSE	lightblue	NO	1.5	3
-0.527136	14.4997	46.1666	6.92e-05	2.98859	FALSE	lightblue	NO	1.5	3
0.547057	12.8071	46.1479	6.93e-05	2.98822	FALSE	lightblue	NO	1.5	3
-0.954311	12.409	46.1003	6.96e-05	2.98678	FALSE	lightblue	NO	1.5	3
-0.51331	10.5381	46.0844	6.96e-05	2.9865	FALSE	lightblue	NO	1.5	3
-0.521002	12.0378	46.0055	7.01e-05	2.9844	FALSE	lightblue	NO	1.5	3
0.772248	12.9202	46.0019	7.01e-05	2.9844	FALSE	lightblue	NO	1.5	3
-0.482863	16.9945	45.9155	7.07e-05	2.98151	FALSE	lightblue	NO	1.5	3
0.819058	14.0955	45.9012	7.07e-05	2.98129	FALSE	lightblue	NO	1.5	3
-0.834131	12.0322	45.8598	7.1e-05	2.98007	FALSE	lightblue	NO	1.5	3
-0.785093	12.3252	45.7998	7.14e-05	2.97815	FALSE	lightblue	NO	1.5	3
-0.923481	11.611	45.7234	7.18e-05	2.9759	FALSE	lightblue	NO	1.5	3
0.958547	14.8126	45.719	7.19e-05	2.9759	FALSE	lightblue	NO	1.5	3
-0.762821	12.1222	45.7059	7.19e-05	2.9759	FALSE	lightblue	NO	1.5	3
-0.811797	13.7422	45.7033	7.2e-05	2.9759	FALSE	lightblue	NO	1.5	3
-0.604283	10.9205	45.6972	7.2e-05	2.9759	FALSE	lightblue	NO	1.5	3
-0.607313	11.1047	45.6873	7.21e-05	2.97584	FALSE	lightblue	NO	1.5	3
0.805718	15.0092	45.6766	7.21e-05	2.97576	FALSE	lightblue	NO	1.5	3
-0.63673	12.5377	45.6487	7.23e-05	2.97503	FALSE	lightblue	NO	1.5	3
-1.06463	11.8387	45.6265	7.24e-05	2.97452	FALSE	lightblue	NO	1.5	3
0.632587	11.2979	45.5959	7.26e-05	2.97368	FALSE	lightblue	NO	1.5	3
0.620871	11.5552	45.5418	7.3e-05	2.97229	FALSE	lightblue	NO	1.5	3
-1.12459	12.6299	45.4516	7.35e-05	2.96956	FALSE	lightblue	NO	1.5	3
1.10039	14.1638	45.4469	7.36e-05	2.96956	FALSE	lightblue	NO	1.5	3
-0.532713	11.6701	45.4294	7.37e-05	2.96956	FALSE	lightblue	NO	1.5	3
-0.634492	11.5823	45.4269	7.37e-05	2.96956	FALSE	lightblue	NO	1.5	3
0.850246	15.4815	45.4168	7.37e-05	2.96956	FALSE	lightblue	NO	1.5	3
-0.769632	13.6737	45.4111	7.38e-05	2.96956	FALSE	lightblue	NO	1.5	3
0.517012	13.5242	45.4109	7.38e-05	2.96956	FALSE	lightblue	NO	1.5	3
1.11502	9.68518	45.4024	7.38e-05	2.96955	FALSE	lightblue	NO	1.5	3
-0.658543	12.9199	45.3339	7.43e-05	2.96761	FALSE	lightblue	NO	1.5	3
-0.665119	11.8152	45.2815	7.46e-05	2.96595	FALSE	lightblue	NO	1.5	3
0.754526	12.2565	45.2689	7.47e-05	2.96578	FALSE	lightblue	NO	1.5	3
-0.542393	13.1664	45.196	7.52e-05	2.96335	FALSE	lightblue	NO	1.5	3
1.21405	12.3017	45.1648	7.54e-05	2.96255	FALSE	lightblue	NO	1.5	3
1.33517	10.9737	45.1584	7.54e-05	2.96255	FALSE	lightblue	NO	1.5	3
-0.724156	12.4937	45.1473	7.55e-05	2.96244	FALSE	lightblue	NO	1.5	3
-0.812354	13.3646	45.1334	7.56e-05	2.96223	FALSE	lightblue	NO	1.5	3
1.18184	11.4846	45.1161	7.57e-05	2.96205	FALSE	lightblue	NO	1.5	3
0.477795	11.943	45.106	7.58e-05	2.96205	FALSE	lightblue	NO	1.5	3
0.610505	12.4922	45.0844	7.59e-05	2.96161	FALSE	lightblue	NO	1.5	3
-0.612987	12.0513	45.0728	7.6e-05	2.96148	FALSE	lightblue	NO	1.5	3
-0.672422	12.846	45.0094	7.64e-05	2.95939	FALSE	lightblue	NO	1.5	3
-0.529131	11.9389	44.9601	7.67e-05	2.95797	FALSE	lightblue	NO	1.5	3
0.510741	13.5174	44.9555	7.68e-05	2.95797	FALSE	lightblue	NO	1.5	3
1.1076	12.1123	44.9401	7.69e-05	2.9577	FALSE	lightblue	NO	1.5	3
0.443881	10.981	44.9172	7.7e-05	2.95714	FALSE	lightblue	NO	1.5	3
0.441909	15.677	44.8781	7.73e-05	2.95627	FALSE	lightblue	NO	1.5	3
-0.517375	12.7189	44.8379	7.75e-05	2.95562	FALSE	lightblue	NO	1.5	3
-0.762913	10.3031	44.836	7.76e-05	2.95562	FALSE	lightblue	NO	1.5	3
-0.784738	12.9309	44.8284	7.76e-05	2.95562	FALSE	lightblue	NO	1.5	3
-0.465965	11.4831	44.8264	7.76e-05	2.95562	FALSE	lightblue	NO	1.5	3
0.66312	12.7583	44.8207	7.77e-05	2.95562	FALSE	lightblue	NO	1.5	3
-1.02339	13.7207	44.7932	7.78e-05	2.95488	FALSE	lightblue	NO	1.5	3
0.48652	13.5369	44.7658	7.8e-05	2.95458	FALSE	lightblue	NO	1.5	3
0.752869	12.6143	44.7602	7.81e-05	2.95458	FALSE	lightblue	NO	1.5	3
1.07063	16.1956	44.7533	7.81e-05	2.95458	FALSE	lightblue	NO	1.5	3
0.836718	13.7306	44.6981	7.85e-05	2.95279	FALSE	lightblue	NO	1.5	3
0.6686	11.8792	44.681	7.86e-05	2.95244	FALSE	lightblue	NO	1.5	3
-0.854114	13.5313	44.6452	7.89e-05	2.95138	FALSE	lightblue	NO	1.5	3
0.720538	13.4562	44.6273	7.9e-05	2.95101	FALSE	lightblue	NO	1.5	3
-0.717385	12.8783	44.5377	7.96e-05	2.9479	FALSE	lightblue	NO	1.5	3
-0.65169	12.4677	44.4812	8e-05	2.94605	FALSE	lightblue	NO	1.5	3
-1.04212	12.0897	44.4372	8.03e-05	2.94497	FALSE	lightblue	NO	1.5	3
-1.31565	13.9143	44.4211	8.04e-05	2.94466	FALSE	lightblue	NO	1.5	3
-0.657055	13.1254	44.4099	8.05e-05	2.94453	FALSE	lightblue	NO	1.5	3
1.00765	13.0555	44.3235	8.11e-05	2.94153	FALSE	lightblue	NO	1.5	3
-0.644364	12.7298	44.3139	8.12e-05	2.94147	FALSE	lightblue	NO	1.5	3
0.708881	11.7039	44.1862	8.21e-05	2.93688	FALSE	lightblue	NO	1.5	3
0.632565	12.1743	44.1682	8.22e-05	2.93649	FALSE	lightblue	NO	1.5	3
-0.724765	12.6812	44.1434	8.24e-05	2.9361	FALSE	lightblue	NO	1.5	3
-0.84854	15.1204	44.1328	8.25e-05	2.9361	FALSE	lightblue	NO	1.5	3
0.946355	13.5698	44.129	8.25e-05	2.9361	FALSE	lightblue	NO	1.5	3
-0.8442	12.5569	44.1268	8.25e-05	2.9361	FALSE	lightblue	NO	1.5	3
-0.641078	13.9523	44.1081	8.27e-05	2.93568	FALSE	lightblue	NO	1.5	3
0.87404	11.8631	44.0598	8.3e-05	2.93419	FALSE	lightblue	NO	1.5	3
-0.658472	13.1592	44.0538	8.31e-05	2.93419	FALSE	lightblue	NO	1.5	3
0.691367	12.3099	44.0158	8.34e-05	2.93303	FALSE	lightblue	NO	1.5	3
-0.768466	14.6691	43.9507	8.38e-05	2.93099	FALSE	lightblue	NO	1.5	3
-0.495156	11.8856	43.9454	8.39e-05	2.93099	FALSE	lightblue	NO	1.5	3
-0.638428	11.8235	43.9396	8.39e-05	2.93099	FALSE	lightblue	NO	1.5	3
0.785653	12.2757	43.8322	8.47e-05	2.92748	FALSE	lightblue	NO	1.5	3
-0.616339	12.3269	43.8322	8.47e-05	2.92748	FALSE	lightblue	NO	1.5	3
-0.52143	13.2704	43.8253	8.48e-05	2.92748	FALSE	lightblue	NO	1.5	3
0.730932	12.3938	43.8035	8.49e-05	2.92693	FALSE	lightblue	NO	1.5	3
0.727341	11.932	43.7898	8.5e-05	2.92682	FALSE	lightblue	NO	1.5	3
0.79569	13.1068	43.7853	8.51e-05	2.92682	FALSE	lightblue	NO	1.5	3
-0.67432	12.2273	43.746	8.54e-05	2.9256	FALSE	lightblue	NO	1.5	3
0.822689	11.9384	43.7055	8.57e-05	2.92433	FALSE	lightblue	NO	1.5	3
-0.83639	13.7539	43.6885	8.58e-05	2.92397	FALSE	lightblue	NO	1.5	3
-0.516463	14.4216	43.6747	8.59e-05	2.92373	FALSE	lightblue	NO	1.5	3
0.521527	12.506	43.6658	8.6e-05	2.92368	FALSE	lightblue	NO	1.5	3
-0.521475	13.4013	43.6531	8.61e-05	2.92349	FALSE	lightblue	NO	1.5	3
-0.724859	12.7982	43.6263	8.63e-05	2.92274	FALSE	lightblue	NO	1.5	3
-0.683609	13.1144	43.6149	8.64e-05	2.92259	FALSE	lightblue	NO	1.5	3
-0.546547	15.381	43.6047	8.65e-05	2.92249	FALSE	lightblue	NO	1.5	3
0.634631	11.6513	43.5714	8.67e-05	2.92176	FALSE	lightblue	NO	1.5	3
-0.905268	12.888	43.5706	8.67e-05	2.92176	FALSE	lightblue	NO	1.5	3
0.797716	13.3826	43.4604	8.76e-05	2.91818	FALSE	lightblue	NO	1.5	3
-0.938466	12.5759	43.4581	8.76e-05	2.91818	FALSE	lightblue	NO	1.5	3
0.575328	13.3595	43.4556	8.76e-05	2.91818	FALSE	lightblue	NO	1.5	3
-0.621509	15.5059	43.3881	8.81e-05	2.91585	FALSE	lightblue	NO	1.5	3
-0.799281	14.2692	43.3801	8.82e-05	2.91583	FALSE	lightblue	NO	1.5	3
0.49926	14.1778	43.3636	8.83e-05	2.91548	FALSE	lightblue	NO	1.5	3
-0.793334	13.8629	43.3472	8.85e-05	2.91513	FALSE	lightblue	NO	1.5	3
-0.574551	13.2296	43.3303	8.86e-05	2.91477	FALSE	lightblue	NO	1.5	3
0.996507	14.699	43.317	8.87e-05	2.91473	FALSE	lightblue	NO	1.5	3
-0.856367	11.1477	43.3143	8.87e-05	2.91473	FALSE	lightblue	NO	1.5	3
-1.13421	11.9444	43.2872	8.89e-05	2.91396	FALSE	lightblue	NO	1.5	3
-0.772066	12.2466	43.2536	8.92e-05	2.91294	FALSE	lightblue	NO	1.5	3
-0.629822	12.4535	43.2403	8.93e-05	2.91274	FALSE	lightblue	NO	1.5	3
-0.484042	12.214	43.2333	8.94e-05	2.91274	FALSE	lightblue	NO	1.5	3
-0.977983	12.1938	43.1789	8.98e-05	2.91129	FALSE	lightblue	NO	1.5	3
-0.60935	12.9734	43.1741	8.99e-05	2.91129	FALSE	lightblue	NO	1.5	3
-0.902477	10.1693	43.1413	9.01e-05	2.9103	FALSE	lightblue	NO	1.5	3
0.854624	11.9458	43.1266	9.02e-05	2.91008	FALSE	lightblue	NO	1.5	3
-0.575162	10.3887	43.1142	9.03e-05	2.91008	FALSE	lightblue	NO	1.5	3
-1.68382	13.1674	43.1132	9.03e-05	2.91008	FALSE	lightblue	NO	1.5	3
-0.418305	13.4402	43.0956	9.05e-05	2.90991	FALSE	lightblue	NO	1.5	3
-0.459112	13.0754	43.0921	9.05e-05	2.90991	FALSE	lightblue	NO	1.5	3
-1.00204	13.8755	43.0869	9.06e-05	2.90991	FALSE	lightblue	NO	1.5	3
-0.714388	12.0583	43.0668	9.07e-05	2.90949	FALSE	lightblue	NO	1.5	3
0.618636	10.8491	43.0612	9.08e-05	2.90949	FALSE	lightblue	NO	1.5	3
-1.04146	12.2715	43.0463	9.09e-05	2.90919	FALSE	lightblue	NO	1.5	3
0.718095	12.9298	42.9877	9.14e-05	2.90747	FALSE	lightblue	NO	1.5	3
1.11941	13.3062	42.9611	9.16e-05	2.90672	FALSE	lightblue	NO	1.5	3
1.05013	12.6233	42.9499	9.17e-05	2.90656	FALSE	lightblue	NO	1.5	3
-0.595826	10.8003	42.8763	9.23e-05	2.90396	FALSE	lightblue	NO	1.5	3
0.531359	14.9552	42.8255	9.27e-05	2.90235	FALSE	lightblue	NO	1.5	3
-0.521121	12.9609	42.775	9.32e-05	2.90084	FALSE	lightblue	NO	1.5	3
-0.696249	11.2011	42.7409	9.34e-05	2.89978	FALSE	lightblue	NO	1.5	3
0.77127	11.3113	42.6823	9.39e-05	2.89794	FALSE	lightblue	NO	1.5	3
-0.611252	13.5774	42.6795	9.4e-05	2.89794	FALSE	lightblue	NO	1.5	3
0.873567	10.7515	42.5941	9.47e-05	2.89485	FALSE	lightblue	NO	1.5	3
0.632238	13.7801	42.4525	9.59e-05	2.88982	FALSE	lightblue	NO	1.5	3
0.661701	11.4888	42.4348	9.61e-05	2.88955	FALSE	lightblue	NO	1.5	3
0.562381	12.3576	42.4313	9.61e-05	2.88955	FALSE	lightblue	NO	1.5	3
0.992423	12.534	42.3829	9.65e-05	2.88791	FALSE	lightblue	NO	1.5	3
1.5105	16.7167	42.3078	9.72e-05	2.88522	FALSE	lightblue	NO	1.5	3
-0.536451	11.6481	42.2674	9.76e-05	2.88437	FALSE	lightblue	NO	1.5	3
1.07401	12.9326	42.265	9.76e-05	2.88437	FALSE	lightblue	NO	1.5	3
-0.770052	11.1229	42.244	9.78e-05	2.88382	FALSE	lightblue	NO	1.5	3
0.571724	12.6333	42.2355	9.78e-05	2.88377	FALSE	lightblue	NO	1.5	3
-0.967907	11.5539	42.2274	9.79e-05	2.88373	FALSE	lightblue	NO	1.5	3
0.943415	13.0883	42.1687	9.84e-05	2.88167	FALSE	lightblue	NO	1.5	3
1.15245	10.6146	42.1363	9.87e-05	2.88067	FALSE	lightblue	NO	1.5	3
-0.610218	13.5774	42.1089	9.9e-05	2.87985	FALSE	lightblue	NO	1.5	3
0.806666	11.8291	42.0846	9.92e-05	2.87948	FALSE	lightblue	NO	1.5	3
0.558552	13.8706	42.0785	9.93e-05	2.87948	FALSE	lightblue	NO	1.5	3
-1.32954	11.7906	42.0782	9.93e-05	2.87948	FALSE	lightblue	NO	1.5	3
-0.890685	13.1936	42.0489	9.95e-05	2.87859	FALSE	lightblue	NO	1.5	3
-0.521234	12.9326	42.0286	9.97e-05	2.87806	FALSE	lightblue	NO	1.5	3
0.512418	11.8263	41.9938	0.00010005	2.87695	FALSE	lightblue	NO	1.5	3
0.489724	11.6204	41.9629	0.00010033	2.87628	FALSE	lightblue	NO	1.5	3
-0.781167	13.8779	41.9208	0.00010072	2.87503	FALSE	lightblue	NO	1.5	3
-0.511667	13.3949	41.9165	0.00010076	2.87503	FALSE	lightblue	NO	1.5	3
-0.727856	11.5407	41.9105	0.00010082	2.87503	FALSE	lightblue	NO	1.5	3
0.624289	13.5574	41.9033	0.00010088	2.87502	FALSE	lightblue	NO	1.5	3
1.08302	13.025	41.8772	0.00010113	2.87449	FALSE	lightblue	NO	1.5	3
1.05771	16.1254	41.876	0.00010114	2.87449	FALSE	lightblue	NO	1.5	3
-0.607599	10.9627	41.8666	0.00010123	2.87444	FALSE	lightblue	NO	1.5	3
0.700412	12.9422	41.8555	0.00010133	2.87444	FALSE	lightblue	NO	1.5	3
0.729615	12.5846	41.8194	0.00010167	2.87334	FALSE	lightblue	NO	1.5	3
0.618809	11.8454	41.7448	0.00010237	2.87063	FALSE	lightblue	NO	1.5	3
-0.629932	10.0495	41.7229	0.00010258	2.87003	FALSE	lightblue	NO	1.5	3
-0.772253	12.6597	41.6744	0.00010304	2.86836	FALSE	lightblue	NO	1.5	3
-0.499024	12.3152	41.6622	0.00010316	2.86824	FALSE	lightblue	NO	1.5	3
0.838726	14.339	41.6577	0.0001032	2.86824	FALSE	lightblue	NO	1.5	3
-0.439299	11.9299	41.6244	0.00010352	2.86718	FALSE	lightblue	NO	1.5	3
0.900203	11.9672	41.503	0.00010469	2.86256	FALSE	lightblue	NO	1.5	3
-0.448544	12.6737	41.4776	0.00010494	2.86182	FALSE	lightblue	NO	1.5	3
0.778181	11.9899	41.4592	0.00010512	2.86161	FALSE	lightblue	NO	1.5	3
-1.19774	12.7608	41.4586	0.00010513	2.86161	FALSE	lightblue	NO	1.5	3
-0.965056	13.2444	41.3868	0.00010583	2.85926	FALSE	lightblue	NO	1.5	3
-0.5822	13.958	41.3654	0.00010604	2.85867	FALSE	lightblue	NO	1.5	3
-0.619615	11.9035	41.3385	0.00010631	2.85786	FALSE	lightblue	NO	1.5	3
-0.573183	10.9222	41.3214	0.00010648	2.85759	FALSE	lightblue	NO	1.5	3
0.521496	13.675	41.3138	0.00010656	2.85759	FALSE	lightblue	NO	1.5	3
-0.529699	13.7827	41.3114	0.00010658	2.85759	FALSE	lightblue	NO	1.5	3
-0.821117	13.4373	41.2883	0.00010681	2.85693	FALSE	lightblue	NO	1.5	3
-0.86069	14.0911	41.2382	0.00010731	2.85553	FALSE	lightblue	NO	1.5	3
-0.480752	13.3735	41.2333	0.00010736	2.85553	FALSE	lightblue	NO	1.5	3
-0.439705	13.7727	41.2016	0.00010768	2.85452	FALSE	lightblue	NO	1.5	3
-0.782794	11.6028	41.1883	0.00010781	2.85425	FALSE	lightblue	NO	1.5	3
-0.883232	11.4521	41.1773	0.00010793	2.85408	FALSE	lightblue	NO	1.5	3
0.566809	11.9231	41.1518	0.00010818	2.85332	FALSE	lightblue	NO	1.5	3
-0.731469	13.5215	41.1387	0.00010832	2.85307	FALSE	lightblue	NO	1.5	3
0.517491	12.8157	41.131	0.00010839	2.85303	FALSE	lightblue	NO	1.5	3
0.519454	14.1571	41.1195	0.00010851	2.85283	FALSE	lightblue	NO	1.5	3
-0.537935	13.5135	41.1056	0.00010865	2.85254	FALSE	lightblue	NO	1.5	3
-0.444674	12.9764	41.0761	0.00010895	2.85162	FALSE	lightblue	NO	1.5	3
-0.52309	13.2018	41.0624	0.00010909	2.85133	FALSE	lightblue	NO	1.5	3
0.661941	13.3575	41.0422	0.0001093	2.851	FALSE	lightblue	NO	1.5	3
1.05885	13.9586	41.0409	0.00010931	2.851	FALSE	lightblue	NO	1.5	3
-0.726843	13.9019	41.0173	0.00010956	2.85046	FALSE	lightblue	NO	1.5	3
-0.564825	11.3791	41.014	0.00010959	2.85046	FALSE	lightblue	NO	1.5	3
-0.637698	12.5802	40.9417	0.00011034	2.84839	FALSE	lightblue	NO	1.5	3
0.633219	11.2102	40.9361	0.0001104	2.84839	FALSE	lightblue	NO	1.5	3
-0.563026	15.398	40.9299	0.00011046	2.84839	FALSE	lightblue	NO	1.5	3
-0.558005	12.6102	40.8681	0.00011111	2.84633	FALSE	lightblue	NO	1.5	3
-0.479774	10.3204	40.8593	0.0001112	2.84633	FALSE	lightblue	NO	1.5	3
0.661379	13.9232	40.8466	0.00011133	2.84608	FALSE	lightblue	NO	1.5	3
0.707749	13.4956	40.8284	0.00011152	2.8456	FALSE	lightblue	NO	1.5	3
-0.85962	14.5039	40.75	0.00011235	2.84267	FALSE	lightblue	NO	1.5	3
-0.483571	11.9513	40.7234	0.00011263	2.84184	FALSE	lightblue	NO	1.5	3
0.608773	12.0741	40.7011	0.00011287	2.8412	FALSE	lightblue	NO	1.5	3
-1.08589	11.7429	40.6574	0.00011334	2.83993	FALSE	lightblue	NO	1.5	3
0.488594	11.3966	40.6569	0.00011334	2.83993	FALSE	lightblue	NO	1.5	3
-1.85948	10.887	40.6209	0.00011373	2.83915	FALSE	lightblue	NO	1.5	3
-0.447478	12.2009	40.6163	0.00011378	2.83915	FALSE	lightblue	NO	1.5	3
-0.499542	11.9846	40.6116	0.00011383	2.83915	FALSE	lightblue	NO	1.5	3
-0.508687	12.7282	40.5992	0.00011396	2.83891	FALSE	lightblue	NO	1.5	3
1.52371	14.4441	40.5739	0.00011424	2.83814	FALSE	lightblue	NO	1.5	3
0.714936	14.167	40.5437	0.00011456	2.83732	FALSE	lightblue	NO	1.5	3
0.735545	10.1705	40.5342	0.00011467	2.83732	FALSE	lightblue	NO	1.5	3
-0.544461	14.1181	40.5237	0.00011478	2.83724	FALSE	lightblue	NO	1.5	3
0.694949	11.6758	40.5192	0.00011483	2.83724	FALSE	lightblue	NO	1.5	3
-1.137	14.7317	40.4941	0.00011511	2.83669	FALSE	lightblue	NO	1.5	3
-0.624868	11.9641	40.4524	0.00011556	2.83556	FALSE	lightblue	NO	1.5	3
0.470743	13.1121	40.4225	0.00011589	2.8346	FALSE	lightblue	NO	1.5	3
-0.817249	12.5407	40.358	0.0001166	2.8322	FALSE	lightblue	NO	1.5	3
-0.964019	15.1832	40.3189	0.00011704	2.83085	FALSE	lightblue	NO	1.5	3
-0.449159	13.3704	40.2899	0.00011736	2.83033	FALSE	lightblue	NO	1.5	3
-0.613249	12.1806	40.2899	0.00011736	2.83033	FALSE	lightblue	NO	1.5	3
0.50178	13.144	40.2868	0.0001174	2.83033	FALSE	lightblue	NO	1.5	3
0.526684	11.1961	40.2502	0.00011781	2.82908	FALSE	lightblue	NO	1.5	3
-0.773166	13.0236	40.2433	0.00011789	2.82907	FALSE	lightblue	NO	1.5	3
-0.600547	13.7504	40.2188	0.00011816	2.82871	FALSE	lightblue	NO	1.5	3
0.825657	13.3437	40.2133	0.00011822	2.82871	FALSE	lightblue	NO	1.5	3
-0.583077	13.1507	40.2091	0.00011827	2.82871	FALSE	lightblue	NO	1.5	3
0.530128	11.2071	40.209	0.00011827	2.82871	FALSE	lightblue	NO	1.5	3
-0.592796	13.4617	40.194	0.00011844	2.82862	FALSE	lightblue	NO	1.5	3
-0.985995	13.7735	40.116	0.00011933	2.82619	FALSE	lightblue	NO	1.5	3
-0.80009	13.8248	40.1115	0.00011938	2.82619	FALSE	lightblue	NO	1.5	3
0.840778	12.9101	40.1099	0.0001194	2.82619	FALSE	lightblue	NO	1.5	3
0.670435	13.1975	40.1046	0.00011946	2.82619	FALSE	lightblue	NO	1.5	3
1.17388	12.9682	40.1033	0.00011947	2.82619	FALSE	lightblue	NO	1.5	3
0.646557	12.4186	40.041	0.00012019	2.82386	FALSE	lightblue	NO	1.5	3
0.514332	14.0842	39.9911	0.00012077	2.82205	FALSE	lightblue	NO	1.5	3
0.897474	13.5012	39.9748	0.00012095	2.82164	FALSE	lightblue	NO	1.5	3
-0.470198	11.4272	39.958	0.00012115	2.8212	FALSE	lightblue	NO	1.5	3
-0.807415	12.0032	39.9406	0.00012135	2.82074	FALSE	lightblue	NO	1.5	3
0.702032	14.9195	39.9285	0.00012149	2.8205	FALSE	lightblue	NO	1.5	3
1.04344	11.2737	39.8459	0.00012246	2.81732	FALSE	lightblue	NO	1.5	3
0.756121	13.4724	39.8297	0.00012265	2.81691	FALSE	lightblue	NO	1.5	3
-0.754878	13.6524	39.7917	0.0001231	2.81584	FALSE	lightblue	NO	1.5	3
0.509846	13.1432	39.7735	0.00012332	2.81535	FALSE	lightblue	NO	1.5	3
-0.758571	12.8661	39.7471	0.00012363	2.81466	FALSE	lightblue	NO	1.5	3
-0.706574	11.3752	39.7445	0.00012366	2.81466	FALSE	lightblue	NO	1.5	3
-0.50169	14.3041	39.7279	0.00012386	2.81448	FALSE	lightblue	NO	1.5	3
-0.747778	11.1056	39.7275	0.00012387	2.81448	FALSE	lightblue	NO	1.5	3
0.4445	12.9725	39.6512	0.00012478	2.81154	FALSE	lightblue	NO	1.5	3
0.453729	12.8201	39.5796	0.00012565	2.80916	FALSE	lightblue	NO	1.5	3
0.573454	12.7622	39.55	0.00012601	2.80834	FALSE	lightblue	NO	1.5	3
-1.19818	13.883	39.5399	0.00012613	2.80818	FALSE	lightblue	NO	1.5	3
-0.845816	12.271	39.4971	0.00012666	2.80664	FALSE	lightblue	NO	1.5	3
0.416058	10.764	39.4542	0.00012719	2.8051	FALSE	lightblue	NO	1.5	3
0.434693	13.5394	39.3656	0.00012828	2.80189	FALSE	lightblue	NO	1.5	3
0.752281	13.1708	39.3475	0.00012851	2.80139	FALSE	lightblue	NO	1.5	3
-0.709263	12.8795	39.3004	0.0001291	2.79966	FALSE	lightblue	NO	1.5	3
-0.531286	11.1317	39.2456	0.00012979	2.7976	FALSE	lightblue	NO	1.5	3
-0.464532	14.4952	39.2253	0.00013005	2.797	FALSE	lightblue	NO	1.5	3
-0.476303	13.2049	39.1946	0.00013044	2.79596	FALSE	lightblue	NO	1.5	3
-0.818958	15.8126	39.1735	0.00013071	2.79592	FALSE	lightblue	NO	1.5	3
-0.442312	13.7609	39.17	0.00013075	2.79592	FALSE	lightblue	NO	1.5	3
0.794217	12.0214	39.169	0.00013076	2.79592	FALSE	lightblue	NO	1.5	3
-0.424619	12.9931	39.1551	0.00013094	2.79559	FALSE	lightblue	NO	1.5	3
-0.852413	11.027	39.1215	0.00013137	2.79443	FALSE	lightblue	NO	1.5	3
0.540776	12.8814	39.051	0.00013228	2.79222	FALSE	lightblue	NO	1.5	3
0.467705	14.2469	39.0443	0.00013237	2.79219	FALSE	lightblue	NO	1.5	3
1.3174	10.4884	39.0265	0.0001326	2.79185	FALSE	lightblue	NO	1.5	3
-0.767701	13.2622	39.024	0.00013263	2.79185	FALSE	lightblue	NO	1.5	3
-0.538001	13.1025	38.9986	0.00013296	2.79102	FALSE	lightblue	NO	1.5	3
0.686148	11.958	38.9755	0.00013326	2.7903	FALSE	lightblue	NO	1.5	3
-0.75463	13.2451	38.9361	0.00013378	2.78898	FALSE	lightblue	NO	1.5	3
-0.514724	14.0603	38.9324	0.00013383	2.78898	FALSE	lightblue	NO	1.5	3
0.527483	12.9529	38.9249	0.00013393	2.78892	FALSE	lightblue	NO	1.5	3
-0.519068	13.4344	38.825	0.00013525	2.78525	FALSE	lightblue	NO	1.5	3
-0.575517	13.5406	38.8207	0.0001353	2.78525	FALSE	lightblue	NO	1.5	3
0.426817	14.0775	38.748	0.00013627	2.7824	FALSE	lightblue	NO	1.5	3
0.46108	11.4342	38.719	0.00013666	2.78142	FALSE	lightblue	NO	1.5	3
-0.571431	12.2404	38.7055	0.00013685	2.78134	FALSE	lightblue	NO	1.5	3
-0.96774	13.464	38.687	0.0001371	2.78088	FALSE	lightblue	NO	1.5	3
-0.499379	12.8259	38.6824	0.00013716	2.78088	FALSE	lightblue	NO	1.5	3
-0.92821	11.5627	38.567	0.00013873	2.77619	FALSE	lightblue	NO	1.5	3
0.526238	13.0768	38.5507	0.00013895	2.77598	FALSE	lightblue	NO	1.5	3
-0.987704	12.7807	38.5501	0.00013896	2.77598	FALSE	lightblue	NO	1.5	3
-0.621478	12.886	38.5352	0.00013917	2.77574	FALSE	lightblue	NO	1.5	3
-0.752527	11.8203	38.5326	0.0001392	2.77574	FALSE	lightblue	NO	1.5	3
0.606118	13.079	38.5092	0.00013953	2.77499	FALSE	lightblue	NO	1.5	3
-0.689613	12.5793	38.4753	0.00013999	2.77379	FALSE	lightblue	NO	1.5	3
-0.44842	12.1744	38.3771	0.00014136	2.77007	FALSE	lightblue	NO	1.5	3
-0.6422	11.8479	38.3053	0.00014238	2.76774	FALSE	lightblue	NO	1.5	3
-0.509444	11.3969	38.2766	0.00014278	2.76676	FALSE	lightblue	NO	1.5	3
0.908971	14.4078	38.221	0.00014358	2.76461	FALSE	lightblue	NO	1.5	3
-0.703112	12.4615	38.202	0.00014385	2.76404	FALSE	lightblue	NO	1.5	3
-0.569148	10.4275	38.1884	0.00014404	2.76378	FALSE	lightblue	NO	1.5	3
-0.986798	10.5267	38.184	0.00014411	2.76378	FALSE	lightblue	NO	1.5	3
0.847207	12.0393	38.0452	0.00014612	2.75827	FALSE	lightblue	NO	1.5	3
-0.589456	15.6325	38.0357	0.00014626	2.75811	FALSE	lightblue	NO	1.5	3
0.525699	14.8596	38.0271	0.00014638	2.75799	FALSE	lightblue	NO	1.5	3
0.802362	11.7077	37.9948	0.00014685	2.75684	FALSE	lightblue	NO	1.5	3
1.09643	14.899	37.9319	0.00014778	2.75439	FALSE	lightblue	NO	1.5	3
-0.512235	14.3495	37.9269	0.00014786	2.75439	FALSE	lightblue	NO	1.5	3
0.696774	12.3547	37.892	0.00014838	2.75313	FALSE	lightblue	NO	1.5	3
1.05167	10.2971	37.8748	0.00014863	2.75263	FALSE	lightblue	NO	1.5	3
-0.536898	11.4365	37.8416	0.00014913	2.75144	FALSE	lightblue	NO	1.5	3
0.410163	12.9697	37.8305	0.00014929	2.75144	FALSE	lightblue	NO	1.5	3
1.09525	11.2911	37.8273	0.00014934	2.75144	FALSE	lightblue	NO	1.5	3
-0.799323	13.7896	37.8209	0.00014944	2.75144	FALSE	lightblue	NO	1.5	3
-0.82594	13.9325	37.8185	0.00014947	2.75144	FALSE	lightblue	NO	1.5	3
-0.49286	15.3999	37.7624	0.00015032	2.74924	FALSE	lightblue	NO	1.5	3
-1.10803	12.4455	37.7455	0.00015058	2.74901	FALSE	lightblue	NO	1.5	3
0.438601	12.0428	37.6924	0.00015138	2.74694	FALSE	lightblue	NO	1.5	3
-0.65148	13.6873	37.6386	0.00015221	2.74509	FALSE	lightblue	NO	1.5	3
-0.931923	14.6108	37.6282	0.00015236	2.74509	FALSE	lightblue	NO	1.5	3
-0.490307	13.044	37.6271	0.00015238	2.74509	FALSE	lightblue	NO	1.5	3
-1.11956	11.6219	37.6106	0.00015264	2.74461	FALSE	lightblue	NO	1.5	3
0.767431	11.998	37.588	0.00015299	2.74395	FALSE	lightblue	NO	1.5	3
0.729638	11.7949	37.5839	0.00015305	2.74395	FALSE	lightblue	NO	1.5	3
-0.564322	13.5775	37.5203	0.00015404	2.7414	FALSE	lightblue	NO	1.5	3
0.489305	11.7709	37.4801	0.00015466	2.74043	FALSE	lightblue	NO	1.5	3
0.596242	13.5364	37.4766	0.00015472	2.74043	FALSE	lightblue	NO	1.5	3
0.653543	12.6947	37.4729	0.00015478	2.74043	FALSE	lightblue	NO	1.5	3
1.14028	13.1621	37.4697	0.00015483	2.74043	FALSE	lightblue	NO	1.5	3
0.80061	11.7987	37.454	0.00015507	2.73999	FALSE	lightblue	NO	1.5	3
-0.739243	13.967	37.4333	0.0001554	2.73933	FALSE	lightblue	NO	1.5	3
0.671328	12.4083	37.4048	0.00015585	2.73843	FALSE	lightblue	NO	1.5	3
-0.569034	12.2536	37.4015	0.0001559	2.73843	FALSE	lightblue	NO	1.5	3
0.531012	11.4707	37.3258	0.0001571	2.73534	FALSE	lightblue	NO	1.5	3
0.765275	11.9378	37.3108	0.00015734	2.73493	FALSE	lightblue	NO	1.5	3
0.939458	12.8422	37.301	0.0001575	2.73485	FALSE	lightblue	NO	1.5	3
-0.656587	12.4604	37.2879	0.00015771	2.73485	FALSE	lightblue	NO	1.5	3
-0.525798	11.8347	37.2838	0.00015777	2.73485	FALSE	lightblue	NO	1.5	3
-0.574054	13.1848	37.2819	0.0001578	2.73485	FALSE	lightblue	NO	1.5	3
0.573848	12.6767	37.2801	0.00015783	2.73485	FALSE	lightblue	NO	1.5	3
0.731691	11.7141	37.2752	0.00015791	2.73485	FALSE	lightblue	NO	1.5	3
0.55561	13.1172	37.2675	0.00015803	2.73476	FALSE	lightblue	NO	1.5	3
-1.20281	11.3347	37.2277	0.00015868	2.73325	FALSE	lightblue	NO	1.5	3
-0.68139	13.4515	37.1991	0.00015914	2.73248	FALSE	lightblue	NO	1.5	3
-0.634263	15.2305	37.1627	0.00015973	2.73149	FALSE	lightblue	NO	1.5	3
1.00099	12.9734	37.16	0.00015977	2.73149	FALSE	lightblue	NO	1.5	3
-1.03039	11.2854	37.1417	0.00016007	2.73118	FALSE	lightblue	NO	1.5	3
-0.877697	10.4998	37.1084	0.00016062	2.7302	FALSE	lightblue	NO	1.5	3
-0.471481	13.1983	37.0498	0.00016158	2.72785	FALSE	lightblue	NO	1.5	3
-0.574974	12.8161	36.9418	0.00016338	2.72329	FALSE	lightblue	NO	1.5	3
-0.757648	11.6698	36.8766	0.00016447	2.72064	FALSE	lightblue	NO	1.5	3
0.471276	11.3994	36.8495	0.00016493	2.71968	FALSE	lightblue	NO	1.5	3
-0.713041	12.3698	36.8355	0.00016517	2.71964	FALSE	lightblue	NO	1.5	3
-1.13893	13.6876	36.8349	0.00016518	2.71964	FALSE	lightblue	NO	1.5	3
-1.6476	12.5586	36.832	0.00016523	2.71964	FALSE	lightblue	NO	1.5	3
0.528824	11.6638	36.8263	0.00016532	2.71963	FALSE	lightblue	NO	1.5	3
0.400384	11.7716	36.8018	0.00016574	2.71878	FALSE	lightblue	NO	1.5	3
-0.774243	13.4456	36.7836	0.00016605	2.71821	FALSE	lightblue	NO	1.5	3
-0.543448	13.0039	36.7376	0.00016684	2.7164	FALSE	lightblue	NO	1.5	3
1.04949	13.6355	36.71	0.00016731	2.71542	FALSE	lightblue	NO	1.5	3
1.1795	10.9158	36.6478	0.00016839	2.71288	FALSE	lightblue	NO	1.5	3
-0.808784	9.20464	36.6331	0.00016864	2.71246	FALSE	lightblue	NO	1.5	3
0.689803	10.9753	36.6158	0.00016894	2.71193	FALSE	lightblue	NO	1.5	3
0.450133	11.8371	36.5642	0.00016985	2.71007	FALSE	lightblue	NO	1.5	3
-0.809967	11.5483	36.5634	0.00016986	2.71007	FALSE	lightblue	NO	1.5	3
-0.839186	12.3647	36.5481	0.00017013	2.70984	FALSE	lightblue	NO	1.5	3
0.982345	12.1515	36.5467	0.00017015	2.70984	FALSE	lightblue	NO	1.5	3
-0.821841	12.9118	36.5418	0.00017024	2.70984	FALSE	lightblue	NO	1.5	3
0.826485	12.5076	36.5274	0.00017049	2.70943	FALSE	lightblue	NO	1.5	3
-0.448521	12.5536	36.4946	0.00017107	2.7082	FALSE	lightblue	NO	1.5	3
-0.469923	13.4513	36.4878	0.00017119	2.70814	FALSE	lightblue	NO	1.5	3
-0.651142	11.16	36.4659	0.00017158	2.70744	FALSE	lightblue	NO	1.5	3
-0.539895	12.7631	36.4235	0.00017234	2.70598	FALSE	lightblue	NO	1.5	3
0.800606	14.2611	36.3074	0.00017443	2.70148	FALSE	lightblue	NO	1.5	3
-0.569384	13.2918	36.2804	0.00017491	2.70057	FALSE	lightblue	NO	1.5	3
-0.663179	12.8954	36.2765	0.00017499	2.70057	FALSE	lightblue	NO	1.5	3
0.671554	13.738	36.2204	0.00017601	2.69874	FALSE	lightblue	NO	1.5	3
-0.457275	12.7692	36.2119	0.00017617	2.69862	FALSE	lightblue	NO	1.5	3
-0.822574	13.2289	36.1779	0.00017679	2.6974	FALSE	lightblue	NO	1.5	3
1.41945	11.4856	36.1726	0.00017689	2.6974	FALSE	lightblue	NO	1.5	3
-0.391693	14.9673	36.1689	0.00017696	2.6974	FALSE	lightblue	NO	1.5	3
-0.519226	12.0374	36.1442	0.00017741	2.69659	FALSE	lightblue	NO	1.5	3
-0.818145	11.9082	36.1313	0.00017765	2.69642	FALSE	lightblue	NO	1.5	3
-0.754751	12.7011	36.0874	0.00017847	2.69492	FALSE	lightblue	NO	1.5	3
-0.530187	12.7228	36.0816	0.00017858	2.69489	FALSE	lightblue	NO	1.5	3
-0.443208	12.0646	36.0667	0.00017885	2.69446	FALSE	lightblue	NO	1.5	3
0.949025	11.0985	36.0423	0.00017931	2.69359	FALSE	lightblue	NO	1.5	3
0.906174	12.231	35.988	0.00018033	2.69136	FALSE	lightblue	NO	1.5	3
0.816873	13.7315	35.9687	0.00018069	2.69073	FALSE	lightblue	NO	1.5	3
0.971223	11.242	35.9057	0.00018189	2.6881	FALSE	lightblue	NO	1.5	3
0.783967	13.3052	35.8874	0.00018224	2.68754	FALSE	lightblue	NO	1.5	3
-0.758498	10.798	35.8828	0.00018233	2.68754	FALSE	lightblue	NO	1.5	3
-1.4087	13.4106	35.8671	0.00018263	2.68706	FALSE	lightblue	NO	1.5	3
-0.61083	12.9684	35.712	0.00018563	2.68045	FALSE	lightblue	NO	1.5	3
-0.513042	14.0033	35.7031	0.00018581	2.68045	FALSE	lightblue	NO	1.5	3
-0.703875	14.3381	35.6999	0.00018587	2.68045	FALSE	lightblue	NO	1.5	3
0.607729	13.6728	35.6997	0.00018587	2.68045	FALSE	lightblue	NO	1.5	3
-0.560947	11.5894	35.6931	0.000186	2.68045	FALSE	lightblue	NO	1.5	3
-0.619155	14.524	35.6907	0.00018605	2.68045	FALSE	lightblue	NO	1.5	3
-0.493884	11.5872	35.6824	0.00018621	2.6803	FALSE	lightblue	NO	1.5	3
-0.618963	12.1868	35.6373	0.0001871	2.67869	FALSE	lightblue	NO	1.5	3
1.2223	12.7602	35.6364	0.00018712	2.67869	FALSE	lightblue	NO	1.5	3
0.841469	16.4681	35.6315	0.00018721	2.67869	FALSE	lightblue	NO	1.5	3
-0.599819	14.0589	35.6175	0.00018749	2.67828	FALSE	lightblue	NO	1.5	3
0.652592	11.5759	35.4724	0.00019039	2.67186	FALSE	lightblue	NO	1.5	3
-0.745494	12.532	35.4511	0.00019082	2.67112	FALSE	lightblue	NO	1.5	3
-0.89825	12.6591	35.4176	0.0001915	2.67	FALSE	lightblue	NO	1.5	3
-0.594912	12.0238	35.4164	0.00019152	2.67	FALSE	lightblue	NO	1.5	3
-0.653976	15.4566	35.4109	0.00019163	2.66998	FALSE	lightblue	NO	1.5	3
-0.629264	11.5326	35.4013	0.00019183	2.66978	FALSE	lightblue	NO	1.5	3
-0.539471	12.9652	35.3882	0.00019209	2.66941	FALSE	lightblue	NO	1.5	3
-0.754733	13.1767	35.3569	0.00019273	2.66823	FALSE	lightblue	NO	1.5	3
-0.545929	12.5822	35.3522	0.00019283	2.66823	FALSE	lightblue	NO	1.5	3
-0.779675	11.9849	35.2924	0.00019406	2.6659	FALSE	lightblue	NO	1.5	3
-0.560932	12.6455	35.2915	0.00019408	2.6659	FALSE	lightblue	NO	1.5	3
-0.515815	11.2746	35.2665	0.00019459	2.66499	FALSE	lightblue	NO	1.5	3
0.829109	11.5033	35.2569	0.00019479	2.66478	FALSE	lightblue	NO	1.5	3
0.676689	11.2459	35.1833	0.00019633	2.66169	FALSE	lightblue	NO	1.5	3
-0.46291	14.0025	35.1799	0.0001964	2.66169	FALSE	lightblue	NO	1.5	3
-0.595902	12.3943	35.1694	0.00019662	2.6616	FALSE	lightblue	NO	1.5	3
-0.58741	10.9464	35.1679	0.00019665	2.6616	FALSE	lightblue	NO	1.5	3
-0.978319	11.7376	35.1384	0.00019727	2.66061	FALSE	lightblue	NO	1.5	3
-0.931175	13.0087	35.1073	0.00019792	2.6595	FALSE	lightblue	NO	1.5	3
0.639807	11.6086	35.0706	0.0001987	2.65804	FALSE	lightblue	NO	1.5	3
0.68488	12.1991	35.058	0.00019897	2.65769	FALSE	lightblue	NO	1.5	3
-0.771222	12.6873	35.0261	0.00019965	2.65655	FALSE	lightblue	NO	1.5	3
0.924182	10.4978	35.0233	0.00019971	2.65655	FALSE	lightblue	NO	1.5	3
-0.624782	13.913	34.9313	0.00020169	2.65283	FALSE	lightblue	NO	1.5	3
-0.565847	13.1823	34.9234	0.00020186	2.65283	FALSE	lightblue	NO	1.5	3
-1.02009	11.3423	34.9205	0.00020192	2.65283	FALSE	lightblue	NO	1.5	3
0.506036	12.4396	34.9182	0.00020197	2.65283	FALSE	lightblue	NO	1.5	3
-1.13311	8.57509	34.8597	0.00020324	2.65037	FALSE	lightblue	NO	1.5	3
0.552487	12.57	34.8553	0.00020334	2.65037	FALSE	lightblue	NO	1.5	3
-1.8253	11.8312	34.8441	0.00020358	2.65036	FALSE	lightblue	NO	1.5	3
0.671014	11.9637	34.8409	0.00020365	2.65036	FALSE	lightblue	NO	1.5	3
1.03307	13.4492	34.8401	0.00020367	2.65036	FALSE	lightblue	NO	1.5	3
-0.724729	11.6436	34.8184	0.00020414	2.64958	FALSE	lightblue	NO	1.5	3
-0.410226	13.2974	34.8085	0.00020436	2.64946	FALSE	lightblue	NO	1.5	3
0.637852	12.4222	34.8058	0.00020442	2.64946	FALSE	lightblue	NO	1.5	3
0.774281	12.2974	34.7427	0.00020581	2.64675	FALSE	lightblue	NO	1.5	3
-0.598748	13.0133	34.6973	0.00020682	2.64505	FALSE	lightblue	NO	1.5	3
-0.887628	15.2421	34.6673	0.00020749	2.64392	FALSE	lightblue	NO	1.5	3
0.595136	11.2918	34.656	0.00020775	2.64362	FALSE	lightblue	NO	1.5	3
0.860525	13.7874	34.6445	0.00020801	2.64352	FALSE	lightblue	NO	1.5	3
0.446826	12.7541	34.6433	0.00020803	2.64352	FALSE	lightblue	NO	1.5	3
-0.491955	13.547	34.639	0.00020813	2.64352	FALSE	lightblue	NO	1.5	3
0.83209	10.6123	34.6263	0.00020841	2.64321	FALSE	lightblue	NO	1.5	3
0.484412	12.8257	34.6224	0.0002085	2.64321	FALSE	lightblue	NO	1.5	3
-0.453461	12.1643	34.5763	0.00020954	2.6413	FALSE	lightblue	NO	1.5	3
-0.464753	14.0708	34.5648	0.0002098	2.6413	FALSE	lightblue	NO	1.5	3
-0.460841	13.8241	34.5634	0.00020984	2.6413	FALSE	lightblue	NO	1.5	3
0.463015	12.9773	34.562	0.00020987	2.6413	FALSE	lightblue	NO	1.5	3
-0.431389	11.7958	34.5215	0.00021079	2.63966	FALSE	lightblue	NO	1.5	3
0.677723	12.532	34.5173	0.00021089	2.63966	FALSE	lightblue	NO	1.5	3
-0.658989	12.1969	34.5011	0.00021125	2.63927	FALSE	lightblue	NO	1.5	3
0.613729	11.524	34.499	0.0002113	2.63927	FALSE	lightblue	NO	1.5	3
-0.684461	13.8105	34.47	0.00021197	2.63814	FALSE	lightblue	NO	1.5	3
0.602983	13.4883	34.4598	0.0002122	2.63789	FALSE	lightblue	NO	1.5	3
0.665019	13.643	34.4512	0.0002124	2.63771	FALSE	lightblue	NO	1.5	3
0.741767	10.6607	34.3646	0.00021441	2.63391	FALSE	lightblue	NO	1.5	3
0.591396	12.8888	34.3607	0.0002145	2.63391	FALSE	lightblue	NO	1.5	3
-0.555299	12.4816	34.3443	0.00021488	2.63337	FALSE	lightblue	NO	1.5	3
-0.517552	12.323	34.2904	0.00021614	2.63105	FALSE	lightblue	NO	1.5	3
-0.723358	11.8511	34.2816	0.00021635	2.63086	FALSE	lightblue	NO	1.5	3
-0.670594	13.003	34.2575	0.00021692	2.62995	FALSE	lightblue	NO	1.5	3
-0.504615	13.7292	34.2382	0.00021737	2.62935	FALSE	lightblue	NO	1.5	3
-0.557597	11.1751	34.2349	0.00021745	2.62935	FALSE	lightblue	NO	1.5	3
-1.40382	13.6345	34.1928	0.00021845	2.62758	FALSE	lightblue	NO	1.5	3
0.451756	14.8748	34.1433	0.00021964	2.62569	FALSE	lightblue	NO	1.5	3
0.85071	12.9333	34.1166	0.00022028	2.62466	FALSE	lightblue	NO	1.5	3
0.585495	11.4416	34.1075	0.0002205	2.62446	FALSE	lightblue	NO	1.5	3
0.933808	12.6063	34.1021	0.00022063	2.62443	FALSE	lightblue	NO	1.5	3
-0.655932	10.8102	34.0618	0.0002216	2.62274	FALSE	lightblue	NO	1.5	3
-0.902462	12.4612	34.0541	0.00022179	2.6226	FALSE	lightblue	NO	1.5	3
-0.52338	13.061	34.0357	0.00022224	2.62196	FALSE	lightblue	NO	1.5	3
0.551046	13.7487	34.0025	0.00022305	2.62117	FALSE	lightblue	NO	1.5	3
-0.579927	13.2467	33.9999	0.00022311	2.62117	FALSE	lightblue	NO	1.5	3
0.857197	13.5202	33.9728	0.00022377	2.62013	FALSE	lightblue	NO	1.5	3
-0.596209	15.4947	33.9642	0.00022398	2.62013	FALSE	lightblue	NO	1.5	3
-0.522624	12.3538	33.9561	0.00022418	2.62	FALSE	lightblue	NO	1.5	3
0.416493	11.9493	33.9422	0.00022453	2.61973	FALSE	lightblue	NO	1.5	3
-0.424019	13.0902	33.9353	0.0002247	2.61973	FALSE	lightblue	NO	1.5	3
-0.49128	12.2716	33.9314	0.00022479	2.61973	FALSE	lightblue	NO	1.5	3
-0.740417	11.1145	33.899	0.00022559	2.61841	FALSE	lightblue	NO	1.5	3
0.416862	11.343	33.8919	0.00022577	2.6183	FALSE	lightblue	NO	1.5	3
0.544529	13.1873	33.8863	0.00022591	2.61826	FALSE	lightblue	NO	1.5	3
0.433502	12.3593	33.8753	0.00022618	2.61796	FALSE	lightblue	NO	1.5	3
-0.464294	13.1381	33.8704	0.0002263	2.61796	FALSE	lightblue	NO	1.5	3
0.580773	13.6434	33.8653	0.00022643	2.61794	FALSE	lightblue	NO	1.5	3
-0.496616	13.4658	33.8483	0.00022685	2.61735	FALSE	lightblue	NO	1.5	3
0.449341	13.5613	33.8287	0.00022734	2.61664	FALSE	lightblue	NO	1.5	3
-0.700651	12.3216	33.7999	0.00022806	2.6155	FALSE	lightblue	NO	1.5	3
-0.431882	11.0976	33.778	0.00022862	2.61512	FALSE	lightblue	NO	1.5	3
-0.768253	15.7803	33.7672	0.00022889	2.61483	FALSE	lightblue	NO	1.5	3
0.457617	13.6633	33.747	0.0002294	2.61409	FALSE	lightblue	NO	1.5	3
-0.63235	13.6722	33.7267	0.00022991	2.61357	FALSE	lightblue	NO	1.5	3
-0.682916	12.4835	33.7267	0.00022991	2.61357	FALSE	lightblue	NO	1.5	3
-0.842906	11.3488	33.7117	0.00023029	2.61328	FALSE	lightblue	NO	1.5	3
-0.674038	13.882	33.7112	0.0002303	2.61328	FALSE	lightblue	NO	1.5	3
0.469161	12.0012	33.6995	0.0002306	2.61294	FALSE	lightblue	NO	1.5	3
-0.44173	13.2235	33.6764	0.00023119	2.61206	FALSE	lightblue	NO	1.5	3
-0.81174	13.3307	33.6589	0.00023164	2.61145	FALSE	lightblue	NO	1.5	3
0.521119	16.1148	33.607	0.00023297	2.60978	FALSE	lightblue	NO	1.5	3
0.41875	13.8507	33.6052	0.00023302	2.60978	FALSE	lightblue	NO	1.5	3
-0.59999	12.3567	33.6031	0.00023307	2.60978	FALSE	lightblue	NO	1.5	3
-0.898551	11.1938	33.5687	0.00023396	2.60846	FALSE	lightblue	NO	1.5	3
-0.675261	13.6326	33.5258	0.00023508	2.60725	FALSE	lightblue	NO	1.5	3
-0.559918	11.0764	33.5231	0.00023514	2.60725	FALSE	lightblue	NO	1.5	3
-0.779732	13.2885	33.523	0.00023515	2.60725	FALSE	lightblue	NO	1.5	3
0.63798	13.94	33.5201	0.00023522	2.60725	FALSE	lightblue	NO	1.5	3
0.375388	13.5483	33.4129	0.00023804	2.6023	FALSE	lightblue	NO	1.5	3
0.585828	12.7854	33.3893	0.00023866	2.60138	FALSE	lightblue	NO	1.5	3
-0.456794	11.5224	33.3711	0.00023915	2.6011	FALSE	lightblue	NO	1.5	3
-0.640598	12.5298	33.3695	0.00023919	2.6011	FALSE	lightblue	NO	1.5	3
0.775072	13.1263	33.3293	0.00024026	2.59944	FALSE	lightblue	NO	1.5	3
0.502612	13.8565	33.3261	0.00024035	2.59944	FALSE	lightblue	NO	1.5	3
0.653424	12.242	33.2733	0.00024177	2.59733	FALSE	lightblue	NO	1.5	3
-0.408967	11.4185	33.2674	0.00024193	2.59727	FALSE	lightblue	NO	1.5	3
0.82789	14.1346	33.2523	0.00024233	2.59676	FALSE	lightblue	NO	1.5	3
-0.775672	13.2682	33.2296	0.00024295	2.59588	FALSE	lightblue	NO	1.5	3
-0.771736	13.3808	33.223	0.00024313	2.5958	FALSE	lightblue	NO	1.5	3
-0.620922	12.4674	33.2141	0.00024337	2.5958	FALSE	lightblue	NO	1.5	3
-0.440502	12.2338	33.2096	0.00024349	2.5958	FALSE	lightblue	NO	1.5	3
-0.782732	12.3126	33.1987	0.00024379	2.5955	FALSE	lightblue	NO	1.5	3
-0.552289	12.9125	33.0779	0.0002471	2.59007	FALSE	lightblue	NO	1.5	3
-0.494696	14.8893	33.0687	0.00024736	2.58984	FALSE	lightblue	NO	1.5	3
0.638534	14.5476	33.0538	0.00024778	2.58934	FALSE	lightblue	NO	1.5	3
0.647935	13.2394	33.0422	0.0002481	2.58901	FALSE	lightblue	NO	1.5	3
0.86673	14.4177	33.035	0.0002483	2.58901	FALSE	lightblue	NO	1.5	3
-0.452964	13.895	33.0333	0.00024834	2.58901	FALSE	lightblue	NO	1.5	3
-0.45666	12.859	33.0248	0.00024858	2.58881	FALSE	lightblue	NO	1.5	3
0.662932	10.6946	33.0179	0.00024877	2.5887	FALSE	lightblue	NO	1.5	3
0.408731	13.1806	32.9886	0.00024959	2.58749	FALSE	lightblue	NO	1.5	3
0.827017	13.686	32.967	0.0002502	2.5871	FALSE	lightblue	NO	1.5	3
0.664114	10.259	32.9625	0.00025032	2.5871	FALSE	lightblue	NO	1.5	3
-0.447122	14.0358	32.9509	0.00025065	2.58675	FALSE	lightblue	NO	1.5	3
0.79399	12.7096	32.9215	0.00025148	2.58554	FALSE	lightblue	NO	1.5	3
0.821268	14.5576	32.916	0.00025164	2.58549	FALSE	lightblue	NO	1.5	3
-0.782674	14.718	32.907	0.00025189	2.58527	FALSE	lightblue	NO	1.5	3
-0.670782	12.6526	32.884	0.00025255	2.58436	FALSE	lightblue	NO	1.5	3
0.723889	13.8159	32.8725	0.00025287	2.58402	FALSE	lightblue	NO	1.5	3
-0.439094	14.327	32.8625	0.00025316	2.58375	FALSE	lightblue	NO	1.5	3
-0.647345	12.9514	32.8427	0.00025372	2.58315	FALSE	lightblue	NO	1.5	3
-0.401925	12.4254	32.8413	0.00025376	2.58315	FALSE	lightblue	NO	1.5	3
-0.821481	12.7637	32.8272	0.00025417	2.58283	FALSE	lightblue	NO	1.5	3
-0.571652	12.4455	32.7418	0.00025663	2.57932	FALSE	lightblue	NO	1.5	3
0.681897	14.1784	32.7118	0.0002575	2.57842	FALSE	lightblue	NO	1.5	3
0.910839	10.053	32.7105	0.00025754	2.57842	FALSE	lightblue	NO	1.5	3
-0.508267	12.2737	32.7076	0.00025762	2.57842	FALSE	lightblue	NO	1.5	3
0.600634	12.7414	32.6864	0.00025824	2.57777	FALSE	lightblue	NO	1.5	3
-0.531629	12.1098	32.6825	0.00025835	2.57777	FALSE	lightblue	NO	1.5	3
-0.481304	13.988	32.6614	0.00025897	2.57695	FALSE	lightblue	NO	1.5	3
0.644701	12.9786	32.5848	0.00026123	2.5734	FALSE	lightblue	NO	1.5	3
0.410751	10.467	32.5241	0.00026303	2.57063	FALSE	lightblue	NO	1.5	3
0.713245	13.056	32.5165	0.00026326	2.57056	FALSE	lightblue	NO	1.5	3
-0.465699	12.0323	32.514	0.00026333	2.57056	FALSE	lightblue	NO	1.5	3
0.966508	13.3544	32.4913	0.00026402	2.56966	FALSE	lightblue	NO	1.5	3
-0.53103	11.8135	32.4739	0.00026454	2.56902	FALSE	lightblue	NO	1.5	3
0.663485	10.8709	32.4397	0.00026557	2.56755	FALSE	lightblue	NO	1.5	3
-0.510051	14.5825	32.4256	0.000266	2.56706	FALSE	lightblue	NO	1.5	3
1.46549	14.2413	32.4176	0.00026624	2.56691	FALSE	lightblue	NO	1.5	3
0.560936	13.5796	32.4122	0.0002664	2.56691	FALSE	lightblue	NO	1.5	3
0.642413	13.9312	32.405	0.00026662	2.56691	FALSE	lightblue	NO	1.5	3
-0.563676	12.5738	32.3773	0.00026746	2.56576	FALSE	lightblue	NO	1.5	3
0.424558	11.9942	32.3169	0.00026931	2.56298	FALSE	lightblue	NO	1.5	3
0.810214	10.1894	32.2999	0.00026984	2.56267	FALSE	lightblue	NO	1.5	3
0.389483	11.8142	32.2976	0.00026991	2.56267	FALSE	lightblue	NO	1.5	3
-0.69046	10.1712	32.2706	0.00027074	2.56155	FALSE	lightblue	NO	1.5	3
1.34185	15.0977	32.2629	0.00027098	2.56138	FALSE	lightblue	NO	1.5	3
-1.10117	13.3022	32.2412	0.00027165	2.56053	FALSE	lightblue	NO	1.5	3
-0.76068	12.4784	32.2089	0.00027266	2.55913	FALSE	lightblue	NO	1.5	3
-0.551402	14.1666	32.1946	0.00027311	2.55864	FALSE	lightblue	NO	1.5	3
0.740824	13.8814	32.1581	0.00027425	2.55704	FALSE	lightblue	NO	1.5	3
-0.60984	14.422	32.152	0.00027444	2.55695	FALSE	lightblue	NO	1.5	3
0.60966	11.5991	32.1286	0.00027518	2.556	FALSE	lightblue	NO	1.5	3
-0.605836	12.9447	32.0591	0.00027738	2.55275	FALSE	lightblue	NO	1.5	3
0.52434	15.8547	31.9828	0.00027983	2.54937	FALSE	lightblue	NO	1.5	3
-0.531596	12.0024	31.9828	0.00027983	2.54937	FALSE	lightblue	NO	1.5	3
0.590056	12.4602	31.9647	0.00028041	2.54868	FALSE	lightblue	NO	1.5	3
-0.84118	12.4929	31.9535	0.00028077	2.54833	FALSE	lightblue	NO	1.5	3
0.477013	11.7527	31.8976	0.00028259	2.54575	FALSE	lightblue	NO	1.5	3
0.477255	12.6909	31.8561	0.00028394	2.5441	FALSE	lightblue	NO	1.5	3
0.684111	13.6906	31.8367	0.00028458	2.54334	FALSE	lightblue	NO	1.5	3
0.902767	12.9231	31.7754	0.0002866	2.54048	FALSE	lightblue	NO	1.5	3
-0.503055	13.8007	31.6888	0.00028949	2.53634	FALSE	lightblue	NO	1.5	3
0.439898	13.4448	31.6441	0.000291	2.53467	FALSE	lightblue	NO	1.5	3
0.499347	13.6642	31.6426	0.00029105	2.53467	FALSE	lightblue	NO	1.5	3
0.513324	14.24	31.6419	0.00029107	2.53467	FALSE	lightblue	NO	1.5	3
0.390593	13.7828	31.6388	0.00029118	2.53467	FALSE	lightblue	NO	1.5	3
1.44546	8.73109	31.6053	0.00029231	2.5332	FALSE	lightblue	NO	1.5	3
-0.514787	14.6094	31.5818	0.00029311	2.53236	FALSE	lightblue	NO	1.5	3
0.526532	14.5276	31.5803	0.00029316	2.53236	FALSE	lightblue	NO	1.5	3
-0.428995	13.7106	31.5715	0.00029346	2.53213	FALSE	lightblue	NO	1.5	3
0.759156	13.2652	31.5433	0.00029443	2.53091	FALSE	lightblue	NO	1.5	3
-0.488166	12.5282	31.5283	0.00029494	2.53037	FALSE	lightblue	NO	1.5	3
0.604298	12.4585	31.5217	0.00029517	2.53025	FALSE	lightblue	NO	1.5	3
-0.765814	13.386	31.5153	0.00029539	2.53014	FALSE	lightblue	NO	1.5	3
0.568277	12.0789	31.491	0.00029623	2.52912	FALSE	lightblue	NO	1.5	3
-0.414643	15.1676	31.4781	0.00029667	2.52868	FALSE	lightblue	NO	1.5	3
-0.6757	12.7039	31.4681	0.00029702	2.52839	FALSE	lightblue	NO	1.5	3
-0.502081	12.1842	31.439	0.00029803	2.52723	FALSE	lightblue	NO	1.5	3
-0.570666	11.012	31.4369	0.0002981	2.52723	FALSE	lightblue	NO	1.5	3
-0.516346	12.0153	31.431	0.00029831	2.52714	FALSE	lightblue	NO	1.5	3
0.875152	12.1565	31.4189	0.00029873	2.52674	FALSE	lightblue	NO	1.5	3
-0.529901	12.0659	31.3994	0.00029941	2.52596	FALSE	lightblue	NO	1.5	3
-0.535691	12.1711	31.3866	0.00029986	2.52563	FALSE	lightblue	NO	1.5	3
-0.573291	12.8173	31.3577	0.00030087	2.5247	FALSE	lightblue	NO	1.5	3
-0.548097	12.6611	31.3309	0.00030182	2.52355	FALSE	lightblue	NO	1.5	3
-0.618259	11.8689	31.2892	0.00030329	2.52164	FALSE	lightblue	NO	1.5	3
0.475553	11.115	31.2479	0.00030476	2.51996	FALSE	lightblue	NO	1.5	3
0.634925	15.4749	31.1672	0.00030766	2.51606	FALSE	lightblue	NO	1.5	3
-0.588981	11.5913	31.1595	0.00030794	2.51592	FALSE	lightblue	NO	1.5	3
0.486134	11.6183	31.1562	0.00030806	2.51592	FALSE	lightblue	NO	1.5	3
-0.522602	13.393	31.1478	0.00030837	2.5158	FALSE	lightblue	NO	1.5	3
-0.489875	12.8924	31.1435	0.00030852	2.5158	FALSE	lightblue	NO	1.5	3
-0.53753	13.0722	31.1374	0.00030874	2.5158	FALSE	lightblue	NO	1.5	3
0.938862	12.9239	31.1124	0.00030965	2.51473	FALSE	lightblue	NO	1.5	3
-0.526652	15.0737	31.1082	0.00030981	2.51472	FALSE	lightblue	NO	1.5	3
0.608415	13.0155	31.0934	0.00031035	2.51436	FALSE	lightblue	NO	1.5	3
0.58204	13.0539	31.0928	0.00031037	2.51436	FALSE	lightblue	NO	1.5	3
0.864059	12.552	31.0392	0.00031234	2.51189	FALSE	lightblue	NO	1.5	3
0.452081	12.6725	30.9967	0.0003139	2.51007	FALSE	lightblue	NO	1.5	3
0.409171	13.224	30.9144	0.00031697	2.50606	FALSE	lightblue	NO	1.5	3
-0.710147	12.9121	30.9002	0.0003175	2.50554	FALSE	lightblue	NO	1.5	3
0.618008	13.0334	30.8682	0.00031871	2.50431	FALSE	lightblue	NO	1.5	3
0.972514	14.2246	30.8311	0.00032011	2.50261	FALSE	lightblue	NO	1.5	3
-0.411845	11.8907	30.8145	0.00032074	2.50197	FALSE	lightblue	NO	1.5	3
-0.526869	16.024	30.8084	0.00032097	2.50191	FALSE	lightblue	NO	1.5	3
-0.644334	12.318	30.8053	0.00032109	2.50191	FALSE	lightblue	NO	1.5	3
0.736896	13.0713	30.7386	0.00032365	2.49868	FALSE	lightblue	NO	1.5	3
-0.444945	11.813	30.7033	0.00032501	2.49727	FALSE	lightblue	NO	1.5	3
-0.457618	11.208	30.6799	0.00032591	2.49627	FALSE	lightblue	NO	1.5	3
-0.508763	12.8871	30.6597	0.0003267	2.49544	FALSE	lightblue	NO	1.5	3
-0.395295	13.2518	30.655	0.00032688	2.49541	FALSE	lightblue	NO	1.5	3
-0.463568	12.9628	30.6508	0.00032704	2.4954	FALSE	lightblue	NO	1.5	3
-0.51175	12.9246	30.6344	0.00032768	2.49476	FALSE	lightblue	NO	1.5	3
-0.389984	14.8267	30.5647	0.00033041	2.49136	FALSE	lightblue	NO	1.5	3
0.903955	10.308	30.5539	0.00033084	2.49101	FALSE	lightblue	NO	1.5	3
0.520987	13.3724	30.5453	0.00033118	2.49076	FALSE	lightblue	NO	1.5	3
-0.714518	12.2858	30.5374	0.00033149	2.49057	FALSE	lightblue	NO	1.5	3
0.529183	12.3212	30.5221	0.0003321	2.48998	FALSE	lightblue	NO	1.5	3
-0.463932	12.6497	30.4441	0.00033521	2.48634	FALSE	lightblue	NO	1.5	3
-0.481614	10.2196	30.4183	0.00033625	2.48521	FALSE	lightblue	NO	1.5	3
-0.582438	13.4749	30.4052	0.00033678	2.4849	FALSE	lightblue	NO	1.5	3
0.47558	12.7825	30.4013	0.00033693	2.4849	FALSE	lightblue	NO	1.5	3
0.432269	12.3704	30.4005	0.00033696	2.4849	FALSE	lightblue	NO	1.5	3
0.683702	15.3636	30.3579	0.00033869	2.48308	FALSE	lightblue	NO	1.5	3
1.00009	11.2003	30.3577	0.0003387	2.48308	FALSE	lightblue	NO	1.5	3
-0.549844	12.0718	30.3336	0.00033968	2.48204	FALSE	lightblue	NO	1.5	3
-0.674522	13.2331	30.3194	0.00034026	2.4815	FALSE	lightblue	NO	1.5	3
0.484723	14.2927	30.3097	0.00034066	2.48121	FALSE	lightblue	NO	1.5	3
0.630065	14.1768	30.2695	0.00034231	2.47931	FALSE	lightblue	NO	1.5	3
-0.403985	13.5498	30.2034	0.00034504	2.47606	FALSE	lightblue	NO	1.5	3
-0.560872	13.595	30.179	0.00034605	2.475	FALSE	lightblue	NO	1.5	3
0.791576	12.3262	30.1643	0.00034667	2.47456	FALSE	lightblue	NO	1.5	3
-0.642589	13.6042	30.1628	0.00034673	2.47456	FALSE	lightblue	NO	1.5	3
-0.543257	12.7207	30.1517	0.0003472	2.47418	FALSE	lightblue	NO	1.5	3
0.922445	10.7673	30.1095	0.00034897	2.47217	FALSE	lightblue	NO	1.5	3
-0.571941	12.9206	30.0851	0.00035	2.4711	FALSE	lightblue	NO	1.5	3
-1.3103	12.628	30.0361	0.00035208	2.46873	FALSE	lightblue	NO	1.5	3
-0.642017	11.4937	29.9958	0.0003538	2.46682	FALSE	lightblue	NO	1.5	3
1.04132	10.1241	29.9769	0.00035461	2.46603	FALSE	lightblue	NO	1.5	3
-0.94491	15.0078	29.9426	0.00035609	2.46443	FALSE	lightblue	NO	1.5	3
0.594012	13.0107	29.8711	0.00035919	2.46087	FALSE	lightblue	NO	1.5	3
-0.445546	14.1199	29.8166	0.00036158	2.45832	FALSE	lightblue	NO	1.5	3
0.667216	12.2541	29.8151	0.00036165	2.45832	FALSE	lightblue	NO	1.5	3
-0.495104	12.6044	29.795	0.00036253	2.45756	FALSE	lightblue	NO	1.5	3
0.978544	13.9438	29.793	0.00036262	2.45756	FALSE	lightblue	NO	1.5	3
-0.641537	14.8711	29.7758	0.00036338	2.45686	FALSE	lightblue	NO	1.5	3
0.751726	13.3311	29.7699	0.00036364	2.45675	FALSE	lightblue	NO	1.5	3
-0.368257	14.4369	29.7636	0.00036392	2.45662	FALSE	lightblue	NO	1.5	3
-0.535847	10.0401	29.7575	0.00036419	2.4565	FALSE	lightblue	NO	1.5	3
0.485254	12.9141	29.73	0.00036542	2.45525	FALSE	lightblue	NO	1.5	3
-0.635935	13.7081	29.7252	0.00036563	2.4552	FALSE	lightblue	NO	1.5	3
0.588044	13.168	29.7071	0.00036644	2.45444	FALSE	lightblue	NO	1.5	3
-0.941023	13.7166	29.6935	0.00036705	2.45423	FALSE	lightblue	NO	1.5	3
-0.356424	14.1917	29.6928	0.00036708	2.45423	FALSE	lightblue	NO	1.5	3
-0.461572	11.2334	29.6916	0.00036713	2.45423	FALSE	lightblue	NO	1.5	3
0.605496	13.3065	29.687	0.00036734	2.45419	FALSE	lightblue	NO	1.5	3
0.864425	13.0353	29.6695	0.00036813	2.45347	FALSE	lightblue	NO	1.5	3
0.616298	15.6849	29.6472	0.00036913	2.45249	FALSE	lightblue	NO	1.5	3
0.621008	11.9567	29.6305	0.00036989	2.45181	FALSE	lightblue	NO	1.5	3
0.800749	13.1985	29.6096	0.00037083	2.45115	FALSE	lightblue	NO	1.5	3
-0.556461	12.6427	29.6052	0.00037103	2.45115	FALSE	lightblue	NO	1.5	3
1.23437	14.2171	29.6028	0.00037114	2.45115	FALSE	lightblue	NO	1.5	3
0.511159	14.0841	29.5838	0.000372	2.45086	FALSE	lightblue	NO	1.5	3
0.537843	12.9782	29.5815	0.00037211	2.45086	FALSE	lightblue	NO	1.5	3
-0.948681	15.2332	29.5799	0.00037218	2.45086	FALSE	lightblue	NO	1.5	3
-0.455325	11.3419	29.5783	0.00037225	2.45086	FALSE	lightblue	NO	1.5	3
-0.607662	14.2636	29.5597	0.0003731	2.45008	FALSE	lightblue	NO	1.5	3
-0.558365	12.2193	29.5487	0.00037361	2.44969	FALSE	lightblue	NO	1.5	3
0.460353	12.9383	29.5226	0.00037481	2.4485	FALSE	lightblue	NO	1.5	3
-0.585386	13.0494	29.5009	0.00037581	2.44755	FALSE	lightblue	NO	1.5	3
-0.490541	14.3094	29.494	0.00037612	2.44739	FALSE	lightblue	NO	1.5	3
0.49155	14.7952	29.473	0.00037709	2.44684	FALSE	lightblue	NO	1.5	3
-0.679707	11.7712	29.4724	0.00037712	2.44684	FALSE	lightblue	NO	1.5	3
0.746431	11.8426	29.4661	0.00037741	2.4467	FALSE	lightblue	NO	1.5	3
0.52892	13.5157	29.4602	0.00037769	2.44659	FALSE	lightblue	NO	1.5	3
-0.445748	12.9515	29.436	0.00037881	2.4455	FALSE	lightblue	NO	1.5	3
-0.376252	13.2977	29.4149	0.00037979	2.44478	FALSE	lightblue	NO	1.5	3
0.485143	11.8276	29.4034	0.00038033	2.44436	FALSE	lightblue	NO	1.5	3
0.408043	11.6997	29.399	0.00038054	2.44434	FALSE	lightblue	NO	1.5	3
0.773027	11.5943	29.3954	0.00038071	2.44434	FALSE	lightblue	NO	1.5	3
0.779604	13.296	29.3867	0.00038111	2.44408	FALSE	lightblue	NO	1.5	3
-0.705603	13.0709	29.3713	0.00038184	2.44365	FALSE	lightblue	NO	1.5	3
0.434312	11.6409	29.3618	0.00038229	2.44335	FALSE	lightblue	NO	1.5	3
0.403522	12.9336	29.3479	0.00038294	2.4428	FALSE	lightblue	NO	1.5	3
0.477832	13.2113	29.3384	0.00038339	2.4425	FALSE	lightblue	NO	1.5	3
-0.654959	12.707	29.3197	0.00038428	2.44182	FALSE	lightblue	NO	1.5	3
-0.525271	12.2587	29.3179	0.00038436	2.44182	FALSE	lightblue	NO	1.5	3
-0.397599	11.7203	29.3145	0.00038452	2.44182	FALSE	lightblue	NO	1.5	3
-0.867746	14.4997	29.2829	0.00038602	2.44035	FALSE	lightblue	NO	1.5	3
-0.420145	12.6869	29.2792	0.0003862	2.44035	FALSE	lightblue	NO	1.5	3
-0.496386	8.61033	29.2698	0.00038665	2.44022	FALSE	lightblue	NO	1.5	3
-0.53092	12.7646	29.2239	0.00038885	2.43796	FALSE	lightblue	NO	1.5	3
0.60144	11.991	29.1604	0.00039191	2.43494	FALSE	lightblue	NO	1.5	3
-0.392225	11.3143	29.1402	0.00039289	2.43417	FALSE	lightblue	NO	1.5	3
-0.583473	12.5993	29.133	0.00039325	2.43417	FALSE	lightblue	NO	1.5	3
0.63599	15.3124	29.131	0.00039334	2.43417	FALSE	lightblue	NO	1.5	3
0.473053	14.2248	29.1275	0.00039352	2.43417	FALSE	lightblue	NO	1.5	3
0.400865	9.68921	29.0606	0.00039679	2.43097	FALSE	lightblue	NO	1.5	3
-0.378672	12.5803	29.0397	0.00039782	2.43004	FALSE	lightblue	NO	1.5	3
-0.453244	13.3946	29.0258	0.00039851	2.42949	FALSE	lightblue	NO	1.5	3
-0.959882	10.8671	29.0189	0.00039886	2.42931	FALSE	lightblue	NO	1.5	3
0.404619	12.5111	28.9621	0.00040168	2.42661	FALSE	lightblue	NO	1.5	3
0.566159	12.9517	28.9615	0.00040171	2.42661	FALSE	lightblue	NO	1.5	3
-0.652277	10.5083	28.9536	0.00040211	2.42638	FALSE	lightblue	NO	1.5	3
-0.680141	10.5525	28.9466	0.00040246	2.4262	FALSE	lightblue	NO	1.5	3
0.441144	14.1463	28.936	0.00040299	2.42595	FALSE	lightblue	NO	1.5	3
-0.432302	12.2471	28.9346	0.00040306	2.42595	FALSE	lightblue	NO	1.5	3
0.505919	13.1106	28.9238	0.0004036	2.42556	FALSE	lightblue	NO	1.5	3
-0.411652	10.5494	28.9147	0.00040406	2.42527	FALSE	lightblue	NO	1.5	3
-0.676786	13.9324	28.9084	0.00040438	2.42512	FALSE	lightblue	NO	1.5	3
0.828659	8.41256	28.8999	0.00040481	2.42486	FALSE	lightblue	NO	1.5	3
0.531633	13.3272	28.8642	0.00040661	2.42327	FALSE	lightblue	NO	1.5	3
0.532957	14.2017	28.8633	0.00040666	2.42327	FALSE	lightblue	NO	1.5	3
-0.441987	12.1716	28.8376	0.00040797	2.42207	FALSE	lightblue	NO	1.5	3
0.57638	12.4205	28.7805	0.00041089	2.41918	FALSE	lightblue	NO	1.5	3
0.42515	12.5305	28.7747	0.00041119	2.41906	FALSE	lightblue	NO	1.5	3
-0.995224	13.7141	28.7613	0.00041188	2.41853	FALSE	lightblue	NO	1.5	3
0.42626	12.7366	28.7398	0.00041299	2.41775	FALSE	lightblue	NO	1.5	3
-0.425341	14.1028	28.7134	0.00041436	2.41653	FALSE	lightblue	NO	1.5	3
0.750953	12.0396	28.7101	0.00041453	2.41653	FALSE	lightblue	NO	1.5	3
0.65332	11.2574	28.6627	0.000417	2.41434	FALSE	lightblue	NO	1.5	3
-0.58765	13.2012	28.6571	0.00041729	2.41423	FALSE	lightblue	NO	1.5	3
0.56268	12.8367	28.6004	0.00042027	2.41137	FALSE	lightblue	NO	1.5	3
-0.365579	13.8718	28.5974	0.00042044	2.41137	FALSE	lightblue	NO	1.5	3
0.405066	11.1458	28.5773	0.0004215	2.41047	FALSE	lightblue	NO	1.5	3
0.776644	13.5442	28.5426	0.00042334	2.40877	FALSE	lightblue	NO	1.5	3
-0.488064	11.6237	28.5375	0.00042362	2.40868	FALSE	lightblue	NO	1.5	3
-0.410644	13.5269	28.4988	0.00042569	2.40676	FALSE	lightblue	NO	1.5	3
-0.929593	14.0913	28.4872	0.00042631	2.40632	FALSE	lightblue	NO	1.5	3
-0.469964	12.5331	28.4773	0.00042684	2.40598	FALSE	lightblue	NO	1.5	3
0.389103	12.8637	28.4547	0.00042806	2.40513	FALSE	lightblue	NO	1.5	3
0.654865	13.497	28.4044	0.00043079	2.40257	FALSE	lightblue	NO	1.5	3
0.746136	12.7135	28.4003	0.00043101	2.40254	FALSE	lightblue	NO	1.5	3
-0.681758	13.1015	28.3879	0.00043169	2.40205	FALSE	lightblue	NO	1.5	3
-0.678914	14.1325	28.3713	0.0004326	2.40133	FALSE	lightblue	NO	1.5	3
0.73442	11.3798	28.3501	0.00043376	2.40036	FALSE	lightblue	NO	1.5	3
0.403952	11.0719	28.3395	0.00043434	2.39998	FALSE	lightblue	NO	1.5	3
-0.485048	12.6166	28.3108	0.00043592	2.3987	FALSE	lightblue	NO	1.5	3
0.610678	11.2796	28.3092	0.00043601	2.3987	FALSE	lightblue	NO	1.5	3
-0.39499	13.4285	28.2742	0.00043795	2.39716	FALSE	lightblue	NO	1.5	3
-0.617275	8.93259	28.2183	0.00044107	2.39427	FALSE	lightblue	NO	1.5	3
-0.695306	10.9062	28.1668	0.00044397	2.39201	FALSE	lightblue	NO	1.5	3
1.52259	12.7261	28.1598	0.00044436	2.39182	FALSE	lightblue	NO	1.5	3
-0.633015	13.25	28.1551	0.00044463	2.39176	FALSE	lightblue	NO	1.5	3
0.61837	12.5457	28.0905	0.0004483	2.38838	FALSE	lightblue	NO	1.5	3
-0.408336	12.2915	28.0366	0.0004514	2.38558	FALSE	lightblue	NO	1.5	3
0.55702	13.2592	27.9947	0.00045382	2.38345	FALSE	lightblue	NO	1.5	3
-0.481858	13.1766	27.9858	0.00045433	2.38315	FALSE	lightblue	NO	1.5	3
0.344399	12.5199	27.9763	0.00045489	2.38282	FALSE	lightblue	NO	1.5	3
0.858676	13.1674	27.9691	0.00045531	2.38261	FALSE	lightblue	NO	1.5	3
-0.954474	11.3864	27.9622	0.00045571	2.38242	FALSE	lightblue	NO	1.5	3
0.394211	12.6381	27.9352	0.00045729	2.38112	FALSE	lightblue	NO	1.5	3
0.415218	10.9122	27.9264	0.0004578	2.38082	FALSE	lightblue	NO	1.5	3
-0.680572	12.087	27.8905	0.00045991	2.37921	FALSE	lightblue	NO	1.5	3
0.676481	12.0157	27.8828	0.00046037	2.37897	FALSE	lightblue	NO	1.5	3
0.356259	11.0891	27.8748	0.00046084	2.37872	FALSE	lightblue	NO	1.5	3
0.774559	11.9051	27.8585	0.00046181	2.378	FALSE	lightblue	NO	1.5	3
-0.844791	12.1793	27.842	0.00046279	2.37741	FALSE	lightblue	NO	1.5	3
-0.670246	11.7032	27.8408	0.00046286	2.37741	FALSE	lightblue	NO	1.5	3
[truncated: 18,396 more rows]

## Sheet: Fig. 2c
Mouse gene name	Maximum presynaptic up-regulated phosphorylation, log2(High KCl intensity)-log2(Low KCl intensity)	MobiDB lite or DisProt percentage disordered
Marcks	1.81678	1
Marcksl1	1.34185	1
Mapt	1.33698	1
Sncb	0.827614	1
Ppp1r9a	1.98428	0.85
Raph1	1.29486	0.65
Bsn	1.3174	0.65
Sgip1	0.854624	0.58
Caskin1	0.558552	0.58
Iqsec2	0.816873	0.51
Vamp4	0.478455	0.5
Hap1	0.938862	0.48
Syn1	0.609186	0.47
Pclo	1.50375	0.46
Rims1	1.20695	0.46
Add2	2.1021	0.44
Add1	0.900203	0.42
Cacnb1	0.566994	0.41
Syn3	0.77635	0.41
Stxbp5	1.732	0.38
Aak1	0.613729	0.38
Cspg5	0.413202	0.37
Apba1	0.681639	0.36
Arfgap3	1.35678	0.35
Adra2a	0.840338	0.35
Rph3a	0.783209	0.35
Syn2	1.00765	0.33
Cacna1a	0.342828	0.33
Madd	0.736666	0.32
Synj1	1.28668	0.32
Efnb3	0.616043	0.31
Epn1	0.498448	0.31
Rpl4	0.343054	0.31
Amph	0.490243	0.3
Ncam1	0.66744	0.3
Rimbp2	0.700412	0.27
Ap3d1	0.400919	0.26
Farp1	0.594012	0.24
Cacna1b	1.4459	0.23
Ophn1	0.827017	0.23
Kcna4	0.687621	0.22
Rpl24	0.285345	0.22
Chrm1	0.705763	0.22
Anks1b	0.654599	0.21
Pip5k1c	0.46784	0.2
Apbb1	0.588728	0.2
Bin1	0.198199	0.19
Cacna1e	0.819087	0.19
Rpl6	0.661379	0.18
Trio	0.610678	0.17
Synpr	2.0047	0.17
Dnm3	0.564491	0.17
Rab5a	0.457919	0.16
Kiaa1109	1.0442	0.16
Syt7	0.672155	0.16
Unc13a	1.24068	0.16
Ppfia4	0.894359	0.16
Grin2b	0.700446	0.15
Adgrl1	0.406313	0.15
Kcnq5	0.439591	0.15
Sv2a	0.637852	0.14
Dnm1l	0.58204	0.14
Pcdh17	0.48344	0.14
Kcnc2	0.528394	0.14
Chrm4	0.552487	0.13
Rps6	0.439764	0.13
Git1	0.385974	0.13
Vapa	0.74324	0.13
Ppfia2	0.392568	0.13
Rab3a	0.702725	0.12
Kcnma1	1.04103	0.12
Scn2a	0.906253	0.12
Wfs1	0.773027	0.12
Rab3c	1.53925	0.11
Kalrn	0.80061	0.11
Dock1	0.457715	0.11
Slc30a3	1.22271	0.11
Hcn1	0.328458	0.1
Itsn1	1.04428	0.1
Prkce	0.670181	0.1
Atp2b1	1.04598	0.1
Atp2b3	0.744077	0.1
Cadps	0.433421	0.1
Arhgef7	0.413935	0.09
Nptn	0.729615	0.09
Erc1	0.727946	0.08
Erc2	1.17285	0.08
Gabbr1	0.633057	0.08
Ppp3cc	0.480765	0.08
Stx1b	1.29019	0.07
Dmxl2	0.908725	0.06
Prkar1b	0.464856	0.06
Camk2a	1.48846	0.06
Slc6a11	0.483537	0.06
Svop	0.514763	0.05
Arfgef2	0.745444	0.05
Ston2	0.323842	0.04
Ppp3cb	0.642413	0.04
Gad1	0.739805	0.04
Myo5b	0.463015	0.03
Ptk2b	0.559705	0.03
Gabbr2	0.601868	0.03
Ctnna2	0.67838	0.03
Exoc4	0.388141	0.02
Ptprd	0.313386	0.01
Stxbp1	1.52963	0
Prkcg	1.46193	0
Epha4	1.46123	0
Gabrb2	1.23437	0
Grk2	1.21873	0
Sec22b	1.1076	0
Ephb2	0.947547	0
Cnr1	0.87014	0
Rps28	0.637731	0
Gapdh	0.60192	0
Rpl34	0.573169	0
Slc32a1	0.493335	0
Atp8a1	0.419099	0
Napb	0.321931	0

## Sheet: Fig. 2d
ID	Gene	Accession	First Accession	Second Accession	Third Accession	Fourth Accession	First Accession, de-isoformed	Site(s)	Sequence Window	First Sequence Window 9AA	First Sequence Window	Second Sequence Window	Third Sequence Window	Fourth Sequence Window	First site	Second site	Third Site	Fourth site	SwissProt/Trembl	Protein Existence Score(s)	Length(s)	AveExpr	F	P.Value	First Gene	Phosphosite(s)	Protein Name	First Gene Phosphosite(s)	Log2(High K+) -Log2(Low K+)	adj.P.Val	MobiDB lite from Tristan	DisProt	MobiDB lite from Tristan + DisProt	SynGO
Mapt|P10637|504;509|TPGSRSRTPSLPTPP;SRTPSLPTPPTREPK|sp|1|733	Mapt	P10637	P10637				P10637	504;509	TPGSRSRTPSLPTPP;SRTPSLPTPPTREPK	SRSRTPSLP	TPGSRSRTPSLPTPP	SRTPSLPTPPTREPK			504	509			sp	1	733	13.2317	64.6906	1.78327e-05	Mapt	T504+T509	Microtubule-associated protein tau (Neurofibrillary tangle protein) (Paired helical filament-tau) (PHF-tau)	Mapt T504+T509	-0.977345	0.00040411	0.774898	1	1	presynaptic
Mapt|P10637|653|IGSLDNITHVPGGGN|sp|1|733	Mapt	P10637	P10637				P10637	653	IGSLDNITHVPGGGN	LDNITHVPG	IGSLDNITHVPGGGN				653				sp	1	733	13.1533	51.2489	4.57573e-05	Mapt	T653	Microtubule-associated protein tau (Neurofibrillary tangle protein) (Paired helical filament-tau) (PHF-tau)	Mapt T653	1.33698	0.000772534	0.774898	1	1	presynaptic
Mapt|P10637|523;529|KKVAVVRTPPKSPSA;RTPPKSPSASKSRLQ|sp|1|733	Mapt	P10637	P10637				P10637	523;529	KKVAVVRTPPKSPSA;RTPPKSPSASKSRLQ	AVVRTPPKS	KKVAVVRTPPKSPSA	RTPPKSPSASKSRLQ			523	529			sp	1	733	13.0352	50.7958	4.74046e-05	Mapt	T523+S529	Microtubule-associated protein tau (Neurofibrillary tangle protein) (Paired helical filament-tau) (PHF-tau)	Mapt T523+S529	-0.740061	0.000790955	0.774898	1	1	presynaptic
Mapt|P10637|686|DHGAEIVYKSPVVSG|sp|1|733	Mapt	P10637	P10637				P10637	686	DHGAEIVYKSPVVSG	AEIVYKSPV	DHGAEIVYKSPVVSG				686				sp	1	733	11.7375	38.3406	0.000141877	Mapt	Y686	Microtubule-associated protein tau (Neurofibrillary tangle protein) (Paired helical filament-tau) (PHF-tau)	Mapt Y686	0.861238	0.00170311	0.774898	1	1	presynaptic
Mapt|P10637|648|RVQSKIGSLDNITHV|sp|1|733	Mapt	P10637	P10637				P10637	648	RVQSKIGSLDNITHV	SKIGSLDNI	RVQSKIGSLDNITHV				648				sp	1	733	11.8401	34.9608	0.000201049	Mapt	S648	Microtubule-associated protein tau (Neurofibrillary tangle protein) (Paired helical filament-tau) (PHF-tau)	Mapt S648	1.10468	0.00221883	0.774898	1	1	presynaptic
Mapt|P10637|644|DFKDRVQSKIGSLDN|sp|1|733	Mapt	P10637	P10637				P10637	644	DFKDRVQSKIGSLDN	DRVQSKIGS	DFKDRVQSKIGSLDN				644				sp	1	733	12.5641	32.7408	0.000256658	Mapt	S644	Microtubule-associated protein tau (Neurofibrillary tangle protein) (Paired helical filament-tau) (PHF-tau)	Mapt S644	0.970895	0.00263439	0.774898	1	1	presynaptic
Mapt|P10637|523;527|KKVAVVRTPPKSPSA;VVRTPPKSPSASKSR|sp|1|733	Mapt	P10637	P10637				P10637	523;527	KKVAVVRTPPKSPSA;VVRTPPKSPSASKSR	AVVRTPPKS	KKVAVVRTPPKSPSA	VVRTPPKSPSASKSR			523	527			sp	1	733	13.6782	22.0744	0.00103758	Mapt	T523+S527	Microtubule-associated protein tau (Neurofibrillary tangle protein) (Paired helical filament-tau) (PHF-tau)	Mapt T523+S527	-0.655482	0.00774296	0.774898	1	1	presynaptic
Syn1|O88935|551;553|PAARPPASPSPQRQA;ARPPASPSPQRQAGA|sp|1|706	Syn1	O88935	O88935				O88935	551;553	PAARPPASPSPQRQA;ARPPASPSPQRQAGA	RPPASPSPQ	PAARPPASPSPQRQA	ARPPASPSPQRQAGA			551	553			sp	1	706	12.2095	121.505	1.24111e-06	Syn1	S551+S553	Synapsin-1 (Synapsin I)	Syn1 S551+S553	-1.29798	7.05081e-05	0.470255		0.470255	presynaptic
Syn1|O88935|668;684|LNKSQSLTNAFNLPE;APPRPSLSQDEVKAE|sp|1|706	Syn1	O88935	O88935				O88935	668;684	LNKSQSLTNAFNLPE;APPRPSLSQDEVKAE	SQSLTNAFN	LNKSQSLTNAFNLPE	APPRPSLSQDEVKAE			668	684			sp	1	706	16.0953	46.4457	6.75446e-05	Syn1	T668+S684	Synapsin-1 (Synapsin I)	Syn1 T668+S684	-0.568189	0.00101069	0.470255		0.470255	presynaptic
Syn1|O88935|62|STAAPVASPAAPSPG|sp|1|706	Syn1	O88935	O88935				O88935	62	STAAPVASPAAPSPG	APVASPAAP	STAAPVASPAAPSPG				62				sp	1	706	12.1163	43.0101	9.11909e-05	Syn1	S62	Synapsin-1 (Synapsin I)	Syn1 S62	-0.797216	0.00123577	0.470255		0.470255	presynaptic
Syn1|O88935|449|LTLGRQTSQQPAGPP|sp|1|706	Syn1	O88935	O88935				O88935	449	LTLGRQTSQQPAGPP	GRQTSQQPA	LTLGRQTSQQPAGPP				449				sp	1	706	11.6246	33.2821	0.00024153	Syn1	S449	Synapsin-1 (Synapsin I)	Syn1 S449	0.609186	0.00252616	0.470255		0.470255	presynaptic
Syn1|O88935|427|RQPQRDASPGRGSHS|sp|1|706	Syn1	O88935	O88935				O88935	427	RQPQRDASPGRGSHS	QRDASPGRG	RQPQRDASPGRGSHS				427				sp	1	706	12.0905	11.1553	0.00831741	Syn1	S427	Synapsin-1 (Synapsin I)	Syn1 S427	-0.427728	0.039634	0.470255		0.470255	presynaptic
Dnm1|P39053|774|SVPAGRRSPTSSPTP|sp|1|867	Dnm1	P39053	P39053				P39053	774	SVPAGRRSPTSSPTP	AGRRSPTSS	SVPAGRRSPTSSPTP				774				sp	1	867	11.41	115.122	1.56739e-06	Dnm1	S774	Dynamin-1 (EC 3.6.5.5)	Dnm1 S774	-0.840954	7.9931e-05	0.116494		0.116494	presynaptic
Dnm1|P39053|795|VPPARPGSRGPAPGP|sp|1|867	Dnm1	P39053	P39053				P39053	795	VPPARPGSRGPAPGP	ARPGSRGPA	VPPARPGSRGPAPGP				795				sp	1	867	12.0499	93.6066	3.80443e-06	Dnm1	S795	Dynamin-1 (EC 3.6.5.5)	Dnm1 S795	-0.753184	0.000146929	0.116494		0.116494	presynaptic
Dnm1|P39053-4|851|PSRSGQASPSRPESP|sp|NA|864	Dnm1	P39053-4	P39053-4				P39053	851	PSRSGQASPSRPESP	SGQASPSRP	PSRSGQASPSRPESP				851				sp	NA	864	13.8217	77.2347	8.55815e-06	Dnm1	S851	Dynamin-1 (EC 3.6.5.5)	Dnm1 S851	-0.701509	0.000247931	0.116494		0.116494	presynaptic
Dnm1|P39053|822|VPSRPGASPDPFGPP|sp|1|867	Dnm1	P39053	P39053				P39053	822	VPSRPGASPDPFGPP	RPGASPDPF	VPSRPGASPDPFGPP				822				sp	1	867	11.1229	42.244	9.7771e-05	Dnm1	S822	Dynamin-1 (EC 3.6.5.5)	Dnm1 S822	-0.770052	0.00130671	0.116494		0.116494	presynaptic
Dnm1|P39053-4|857|ASPSRPESPRPPFDL|sp|NA|864	Dnm1	P39053-4	P39053-4				P39053	857	ASPSRPESPRPPFDL	SRPESPRPP	ASPSRPESPRPPFDL				857				sp	NA	864	11.9846	40.6116	0.00011383	Dnm1	S857	Dynamin-1 (EC 3.6.5.5)	Dnm1 S857	-0.499542	0.00144826	0.116494		0.116494	presynaptic

## Sheet: Fig. 3c
Time (seconds)	MSD_sdTIM_Combined_TauWT_exp			MSD_sdTIM_Combined_TauKO_exp
0.02	0.0206441	0.000843336	13	0.0225971	0.000656897	16
0.04	0.0356489	0.00206364	13	0.0430044	0.00156968	16
0.06	0.0484852	0.00334119	13	0.0613192	0.00248285	16
0.08	0.0599127	0.00453856	13	0.0780763	0.0032223	16
0.1	0.0697234	0.00574157	13	0.0935175	0.00396386	16
0.12	0.0797814	0.00683573	13	0.108973	0.00476016	16
0.14	0.0903718	0.00808569	13	0.125199	0.00553765	16

## Sheet: Fig. 3d
AUC
MSD_sdTIM_Combined_TauWT_exp	MSD_sdTIM_Combined_TauKO_exp
0.008359	0.007839
0.003551	0.009665
0.007785	0.0102
0.004937	0.008789
0.01062	0.00929
0.006557	0.008486
0.005856	0.009401
0.00776	0.01204
0.00621	0.009157
0.006911	0.01
0.005679	0.01111
0.009918	0.01019
0.006609	0.006137
	0.009499
	0.006474
	0.008533

[truncated: 70 more sheets: Fig. 3e, Fig. 3f, Fig. 3i, Fig. 3j, Fig. 3k, Fig. 3l, Fig. 3m, Fig. 3n, Fig. 4c, Fig. 4d, Fig. 4e, Fig. 4f, Fig. 4g, Fig. 4h, Fig. 5c, Fig. 5d, Fig. 5e, Fig. 5f, Fig. 5h, Fig. 5i …]
